# Supplementary material for: Compartmentalized metabolism supports midgestation mammalian development
Source: Nature. 2022 Apr 6;604(7905):349–53. doi: 10.1038/s41586-022-04557-9 (PMC9007737; doi:10.1038/s41586-022-04557-9)
Supplement: Supplementary file 4 — Source Data Fig. 1 [file 41586_2022_4557_MOESM4_ESM.xlsx]

## Sheet: Figure 1b
Sample	Embryo weight (g)	Placenta weight (g)	gd
gd10.1	15	56	10.5
gd10.2	14	57	10.5
gd10.3	17	57	10.5
gd10.4	17	46	10.5
gd10.5	17	47	10.5
gd10.6	15	39	10.5
gd10.7	22	47	10.5
gd10.8	15	43	10.5
gd10.9	10	50	10.5
gd10.10	10	40	10.5
gd10.11	9	59	10.5
gd10.12	12	56	10.5
gd10.13	18	49	10.5
gd11.1	36	60	11.5
gd11.2	48	65	11.5
gd11.3	45	59	11.5
gd11.4	40	55	11.5
gd11.5	42	60	11.5
gd11.6	35	60	11.5
gd11.7	40	63	11.5
gd11.8	37	57	11.5
gd11.9	40	56	11.5
gd11.10	35	46	11.5
gd11.11	42	56	11.5
gd11.12	45	30	11.5
gd11.13	42	45	11.5
gd11.14	40	34	11.5
gd11.15	46	56	11.5
gd11.16	32	62	11.5
gd12.1	98	87	12.5
gd12.2	128	103	12.5
gd12.3	95	104	12.5
gd12.4	106	94	12.5
gd12.5	115	99	12.5
gd12.6	97	80	12.5
gd12.7	103	87	12.5
gd12.8	106	78	12.5
gd12.9	93	98	12.5
gd12.10	105	91	12.5
gd12.11	114	92	12.5
gd12.12	110	95	12.5
gd12.13	101	104	12.5
gd12.14	105	70	12.5
gd12.15	102	103	12.5
gd12.16	94	82	12.5
gd13.1	122	80	13.5
gd13.2	185	97	13.5
gd13.3	133	121	13.5
gd13.4	165	113	13.5
gd13.5	125	90	13.5
gd13.6	140	95	13.5
gd13.7	149	96	13.5
gd13.8	170	75	13.5
gd13.9	188	107	13.5
gd13.10	133	110	13.5
gd13.11	138	88	13.5
gd13.12	146	108	13.5
gd13.13	165	101	13.5
gd13.14	158	116	13.5
gd13.15	178	131	13.5
gd13.16	180	141	13.5
gd13.17	145	88	13.5
gd13.18	145	92	13.5
gd13.19	151	90	13.5
gd13.20	156	137	13.5
gd13.21	170	106	13.5
gd13.22	160	103	13.5

## Sheet: F1c,ExDF1,ExDF2
Tissue	EMBRYO	EMBRYO	EMBRYO	EMBRYO	EMBRYO	EMBRYO	EMBRYO	EMBRYO	EMBRYO	EMBRYO	EMBRYO	EMBRYO	PLACENTA	PLACENTA	PLACENTA	PLACENTA	PLACENTA	PLACENTA	PLACENTA	PLACENTA	PLACENTA	PLACENTA	PLACENTA	PLACENTA
Sample name	WT2_5	WT2_6	WT2_8	WT23_4	WT23_7	WT22_4	WT25_4	WT25_10	WT25_9	WT36_3	WT35_7	WT34_7	WT2_5	WT2_6	WT2_8	WT23_4	WT23_7	WT22_4	WT25_4	WT25_10	WT25_9	WT36_3	WT35_7	WT34_7
Day	10	10	10	11	11	11	12	12	12	13	13	13	10	10	10	11	11	11	12	12	12	13	13	13
2-(alpha-D-Mannosyl)-3-phosphoglycerate	8.8e-06	2.37e-05	1.39e-05	2.8e-05	2.65e-05	1.89e-05	2.04e-05	1.89e-05	3.33e-05	2.71e-05	2.19e-05	3.32e-05	0.000163106	0.000243456	0.00017261	0.000420231	0.00024998	0.000279499	0.000117067	0.000281175	0.000134982	0.00011527	0.000133439	0.000109575
2'_3'-CyclicCMP	6.96e-07	1.13e-05	8.69e-07	2.18e-06	1.62e-06	3.99e-06	1.02e-05	5.33e-06	7.7e-06	1.3e-05	1.13e-05	1.7e-05	1.16e-05	1.37e-05	1.15e-05	2.17e-05	1.42e-05	2.03e-05	1.45e-05	3.69e-05	2.45e-05	2.01e-05	2.44e-05	2.74e-05
2-Acetamido-N-?-aspartyl-2-deoxyhexopyranosylamine	1.28e-05	2.41e-05	2.1e-05	1.88e-05	1.57e-05	1.58e-05	1.82e-05	1.58e-05	2.48e-05	1.54e-05	1.65e-05	2.43e-05	1.77e-05	1.22e-05	1.13e-05	2.86e-05	1.93e-05	2.86e-05	2.83e-05	6.49e-05	3.1e-05	4.65e-05	5.34e-05	4.26e-05
2-hydroxyglutarate	4.81e-05	4.14e-05	4.45e-05	2.77e-05	3.2e-05	5.05e-05	3.59e-05	3.88e-05	3.21e-05	4.09e-05	4.18e-05	3.5e-05	2.25e-05	2.63e-05	2.89e-05	4.64e-05	5.9e-05	4.76e-05	6.46e-05	6.34e-05	5.32e-05	3.25e-05	4.56e-05	4.08e-05
5-Aminovaleric acid	0.00029145	0.00042929	0.000486833	0.000260465	0.000232733	0.00026012	0.000201009	0.000215011	0.000215593	0.000191942	0.000173886	0.000188386	0.00011939	0.000102685	0.00010397	0.000159843	0.000153936	0.000146082	0.000112975	0.000133934	0.00012713	0.000104349	9.72e-05	9.81e-05
6-phosphogluconate	1.36e-06	7.08e-06	3.68e-06	7.84e-06	5.63e-06	2.92e-06	9.92e-06	1.14e-05	2.04e-05	8.97e-06	7.64e-06	1.64e-05	2.8e-06	2.49e-06	1.99e-06	5.65e-06	3.38e-06	6.08e-06	2.7e-06	9.31e-06	2.32e-06	4.81e-06	4.91e-06	4.6e-06
Acetyl beta methylcholine	0.00133367	0.00192105	0.00216586	0.00438708	0.00371805	0.00718417	0.00418491	0.00401235	0.00411561	0.00385295	0.00356336	0.0037812	0.00678516	0.00583796	0.00594876	0.0150486	0.0116612	0.0202011	0.0134718	0.0155254	0.0126511	0.0131728	0.014516	0.0133918
Acetylacrylate	8.51e-06	1.98e-05	1.55e-05	8.77e-06	7.77e-06	9.18e-06	1.12e-05	1.23e-05	1.2e-05	9.43e-06	1.15e-05	9.92e-06	6.86e-06	8.8e-06	8.51e-06	1.64e-05	1.41e-05	1.71e-05	1.15e-05	1.05e-05	1.24e-05	9.47e-06	1.01e-05	8.74e-06
Acetylcholine	0.00218366	0.00284089	0.00335419	0.000927795	0.000767053	0.000932762	0.000617732	0.000587914	0.000620831	0.000512659	0.000544236	0.000571218	0.00502543	0.00453075	0.00458451	0.00245903	0.00196977	0.0021748	0.00205194	0.0023904	0.00192472	0.0019139	0.0024829	0.00222662
Acetyl-hexosamine-phosphate	2.44e-05	7.23e-05	4.17e-05	5.34e-05	4.88e-05	5.89e-05	5.72e-05	5.43e-05	9.5e-05	6.72e-05	6.89e-05	9.43e-05	3.07e-05	2.7e-05	2.84e-05	4.22e-05	4.65e-05	6.42e-05	5.59e-05	6.93e-05	4.41e-05	6.24e-05	7e-05	6.02e-05
Acetyl-hexosamine-sulfate	2.44e-06	2.35e-06	3.72e-06	4.97e-06	5.04e-06	7.09e-06	7.15e-06	6.86e-06	6.18e-06	8.25e-06	8.66e-06	7.74e-06	4.3e-06	7.28e-06	7.55e-06	1.85e-05	2.21e-05	1.8e-05	1.94e-05	1.55e-05	2.33e-05	1.87e-05	2.63e-05	1.83e-05
Acetyl-L-aminoadipate	0.000137556	0.000305021	0.000198753	0.000235703	0.000152309	0.000176451	0.000190773	0.000139703	0.000263827	0.00016531	0.000153602	0.000251951	0.000229878	0.000141597	0.000127731	0.000204036	0.000136458	0.000222087	0.00012584	0.000276128	0.000137585	0.00018196	0.000196288	0.000166049
Acetyl-L-carnitine	0.00576527	0.00831796	0.00936581	0.0168324	0.0148626	0.0188488	0.0183151	0.0160581	0.0163148	0.0170531	0.0160939	0.0183924	0.0345284	0.0347213	0.0321595	0.0322008	0.0267803	0.0301848	0.0240784	0.0305001	0.0254362	0.0241655	0.0269298	0.0296304
Adenosine	0.000167608	0.00174158	0.00165659	0.00237634	0.00182517	0.00241766	0.00368524	0.00342602	0.00331531	0.00478555	0.00499142	0.00546049	0.000292373	0.0002336	0.000292408	0.000444551	0.000751352	0.00082884	0.000522994	0.000759626	0.00058726	0.000384087	0.000442827	0.000497066
Adenosine diphosphate (ADP)	0.00064196	0.00187385	0.00130389	0.00309716	0.00193161	0.00145251	0.00202876	0.00168756	0.00385292	0.00174981	0.00172338	0.00256522	0.000915318	0.000441611	0.000363415	0.000964424	0.000672939	0.000799205	0.00068077	0.00108912	0.00059202	0.000952085	0.000769897	0.000739128
Adenosine diphosphate ribose	5.92e-05	3.3e-06	1.8e-05	1.5e-05	1.81e-06	2.06e-06	1.59e-05	4.85e-06	3.41e-06	2.43e-05	1.48e-06	6.55e-05	2.66e-06	1.92e-05	3.63e-05	6.7e-05	3.07e-05	2.68e-05	4.03e-06	2.63e-05	8.79e-06	1.5e-06	1.19e-06	1.75e-06
Adenosine monophosphate	0.000250065	0.000979361	0.000640242	0.00217247	0.00194237	0.00137808	0.00198692	0.00206655	0.00245	0.00169413	0.00151176	0.00244363	0.00299194	0.00124042	0.000996401	0.00151236	0.00129019	0.00129921	0.00136997	0.00145018	0.00111949	0.00104071	0.00077942	0.000629777
Adenosine triphosphate (ATP)	0.000884992	0.00141338	0.00134799	0.00209093	0.00122378	0.00111669	0.00142136	0.00110837	0.00271692	0.00132654	0.0013939	0.00166817	0.000139903	0.000110588	9.21e-05	0.000396278	0.000252315	0.000395867	0.000274171	0.000604591	0.000262648	0.000536325	0.000585078	0.000588576
Adenylsuccinic acid	5.37e-06	9.31e-06	8.31e-06	7.18e-05	4.08e-05	1.52e-05	3.16e-05	3.43e-05	8.96e-05	2.61e-05	2.12e-05	5.39e-05	1.8e-05	1.71e-05	1.33e-05	2.5e-05	1.6e-05	2.82e-05	1.83e-05	5.61e-05	1.66e-05	3.27e-05	3.28e-05	2.77e-05
ADP-ribose 2'-phosphate	2.26e-06	7.5e-08	8.29e-07	2.84e-06	3.75e-08	0	1.86e-06	5.13e-07	1.7e-07	2.36e-06	2.01e-07	8.95e-06	1.43e-07	1.39e-06	1.97e-06	5.29e-06	1.89e-06	2.38e-06	1.2e-07	3.55e-06	8.84e-07	2.51e-07	1.07e-07	1.21e-07
a-Ketoglutarate	6.74e-05	4.18e-05	4.8e-05	9.66e-06	6.68e-06	1.88e-05	1.59e-05	6.6e-06	5.85e-06	6.14e-06	4.98e-06	5.93e-06	6.28e-06	2.26e-06	1.97e-06	2.04e-06	2.45e-06	2.32e-06	2.81e-06	2.5e-06	1.99e-06	1.52e-06	1.72e-06	1.64e-06
Ala-Leu	5.28e-07	2.56e-07	3.23e-07	4.88e-07	2.3e-07	1.74e-07	4.34e-07	1.55e-07	1.28e-07	2.08e-07	1.42e-07	2.58e-07	5.84e-07	4.76e-07	5.52e-07	1.41e-07	4.75e-07	7.54e-08	1.23e-07	4.95e-07	1.72e-07	1.53e-07	1.29e-07	1.1e-07
Alanine	0.000227216	0.000273509	0.00030475	0.000363253	0.000312955	0.000382989	0.00034554	0.000314555	0.000351225	0.00037844	0.000349788	0.000385875	0.000144244	0.000153516	0.000140262	0.000170152	0.000163551	0.000191514	0.000128926	0.000186482	0.000141332	0.000131816	0.00014159	0.000126919
Allantoin	3.08e-05	2.86e-05	3.41e-05	4.13e-05	4.59e-05	5.44e-05	5.46e-05	5.52e-05	5.62e-05	5.57e-05	5.59e-05	4.83e-05	3.47e-05	4.44e-05	4.54e-05	5.6e-05	5.77e-05	5.6e-05	7.3e-05	5.51e-05	7e-05	6.04e-05	6.25e-05	6.49e-05
Aminobutyric acid (GABA)	0.000321353	0.000393303	0.000402535	0.000416621	0.000374873	0.000387088	0.000358061	0.000370473	0.000415078	0.000359556	0.00035001	0.000389013	0.00017911	0.00013603	0.000138041	0.000188659	0.000184615	0.00019579	0.000184287	0.000220517	0.000183577	0.000181421	0.000192064	0.000187119
Aminocaprylic acid	8.26e-05	0.000110249	0.000118103	8.95e-05	8.36e-05	0.00011776	0.000120947	0.000107233	0.000111077	0.00011014	0.000103829	9.42e-05	0.000227054	0.000192153	0.000169759	0.000314249	0.000223011	0.000355784	0.000442453	0.000541271	0.000449574	0.000460019	0.000520319	0.000495307
Aminolevulinic Acid	9.35e-05	0.000168706	0.000186716	0.000297761	0.000248457	0.000338427	0.000442234	0.000395227	0.000423538	0.000502352	0.00054065	0.000575139	7.11e-05	6.32e-05	5.54e-05	0.000128624	0.000116299	0.000147566	0.000195604	0.00024772	0.000185627	0.000164077	0.000208898	0.000173245
arg-ala	8.61e-06	1.02e-05	9.21e-06	1.07e-05	9.91e-06	1.26e-05	1.67e-05	1.55e-05	1.51e-05	1.59e-05	1.3e-05	2.14e-05	1.2e-05	7.48e-06	7.34e-06	1.27e-05	1.81e-05	1.4e-05	1.32e-05	1.86e-05	1.23e-05	1.55e-05	1.48e-05	1.15e-05
Argininosuccinic acid	7.55e-05	0.00010418	9.42e-05	0.00017347	0.000133961	0.000119814	9.54e-05	0.000111843	0.000190818	0.000103328	0.000104748	0.000138671	8.71e-05	4.55e-05	4.45e-05	0.000185066	0.000179424	0.000158986	0.000114189	0.000143375	9.43e-05	0.000120838	0.000123733	0.000113509
Asparagine	0.000611009	0.000913838	0.000857304	0.000651219	0.000604475	0.000589624	0.000590094	0.000528018	0.000580564	0.000589458	0.000600913	0.000681899	0.000143806	9.11e-05	0.00010293	0.000211702	0.000216342	0.000198956	0.000162653	0.000203632	0.000169776	0.000173188	0.000156534	0.000157044
Betaine	0.0477808	0.0513322	0.0685734	0.034029	0.0308821	0.0394127	0.0325276	0.0294128	0.0300009	0.0251104	0.025326	0.0207234	0.111191	0.112909	0.110875	0.125111	0.105625	0.120989	0.127317	0.124133	0.115602	0.115032	0.128584	0.117862
biotin amide	9.4e-07	2.52e-06	3.34e-06	0	0	0	0	0	0	0	0	0	1.36e-05	1.01e-05	8.77e-06	1.25e-07	8.83e-08	0	1.94e-07	7.55e-08	1.63e-07	0	0	0
CDP-ethanolamine	0.000114976	0.000167936	0.000133023	0.000197167	0.000165229	0.000156977	0.000149893	0.000132059	0.000250742	0.000139741	0.00015038	0.000176141	7.14e-05	7.28e-05	7.28e-05	9e-05	7.23e-05	9.07e-05	6e-05	0.000112973	6.8e-05	8.03e-05	8.86e-05	8.42e-05
Choline	0.0177893	0.0251596	0.0266506	0.017302	0.0172277	0.0201379	0.0230274	0.0227793	0.0216652	0.0238732	0.0217899	0.0187425	0.0258358	0.0249999	0.0276869	0.0338641	0.0341108	0.0346906	0.0366917	0.0372804	0.0360495	0.0414853	0.0388251	0.0396239
Cholinephosphate	0.0660983	0.106582	0.0933808	0.095177	0.0761278	0.0742344	0.0759123	0.0694861	0.102388	0.068056	0.0630948	0.0898593	0.0636268	0.0270293	0.0249274	0.0451502	0.0329944	0.0487349	0.0281241	0.0562571	0.027738	0.0345989	0.0336034	0.0285608
Citric acid/Isocitric Acid	0.000896377	0.00149869	0.00131802	0.00210414	0.0014328	0.00143606	0.0012788	0.00115108	0.00228695	0.000998321	0.000967599	0.00143039	0.000371878	0.0001802	0.000121248	0.00107481	0.000354765	0.0010719	0.000275645	0.00113494	0.000334848	0.00065268	0.000724119	0.000587131
CMP-2-aminoethylphosphonate	2.1e-05	3.14e-05	2.09e-05	2.06e-05	1.66e-05	1.72e-05	1.52e-05	1.33e-05	2.15e-05	1.27e-05	1.25e-05	1.7e-05	1.27e-05	1.23e-05	1.19e-05	1.82e-05	1.31e-05	1.9e-05	9.51e-06	1.95e-05	9.58e-06	1.22e-05	1.35e-05	1.2e-05
Creatine	0.0513552	0.0535464	0.0624352	0.0537089	0.0496896	0.0594361	0.0590476	0.0602931	0.0598233	0.0600285	0.0623901	0.0581369	0.0407462	0.0484568	0.0478444	0.0488534	0.0487952	0.0491632	0.0398649	0.0467189	0.0430251	0.038003	0.0403629	0.0385008
Creatinine	0.000681256	0.000791576	0.000887436	0.000704042	0.000804177	0.00109232	0.000911592	0.000888214	0.000869965	0.000941825	0.000817307	0.000736726	0.000481676	0.000575157	0.000585953	0.000659929	0.00068619	0.000804328	0.000758629	0.000699218	0.000776596	0.000704155	0.000730361	0.000529338
CyclicADP-ribose	0.000176024	0.000223489	0.000193543	0.000273596	0.000196275	0.000171965	0.000129415	0.000111039	0.000235534	0.000100906	0.000108288	0.000171591	0.000235496	0.000151775	0.00014439	0.00018828	0.000136669	0.000228352	0.000157056	0.000281861	0.000150269	0.000153426	0.000214039	0.000201897
Cysteine sulfinic acid	8.73e-07	1.16e-06	1.1e-06	7.27e-07	9.65e-07	1.46e-06	7.85e-07	8.83e-07	7.77e-07	1.53e-06	1.37e-06	8.01e-07	3.64e-07	4.81e-07	8.35e-07	7.92e-07	4.8e-06	1.25e-06	1.23e-06	4.12e-07	8.3e-07	6.8e-07	8.03e-07	6.11e-07
Cysteinylglycine(Cys-Gly)	0.00015865	0.000169008	4.94e-05	0.000136074	0.000129272	0.000148473	0.000152598	0.000167372	0.000156782	0.000171416	0.000143909	0.000194946	4.08e-05	3.59e-05	2.71e-05	3.16e-05	5e-05	3.73e-05	8.67e-05	8.98e-05	6.89e-05	8.77e-05	9.71e-05	9.4e-05
Cytidine	3.08e-05	4.61e-05	5.31e-05	8.69e-05	6.96e-05	5.97e-05	7.38e-05	5.9e-05	6.51e-05	6.84e-05	4.87e-05	7.83e-05	1.34e-05	1.8e-05	1.92e-05	3.64e-05	3.28e-05	5.2e-05	5.15e-05	6.54e-05	6.69e-05	4.72e-05	5.03e-05	5.34e-05
Cytidine 5'-diphosphocholine	0.000243249	0.000388203	0.000295388	0.000674185	0.000522748	0.000333874	0.000422415	0.000305509	0.000536983	0.000324177	0.000248355	0.000510717	0.000412585	0.000248191	0.000218247	0.000434517	0.000303377	0.000378281	0.00028389	0.0004295	0.000264592	0.000414956	0.000368211	0.000378382
Cytidine monophosphate	0.0001831	0.000338308	0.000253149	0.000395722	0.00031786	0.00028313	0.000295763	0.000284586	0.000498812	0.000260064	0.000279429	0.000361425	0.000265952	0.000159072	0.000133258	0.000247893	0.000184548	0.000248246	0.000172375	0.00032484	0.000165924	0.000196817	0.000211807	0.000199689
D-(+)-Glucose	8.83e-06	2.62e-05	1.85e-05	1.57e-05	1.29e-05	1.7e-05	2.69e-05	2.46e-05	2.69e-05	2.24e-05	2.35e-05	2.45e-05	1.23e-05	1.46e-05	1.35e-05	2.8e-05	3.05e-05	2.87e-05	2.36e-05	2.13e-05	2.36e-05	2.22e-05	2.01e-05	2.13e-05
D-(+)-Malic acid	0.00118935	0.00139145	0.00133154	0.00116356	0.00111088	0.00127131	0.00110547	0.00116228	0.00115683	0.00112789	0.00109696	0.00109113	0.000548405	0.000368091	0.000268545	0.000711549	0.000598469	0.000549499	0.000416363	0.00027323	0.000340293	0.000302486	0.000206309	0.000201181
D-(+)-Proline	0.011547	0.0137793	0.0158636	0.0118649	0.0102547	0.0119103	0.00790442	0.00746742	0.00798924	0.00709427	0.00648053	0.00705834	0.00244696	0.00229498	0.00219654	0.00408705	0.00373244	0.0036891	0.00253507	0.00305912	0.00258193	0.00217648	0.00228243	0.00204704
Deoxy-heptulose-7-phosphate	1.25e-05	1.88e-05	1.49e-05	1.29e-05	8.76e-06	8.96e-06	1.17e-05	9.53e-06	1.75e-05	1.11e-05	1.1e-05	1.48e-05	4.1e-05	5.86e-05	4.71e-05	4.61e-05	2.87e-05	4.54e-05	1.61e-05	4.15e-05	1.75e-05	1.89e-05	2.23e-05	2.11e-05
Deoxypentose-5-phosphate-1	2.59e-06	3.41e-06	2.73e-06	1.73e-06	1.27e-06	1.38e-06	1.42e-06	1.2e-06	2.1e-06	1.18e-06	1.1e-06	2.01e-06	1.2e-06	2.66e-06	2.48e-06	3.17e-06	1.96e-06	3.23e-06	1.53e-06	3.38e-06	1.62e-06	1.71e-06	2e-06	2.74e-06
Deoxyribose	2.18e-06	4.92e-06	5.17e-06	3.66e-06	2.81e-06	3.54e-06	3.42e-06	3.05e-06	3.49e-06	2.56e-06	2.31e-06	2.95e-06	1.84e-06	2.04e-06	2.07e-06	3.27e-06	2.67e-06	2.9e-06	2.54e-06	2.97e-06	2.74e-06	2.12e-06	2.12e-06	2.04e-06
Dihydroxyacetone phosphate	1.72e-06	3.04e-06	2.38e-06	3.55e-06	2.07e-06	1.07e-06	4.03e-06	2.97e-06	4.3e-06	2.94e-06	2.57e-06	4.78e-06	1.11e-06	1.37e-06	1.21e-06	3.72e-06	1.73e-06	3.03e-06	2.14e-06	3.75e-06	2.68e-06	3.36e-06	3.22e-06	2.8e-06
Dimethylarginine	0.00107211	0.0027373	0.00227033	0.00239663	0.00183873	0.00190788	0.00173034	0.00161291	0.00238743	0.00109821	0.00108414	0.00164944	0.000592247	0.000385332	0.00032823	0.00129933	0.000669586	0.00137405	0.00066719	0.0016523	0.000805197	0.000784199	0.000838712	0.000738405
Dimethyllysine	6.43e-05	0.000206499	0.000158038	0.000214077	0.000165526	0.000164495	0.000214657	0.000174654	0.000279168	0.000197096	0.000197887	0.000303107	5.09e-05	2.61e-05	2.14e-05	0.000136314	5.41e-05	0.000139769	5.56e-05	0.000166827	6.92e-05	0.000106191	9.89e-05	9.74e-05
Dipthamide	2.82e-06	9.18e-06	7.12e-06	1.11e-05	7.97e-06	7.98e-06	1.28e-05	1.07e-05	2e-05	1.33e-05	1.37e-05	1.78e-05	2.63e-05	1.83e-05	1.4e-05	3.26e-05	1.09e-05	2.51e-05	1.11e-05	4.27e-05	1.49e-05	2.25e-05	2.42e-05	1.59e-05
DL-Arginine	0.00232365	0.0043653	0.00388111	0.00742673	0.0059169	0.00451319	0.00426638	0.00392029	0.00687373	0.00411013	0.00405763	0.0050097	0.00203924	0.00119341	0.00127274	0.0051042	0.00309074	0.00416063	0.00219785	0.00393204	0.00247758	0.00337025	0.00311073	0.00278548
DL-Carnitine	0.023235	0.0315461	0.0361975	0.0340848	0.0308729	0.0355501	0.0337199	0.0323562	0.0323216	0.0306264	0.0305659	0.0319544	0.0521666	0.0466567	0.049132	0.0714513	0.0612297	0.0661366	0.0717769	0.0731741	0.0662708	0.0644876	0.0764113	0.0741348
DL-Lysine	0.00174128	0.00428408	0.00323449	0.00400686	0.00280963	0.00239589	0.00200716	0.00188566	0.0041667	0.00155897	0.00154948	0.00213567	0.000784965	0.000427555	0.000388568	0.00186436	0.000757821	0.00153564	0.000608834	0.00152047	0.000762459	0.00118472	0.00110585	0.000967652
DL-Stachydrine	0.000700002	0.00100834	0.00125863	0.000721878	0.00065838	0.000769682	0.000984765	0.00091686	0.000935669	0.000806588	0.000683997	0.000716933	0.00337797	0.00333407	0.00298775	0.0060315	0.00482315	0.00548366	0.00740315	0.00857328	0.00722391	0.00725517	0.00728524	0.00749588
DL-Tryptophan	2.88e-05	2.92e-05	3.13e-05	3.61e-05	4e-05	5.21e-05	5.06e-05	4.62e-05	4.82e-05	6.24e-05	6.3e-05	4.9e-05	1.85e-05	1.9e-05	1.89e-05	3.39e-05	3.12e-05	3.21e-05	2.98e-05	2.73e-05	2.84e-05	3.1e-05	3.01e-05	2.39e-05
D-Saccharicacid	3.02e-06	8.92e-06	1.52e-05	1.19e-05	8.19e-06	6.61e-06	1.03e-05	6.06e-06	1.89e-05	5.53e-06	5.8e-06	1.02e-05	2.49e-06	1.27e-06	2.02e-06	5.2e-06	2.8e-06	6.77e-06	2.83e-06	4.53e-06	2.48e-06	2.78e-06	3.04e-06	2.85e-06
D-Sedoheptulose 7-phosphate	6.68e-05	0.000124966	9.18e-05	0.000148436	0.000118186	7.2e-05	0.000129878	0.000114411	0.000251046	0.000102978	0.000119446	0.000145024	0.000129256	0.000176656	0.000138278	0.00031471	0.000121837	0.000277319	0.000114403	0.000226979	0.00018602	0.000273843	0.000217864	0.000223331
Ethyl-L-glutamine	2.41e-05	5.53e-05	4.94e-05	6.74e-05	5.65e-05	6.04e-05	3.86e-05	3.79e-05	3.8e-05	3.69e-05	2.84e-05	4.9e-05	1.36e-05	1.46e-05	1.31e-05	4.01e-05	3.22e-05	4.01e-05	1.78e-05	2.4e-05	1.63e-05	1.49e-05	1.46e-05	1.5e-05
Fructose/Glucose 1,6-bisphosphate	1.09e-05	1.38e-05	1.11e-05	6.44e-05	1.93e-05	1.43e-05	5.15e-05	3.15e-05	7.11e-05	3.78e-05	3.33e-05	7.5e-05	6.32e-06	5.89e-06	3.5e-06	3.8e-05	9.77e-06	2.31e-05	9.77e-06	0	1.15e-05	2.17e-05	2.43e-05	2.2e-05
Fructose-6-Phosphate	7.14e-05	0.000157666	9.82e-05	0.000144693	0.000102775	6.82e-05	0.000140639	0.000112925	0.000202372	0.000115919	0.000106197	0.000192059	6.14e-05	3.98e-05	3.88e-05	6.95e-05	5.31e-05	6.75e-05	5.3e-05	7.5e-05	5.72e-05	6.38e-05	6.05e-05	5.93e-05
Fucose 1-phosphate	5.64e-06	7.72e-06	8.36e-06	1.61e-05	1.21e-05	1.04e-05	1.23e-05	1.19e-05	1.9e-05	1.35e-05	1.32e-05	1.84e-05	4e-06	3.69e-06	3.74e-06	1e-05	1e-05	9.71e-06	7.47e-06	1.39e-05	7e-06	1.2e-05	1.09e-05	1.08e-05
Fumaric acid	0.000415873	0.000526267	0.000482625	0.000418385	0.000392333	0.000438007	0.000390998	0.000406635	0.00041747	0.000386268	0.000376746	0.000388412	0.000196595	0.000132524	9.78e-05	0.000253807	0.000207194	0.000199579	0.000145695	0.000104991	0.000123015	0.00011106	7.73e-05	7.48e-05
gamma-Glu-gln	0.0001014	0.000406319	0.00028939	0.000295712	0.000203433	0.000238942	0.000167325	0.00016483	0.000233743	0.000125697	0.000132802	0.000217755	0.000602872	0.000488661	0.000524606	0.00105501	0.000560708	0.00105002	0.000437797	0.00159312	0.000832416	0.000822638	0.000929009	0.00100573
Glu-Asp	3.23e-05	5.7e-05	5.84e-05	5.04e-05	4.65e-05	4.46e-05	5.01e-05	5.45e-05	6e-05	4.05e-05	4.01e-05	5.45e-05	3.22e-05	1.44e-05	1.27e-05	1.77e-05	1.36e-05	2.28e-05	1.31e-05	2.6e-05	1.22e-05	1.47e-05	1.47e-05	9.82e-06
Glucose-6-Phosphate	5.17e-05	8.22e-05	6.44e-05	0.000113598	7.71e-05	6.37e-05	9.44e-05	8.12e-05	0.000128426	8.11e-05	8.24e-05	0.000107471	0.000129295	0.000113199	0.000110612	0.000230177	0.000136666	0.000268465	0.000184244	0.000365385	0.000234145	0.000326808	0.000293073	0.000301883
Glutamine	0.0057648	0.00891538	0.00829694	0.00661463	0.00587905	0.006078	0.00700447	0.00681807	0.00716169	0.0063174	0.00643502	0.00736402	0.00216212	0.00196736	0.00205731	0.00373785	0.00395196	0.00339707	0.00310894	0.00367773	0.00324045	0.00292967	0.00284079	0.00310347
glutamylproline	8.24e-05	0.000103565	9.48e-05	8.35e-05	8.05e-05	0.000100711	7.48e-05	8.15e-05	8.59e-05	8.24e-05	8.56e-05	8.91e-05	7.61e-05	6.15e-05	6.02e-05	6.85e-05	5.66e-05	7.5e-05	5.75e-05	8.84e-05	6.9e-05	7.25e-05	6.86e-05	6.71e-05
Glyceraldehyde 3-Phosphate	1.31e-05	2.33e-05	1.43e-05	2.31e-05	1.47e-05	1.42e-05	1.26e-05	8.15e-06	1.47e-05	9.94e-06	6.99e-06	1.19e-05	2.63e-06	1.42e-06	9.97e-07	4.1e-06	1.57e-06	4.06e-06	2.24e-06	3.9e-06	1.56e-06	5.04e-06	4.02e-06	3.04e-06
Glycerol 3-phosphate	7.44e-05	0.000146636	0.000119707	0.000133729	0.000101635	9.41e-05	9.86e-05	9.97e-05	0.000152435	8.29e-05	7.75e-05	0.000121883	0.000205696	0.000141886	0.000139518	0.000184416	0.000104567	0.000149389	0.000105685	0.000166539	8.64e-05	0.000154157	0.000119226	0.000149876
Glycerol1_2-cyclicphosphate	2.83e-05	6.36e-05	6.75e-05	2.55e-05	2.02e-05	2.45e-05	9.38e-06	9.57e-06	8.92e-06	7.09e-06	7.47e-06	7.49e-06	5.73e-06	1.56e-05	1.93e-05	3.48e-05	2.61e-05	3.65e-05	1.34e-05	1.58e-05	1.18e-05	8.73e-06	1.19e-05	9.81e-06
Glycerophosphorylethanolamine	0.000115356	0.000149384	0.000170384	0.000147182	0.000143143	0.000139916	0.000120438	0.000110325	0.000130077	0.000111806	0.000116466	0.000126776	5.26e-05	6.24e-05	7.55e-05	0.000127998	0.000104478	0.000126616	7.51e-05	0.000105375	7.08e-05	7.99e-05	0.000103005	8.42e-05
Gly-Leu	9.1e-07	5.45e-07	7.13e-07	9.1e-07	3.83e-07	6.81e-07	7.76e-07	6.55e-07	4.77e-07	6.2e-07	4.16e-07	7e-07	4.96e-06	4.92e-06	5.35e-06	1.61e-06	2.5e-06	1.22e-06	1.7e-06	4.71e-06	2.22e-06	2.78e-06	1.99e-06	1.51e-06
Guanidine acetic acid	0.000324837	0.000218885	0.000331331	0.000243858	0.000223127	0.000315221	0.00017087	0.000147257	0.000164641	0.000201513	0.00021831	0.00024461	0.00411556	0.00314957	0.00292107	0.0040548	0.00236842	0.00325064	0.00157469	0.00279492	0.00205384	0.00195554	0.00234422	0.0021941
Guanidinoethyl sulfonate	9.46e-05	0.000101869	0.000119829	0.000130524	0.000108746	0.000110883	0.000119615	0.000132998	0.000130042	0.000110399	8.83e-05	9.82e-05	0.000127804	0.000166634	0.000154849	0.000388121	0.00037424	0.000361456	0.000301567	0.000582209	0.000374395	0.000314012	0.000310304	0.000285433
Guanine	1.12e-05	3.85e-05	3.47e-05	3.97e-05	2.78e-05	3.67e-05	4.34e-05	3.88e-05	4.58e-05	7.19e-05	7.67e-05	8.93e-05	0.000285455	0.000295339	0.000356673	0.000458738	0.000361017	0.000597137	0.000557299	0.0010278	0.000773997	0.000611984	0.000680046	0.000613198
Guanosine	2.14e-06	7.09e-06	6.97e-06	7.93e-06	6.31e-06	8.25e-06	9.1e-06	7.45e-06	9.5e-06	1.43e-05	1.44e-05	1.8e-05	5.54e-05	5.8e-05	7.04e-05	8.9e-05	6.95e-05	0.000116601	0.000110245	0.000202888	0.000151414	0.000124001	0.00013682	0.000124107
Guanosine 5'-diphosphate (GDP)	7.12e-05	0.000148942	0.000125796	0.000345433	0.000201333	0.000155007	0.000231024	0.000173941	0.000397737	0.000202917	0.000194293	0.000258092	0.000192144	0.000103617	8.88e-05	0.00022186	8.88e-05	0.000168393	0.00010723	0.000292188	0.000125255	0.000217135	0.000212438	0.000208465
Guanosine monophosphate (GMP)	7.54e-06	2.9e-05	1.76e-05	0.000103701	7.2e-05	4.76e-05	7.11e-05	7.09e-05	0.000100128	7.18e-05	6.68e-05	9.87e-05	0.000213964	0.000135534	0.000103574	0.000224033	0.000153762	0.000150934	0.000150998	0.000184222	0.000118235	0.00013866	9.53e-05	8.75e-05
Guanosinetriphosphate(GTP)	5.72e-05	0.000118964	0.000110559	0.000239023	0.000112354	9.13e-05	0.00014471	9.92e-05	0.000302956	0.000128979	0.000129406	0.000161801	1.74e-05	1.44e-05	1.32e-05	5.65e-05	1.73e-05	4.38e-05	2.02e-05	7.06e-05	2.4e-05	5.46e-05	6.97e-05	7.32e-05
Hexose Acid	0.000512739	0.00069958	0.000660857	0.00055193	0.000494025	0.000543146	0.000363543	0.000342967	0.000420481	0.000324867	0.000295179	0.000418928	0.000337178	0.0003552	0.00038775	0.000773114	0.00067973	0.00087621	0.000553643	0.000683585	0.000508037	0.000417226	0.000550913	0.00049719
Homoarginine	7.73e-05	0.000227958	0.000164279	0.000175193	0.000133144	0.000117531	0.000106457	9.86e-05	0.000168523	7.03e-05	6.55e-05	0.000101829	3.35e-05	2.12e-05	1.8e-05	7.63e-05	4.15e-05	7.51e-05	3.62e-05	8.15e-05	4.39e-05	4.65e-05	4.87e-05	4.34e-05
hydroxycitric acid	9.93e-06	2.29e-05	2.66e-05	2.25e-05	3.04e-05	3.75e-05	3.26e-05	3.22e-05	2.13e-05	3.28e-05	3.33e-05	2.64e-05	2.88e-05	2.13e-05	2.29e-05	4.06e-05	3.27e-05	4.03e-05	3.6e-05	3.35e-05	3.42e-05	2.79e-05	2.19e-05	2.87e-05
Hydroxyisovaleroyl carnitine	6.28e-05	9.85e-05	0.000110331	0.000128847	0.000115916	0.000137348	0.000154913	0.000136263	0.000141862	0.000130077	0.000132531	0.000177333	0.00048696	0.000439672	0.000400984	0.000567664	0.000434913	0.000534728	0.000558017	0.000752536	0.000604077	0.000483612	0.000565113	0.000674528
Hydroxypyruvate	2.46e-06	2.57e-06	1.7e-05	5.25e-06	4.63e-06	4.83e-06	7.97e-06	4.55e-06	8.5e-06	4.84e-06	5.81e-06	1.06e-05	1.58e-06	1.17e-06	1.53e-06	5.17e-06	3.93e-06	6.25e-06	3.81e-06	3.16e-06	3.23e-06	2.71e-06	2.54e-06	4.47e-06
Hypotaurine	0.00098328	0.00102924	0.00118152	0.000724723	0.000562252	0.000758538	0.000647867	0.000655367	0.000676054	0.000789888	0.000758299	0.000800134	0.000220694	0.000150234	0.000154186	0.000152915	0.000284469	0.000227378	0.000234375	0.000251192	0.000212732	0.000323866	0.000216027	0.000206119
Hypoxanthine	0.000750682	5.01e-05	0.000810885	0.00134107	0.0014487	0.00117045	0.00142189	0.00141669	0.00158779	0.00146166	0.00109745	0.00143233	0.00205296	0.00398913	0.00394352	0.00452515	0.00417211	0.00506066	0.00728703	0.00594055	0.00695507	0.00682436	0.00715904	0.00721501
Indole-3-acrylic acid	0.00084494	0.0010757	0.00121349	0.000849682	0.00085415	0.00119486	0.00112462	0.00100637	0.0010422	0.00124982	0.00121084	0.0010104	0.000369975	0.000362961	0.000350387	0.00061039	0.000575553	0.000572004	0.000520677	0.000546358	0.000531382	0.000527961	0.000516187	0.000416564
Inosine	8.46e-06	1.11e-05	1.77e-05	2.69e-05	2.8e-05	3.24e-05	3e-05	2.46e-05	3.35e-05	3.71e-05	4.1e-05	5.35e-05	0.000461722	0.000533005	0.000633213	0.000673397	0.00052898	0.000785497	0.000804582	0.00106306	0.0010042	0.000860183	0.000902453	0.000883491
Inosine-5'-monophosphate (IMP)	9.08e-06	2.7e-05	1.54e-05	3.44e-05	2.95e-05	2.02e-05	2.3e-05	2.04e-05	4.2e-05	2.76e-05	2.38e-05	3.82e-05	0.00022358	0.000287652	0.000199727	0.000527588	0.000285505	0.00035462	0.000132489	0.00038975	0.000157423	0.000145432	0.000155545	0.000131265
Isoleucine/ Leucine	0.00276075	0.00366569	0.00417783	0.00238529	0.00236626	0.00263275	0.0020601	0.00204142	0.00210246	0.00215895	0.00202966	0.00204238	0.00123664	0.00117742	0.00118087	0.00172797	0.00157153	0.00159012	0.00128071	0.00149809	0.00126346	0.00119394	0.00115633	0.00113901
L(+)-Citrulline	6e-07	4.99e-07	6.7e-07	6.5e-07	7.37e-07	8.94e-07	1.16e-06	1.08e-06	1.21e-06	1.68e-06	1.7e-06	1.51e-06	4.21e-07	9.14e-07	1.07e-06	2.25e-06	1.81e-06	2.27e-06	1.2e-06	1.14e-06	1.03e-06	1.39e-06	1.52e-06	9.42e-07
Lactate	0.00366505	0.00443178	0.00524349	0.00291492	0.00252267	0.00320628	0.00258049	0.00260199	0.00264067	0.00230864	0.00210903	0.00221263	0.00190283	0.00185432	0.00187277	0.00206479	0.00199817	0.0020468	0.00211081	0.00244024	0.00224633	0.00182752	0.00185323	0.00191336
L-alpha-Glycerylphosphorylcholine	0.0292172	0.045671	0.0450337	0.0312474	0.0273228	0.0271474	0.0243568	0.0234324	0.0237447	0.0197858	0.0221054	0.0206543	0.00686638	0.00853023	0.00989558	0.0199187	0.0198282	0.0211249	0.0171208	0.0253866	0.0152981	0.0173664	0.0207058	0.0140199
L-Aspartic acid	0.000406951	0.00052968	0.000452958	0.000825649	0.000816896	0.000786172	0.000655903	0.000702438	0.00076536	0.000731622	0.000758936	0.00078121	0.000511819	0.000353563	0.000385775	0.000695869	0.000742364	0.000696671	0.000720581	0.000856164	0.000754389	0.00071384	0.000707415	0.000692206
Leucylproline	2.91e-05	4.79e-05	4.71e-05	4.97e-05	4.34e-05	5.81e-05	0.000102609	8.99e-05	9.26e-05	0.000114795	0.000122494	0.000137085	6.11e-05	6.37e-05	6.26e-05	0.000109998	9.02e-05	0.000116437	0.000106594	0.000180686	0.000116463	0.000103822	0.000120746	0.000109238
Leu-Leu	3.74e-05	6.75e-06	8.75e-06	2.37e-05	1.59e-05	1.79e-05	1.92e-05	1.55e-05	1.17e-05	1.75e-05	1.45e-05	1.14e-05	1.63e-05	1.47e-05	1.71e-05	1.43e-05	1.71e-05	7.98e-06	8.32e-06	1.75e-05	1.1e-05	1.72e-05	8.82e-06	8.5e-06
L-Glutamic acid	0.00656236	0.00926371	0.00873441	0.00892721	0.008244	0.00879396	0.00793526	0.00801721	0.00882718	0.00799732	0.00832667	0.00910917	0.00331477	0.00272623	0.0027894	0.00467594	0.00446758	0.00477413	0.00449207	0.00603788	0.0048587	0.0049502	0.00518514	0.00509642
L-Glutamyl-L-glutamic acid	2.73e-05	0.00017423	8.23e-05	0.000197901	0.000153107	0.000199297	9.13e-05	6.18e-05	0.000162967	8.54e-05	8.23e-05	0.000121317	0.00128842	0.000605237	0.000540946	0.00163614	0.000483284	0.00170807	0.000498396	0.00275189	0.00106901	0.00190696	0.00209118	0.00191767
L-Glutathione (reduced)	0.00329639	0.00361316	0.00110742	0.00288062	0.00268193	0.00300019	0.0030982	0.00347323	0.00331357	0.00352113	0.00298567	0.00394492	0.000907035	0.000722284	0.000564149	0.00062851	0.00108762	0.000763411	0.00187653	0.00193451	0.00147061	0.00179262	0.00203166	0.00200436
L-Glutathione oxidized	0.000418137	0.00116687	0.0023075	0.00202727	0.00114719	0.000777445	0.00127429	0.000816973	0.00244213	0.00088443	0.00110462	0.00158297	0.000417862	9.18e-05	5.66e-05	0.000695235	0.000458671	0.000701277	0.000394268	0.000602797	0.000230258	0.000601889	0.000445074	0.000426859
L-Histidine	0.00900829	0.00940794	0.0107903	0.00596471	0.00569221	0.00709784	0.0043904	0.00485223	0.00461835	0.0040488	0.00393894	0.00337977	0.00302724	0.00266214	0.00275474	0.00339383	0.0034725	0.0031329	0.00293363	0.00264597	0.00307037	0.00270835	0.00220763	0.00235728
L-Phenylalanine	0.0022666	0.00293176	0.00324895	0.00177759	0.00177452	0.00211892	0.00143408	0.00138635	0.00141416	0.00140355	0.00122091	0.00132556	0.000698617	0.000648593	0.00061327	0.000927972	0.000957717	0.000834751	0.000621404	0.000656868	0.000636904	0.000555188	0.00046613	0.000510812
L-Threonicacid	0.000136112	0.000359586	0.000527186	0.000258762	0.00023707	0.000290883	0.000292288	0.000239697	0.00026683	0.000210206	0.000204011	0.000233808	5.28e-05	5.56e-05	5.21e-05	0.000112618	0.000103262	0.000131305	9.43e-05	0.000114481	9.4e-05	8.38e-05	8.96e-05	8.52e-05
L-Tyrosine	0.000981989	0.00142897	0.00173571	0.000563105	0.000518933	0.000619287	0.000428106	0.000445534	0.000446526	0.000481598	0.000410664	0.000489282	0.000363299	0.000337946	0.000331554	0.000354244	0.000329738	0.000309875	0.000216432	0.000250067	0.000209985	0.000214084	0.000186931	0.000178853
Methionine	1.57e-05	1.69e-05	1.79e-05	2.5e-05	2.38e-05	2.77e-05	2.1e-05	2.18e-05	2.27e-05	3.01e-05	2.82e-05	2.67e-05	9.73e-06	1.09e-05	1.06e-05	1.95e-05	1.97e-05	1.73e-05	1.4e-05	1.32e-05	1.42e-05	1.57e-05	1.55e-05	1.52e-05
N6,N6,N6-Trimethyl-L-lysine	0.000196431	0.000526203	0.000398961	0.000628589	0.000445734	0.000405213	0.000528501	0.000442885	0.000803352	0.000427726	0.000420533	0.000684342	0.00042745	0.000252079	0.000220693	0.000670024	0.00027108	0.00059988	0.000313383	0.000834426	0.000327611	0.000462762	0.000432143	0.000420187
N-Acetylaspartic acid	0.0004112	0.00052144	0.000509002	0.000445554	0.000434897	0.00048859	0.000564108	0.000541524	0.000568698	0.000627316	0.000630227	0.000672485	0.000390615	0.00035172	0.000261081	0.000359795	0.000283274	0.000398911	0.00037461	0.000342643	0.000352389	0.000303768	0.000382	0.000316215
N-Acetyl-D-galactosamine 4-sulfate	4.93e-06	5.75e-06	8.47e-06	1.06e-05	9.14e-06	1.79e-05	1.54e-05	1.47e-05	1.43e-05	1.6e-05	1.79e-05	1.72e-05	7.25e-06	1.49e-05	1.39e-05	4.42e-05	5.53e-05	5.25e-05	5.28e-05	5.9e-05	6.02e-05	5.56e-05	6.83e-05	6.35e-05
N-Acetyl-DL-glutamic acid	4.55e-05	7.75e-05	6.37e-05	4.42e-05	4.28e-05	4.67e-05	4.4e-05	4.66e-05	5.21e-05	4.46e-05	4.23e-05	6.43e-05	1.41e-05	9.14e-06	7.23e-06	1.34e-05	1.12e-05	1.48e-05	1.39e-05	2.32e-05	1.33e-05	1.24e-05	1.47e-05	1.09e-05
N-Acetyl-DL-serine	3.53e-05	8.38e-05	9.01e-05	3.7e-05	3.14e-05	4.39e-05	2.31e-05	2.64e-05	2.37e-05	2.32e-05	2.04e-05	2.71e-05	3.61e-05	2.64e-05	2.34e-05	3.41e-05	2.89e-05	3.91e-05	2.89e-05	4.42e-05	2.75e-05	2.91e-05	2.99e-05	2.66e-05
N-Acetylornithine	4.99e-06	1.09e-05	1.08e-05	1.51e-05	1.37e-05	1.44e-05	9.69e-06	9.45e-06	9.89e-06	1.07e-05	7.11e-06	1.2e-05	5.28e-06	5.2e-06	4.79e-06	1.36e-05	1.16e-05	1.45e-05	7.71e-06	1.29e-05	8.73e-06	9.21e-06	7.05e-06	8.38e-06
NAD+	0.000488178	0.000798319	0.00066977	0.000748922	0.00048384	0.000446346	0.000329653	0.000294026	0.000602992	0.000236868	0.000257838	0.000443287	0.000576988	0.000341462	0.000315228	0.000451854	0.000314893	0.000543308	0.000366932	0.000767388	0.000354415	0.00036616	0.000504685	0.000446861
N-glycoloyl-beta-D-glucosamine	1.34e-06	3.26e-06	2.64e-06	2.4e-06	2.09e-06	1.8e-06	2.58e-06	2.51e-06	2.6e-06	3.12e-06	3.44e-06	3.75e-06	2.77e-06	2.92e-06	2.76e-06	7.01e-06	5.71e-06	7.45e-06	9.43e-06	2.26e-05	1.06e-05	1.07e-05	1.52e-05	1.44e-05
Nicotinamide	0.0123107	0.0124739	0.0115619	0.00639219	0.00984702	0.00901011	0.0124076	0.0111103	0.0110818	0.0138618	0.0123976	0.0103675	0.00768749	0.0163988	0.0160101	0.0177214	0.017115	0.0145854	0.0151324	0.0145245	0.0180251	0.0164961	0.0141101	0.015015
Nicotinamide adenine dinucleotide phosphate (NADP+)	2.04e-05	4.13e-05	3.02e-05	6.93e-05	2.83e-05	2.4e-05	2.66e-05	2.24e-05	5.66e-05	1.94e-05	1.95e-05	3.36e-05	2.77e-05	1.49e-05	1.15e-05	3.15e-05	1.26e-05	2.44e-05	1.28e-05	3.78e-05	1.13e-05	1.82e-05	2.33e-05	2.27e-05
N-Ribosylnicotinamide	9.26e-06	1.62e-05	1.58e-05	1.03e-05	9.41e-06	1.14e-05	1.26e-05	1.14e-05	1.5e-05	1.14e-05	1.3e-05	1.62e-05	1.76e-05	1.58e-05	1.46e-05	3.68e-05	2.4e-05	4.93e-05	3.32e-05	7e-05	5.06e-05	4.57e-05	7.58e-05	6.31e-05
N-Undecanoylglycine	0.000117779	8.33e-05	9e-05	8.6e-05	0.000557562	8.64e-05	6.11e-05	1.24e-05	5.1e-05	5.71e-05	0.00017259	4.73e-05	3.92e-05	3.41e-05	3.21e-05	5.1e-05	0.000115207	0.000138019	0.000115794	4.77e-05	4.14e-05	0.000104522	5.53e-05	8.37e-05
Oleamide	0.000186088	0.000289119	0.000232556	0.00031715	0.000315208	0.00040062	0.000380968	0.000407171	0.000350563	0.000486673	0.000415552	0.000465554	0.00087013	0.000681411	0.000839998	0.000533955	0.00064136	0.000709875	0.000579198	0.000818472	0.000850306	0.000691979	0.000723488	0.000693195
Ornithine	0.000116152	0.000333117	0.000218517	0.000331886	0.000223922	0.000167262	7.15e-05	9.11e-05	0.000222885	7.76e-05	7.18e-05	0.000112404	1.84e-05	1.9e-05	1.63e-05	8.06e-05	3.65e-05	5.66e-05	1.63e-05	2.95e-05	1.77e-05	3.16e-05	2.65e-05	2.48e-05
Orotic acid	1.76e-05	3.03e-05	3.32e-05	1.59e-05	1.53e-05	1.91e-05	1.09e-05	1.06e-05	1.05e-05	1.25e-05	1.11e-05	1.29e-05	6.38e-06	8.16e-06	9.73e-06	7.65e-06	8.17e-06	8.82e-06	5.28e-06	7.81e-06	7.1e-06	5.3e-06	6.35e-06	6.37e-06
Oxalic Acid	4.09e-06	4.36e-06	2.02e-05	1.22e-05	1.66e-05	1.46e-05	1.24e-05	1.44e-05	1.56e-05	1.23e-05	1.37e-05	1.77e-05	5.32e-06	4.04e-06	4.81e-06	6.77e-06	7.57e-06	1.13e-05	9.17e-06	4.59e-06	5.29e-06	5.51e-06	4.73e-06	5.55e-06
Oxohexanoic acid	0.000403878	0.000562179	0.000545647	0.000278602	0.00025631	0.000439762	0.000311593	0.000283213	0.000284869	0.000279923	0.000247877	0.000191073	9.2e-05	0.000171175	0.000112471	0.000278824	0.00023783	0.000314304	0.000254113	0.00011788	0.000212223	0.000235289	0.000256669	0.000181508
Pantothenic acid	0.000335335	0.000753239	0.000810982	0.000414302	0.000241746	0.000398387	0.000517601	0.000464837	0.000445712	0.000473968	0.000442995	0.00056513	0.000137252	0.000125466	0.000112777	0.000166157	0.000157639	0.000177507	0.000173564	0.000180761	0.000174278	0.000148956	0.000133077	0.000159536
Pentose acid	2.46e-05	5e-05	4.44e-05	4.18e-05	3.6e-05	4.17e-05	4.74e-05	3.76e-05	4.44e-05	3.41e-05	3.32e-05	3.66e-05	1.11e-05	8.18e-06	8.72e-06	1.93e-05	1.84e-05	2.22e-05	1.62e-05	2.43e-05	1.6e-05	1.14e-05	1.3e-05	1.1e-05
Pentose-phosphates	5.81e-06	4.39e-06	1.37e-05	3.3e-05	1.47e-05	1.21e-05	1.55e-05	1.37e-05	2.11e-05	2.6e-05	1.74e-05	3.2e-05	2.4e-05	4.67e-05	4.45e-05	0.000165401	7.76e-05	0.000114143	0.000108457	0.000127837	0.000140433	0.000131773	0.000123429	0.000146044
Pentoses	6.95e-07	1.28e-06	1.42e-06	1.07e-06	9.19e-07	1.02e-06	9.92e-07	8.56e-07	1e-06	8.51e-07	8.21e-07	7.58e-07	1.39e-07	1.14e-07	1.64e-07	6.22e-07	4.98e-07	5.05e-07	4.84e-07	7.11e-07	5.83e-07	3.86e-07	3.55e-07	3.8e-07
Phosphoglyceric acid	9.71e-08	3.02e-06	8.41e-07	2.52e-07	0	1.92e-08	4.06e-07	2.52e-07	5.21e-07	7.67e-08	2.68e-07	7.4e-07	5.1e-07	8.44e-07	7.2e-07	3.71e-06	6.3e-07	2.78e-06	1.55e-06	2.92e-06	8.62e-07	3.68e-06	3.37e-06	1.77e-06
Pipecolic acid	8.86e-05	0.000137894	0.000153137	0.000463438	0.000391116	0.0002251	0.000498261	0.000522527	0.000524694	0.00015512	0.000250961	0.000484412	6.28e-05	5.22e-05	5.29e-05	0.000439764	0.000326858	0.000174328	0.000375273	0.000568136	0.000385199	5.64e-05	0.000126474	0.000192459
Prolylleucine	8.57e-06	2.06e-05	2.37e-05	1.74e-05	1.57e-05	2.25e-05	4.19e-05	3.29e-05	3.72e-05	4.42e-05	4.99e-05	5.96e-05	2.13e-05	2.41e-05	2.01e-05	3.47e-05	2.66e-05	4.24e-05	3.5e-05	6.53e-05	3.75e-05	3.35e-05	3.88e-05	3.28e-05
S-Acetylthioethanolamine	6.97e-08	6.91e-08	1.92e-07	1.04e-07	2.32e-07	9.65e-08	1.63e-07	0	7.24e-08	2.12e-07	2.11e-07	1.64e-07	0	0	0	1.14e-07	2.1e-07	0	0	0	0	3.73e-07	0	1.16e-06
S-Adenosylmethionine	0.00179155	0.00322789	0.00279663	0.00293771	0.0022982	0.00223775	0.00270327	0.00226826	0.00312464	0.00236734	0.00218158	0.00314792	0.00203249	0.00102758	0.000975324	0.00174335	0.00122725	0.00190395	0.00119191	0.00224477	0.00126454	0.00163855	0.00154665	0.00140425
Salicylic acid	7.33e-06	6.88e-06	8.33e-06	7.69e-06	1.31e-05	9.42e-06	1.56e-05	1.28e-05	1.51e-05	9.89e-06	1.44e-05	2.2e-05	5.58e-06	6.23e-06	7.59e-06	1.87e-05	1.75e-05	1.18e-05	2.69e-05	9.46e-06	1.7e-05	1.53e-05	1.4e-05	1.51e-05
ser-arg	5.13e-06	1.46e-05	8.89e-06	1.2e-05	1.02e-05	1.26e-05	2.02e-05	1.71e-05	1.96e-05	1.7e-05	1.59e-05	2.17e-05	2.35e-05	1.76e-05	1.89e-05	2.35e-05	3.21e-05	2.93e-05	2.51e-05	5.28e-05	3.17e-05	2.94e-05	3.17e-05	2.72e-05
Serine	0.000397318	0.000569248	0.000595257	0.000503744	0.000500091	0.000461339	0.000644975	0.000549554	0.000612135	0.000617524	0.000599497	0.000660191	0.000119969	8.71e-05	9.57e-05	0.000228518	0.000222881	0.000214941	0.000176472	0.000220482	0.000186945	0.000197416	0.000174829	0.00016392
S-Methyl-thioadenosine	0.00134657	0.00189624	0.00179273	0.00210519	0.00190161	0.00204197	0.00245224	0.00225238	0.00301279	0.00226225	0.00209833	0.00194422	0.000889204	0.00066565	0.000770152	0.00103207	0.00120172	0.0011007	0.00127496	0.00105929	0.00153992	0.000966454	0.000985599	0.00122707
sn-glycero-3-Phosphocholine	0.0292215	0.045671	0.0450351	0.0312482	0.0273332	0.0271474	0.0243469	0.0234367	0.0237447	0.0197855	0.0221001	0.0206543	0.00686638	0.00853265	0.0098953	0.0198867	0.0198284	0.021129	0.0171225	0.0253379	0.0153003	0.0173717	0.0207006	0.0140179
sn-glycero-3-Phosphoethanolamine	0.000115356	0.000149369	0.000170384	0.000147182	0.000143143	0.000139554	0.000120438	0.000110325	0.000130011	0.000111825	0.000116466	0.000126755	5.26e-05	6.24e-05	7.55e-05	0.000127998	0.000104478	0.000126602	7.51e-05	0.000105375	7.08e-05	7.99e-05	0.000103005	8.42e-05
Taurine	0.0144801	0.016498	0.0195008	0.0141307	0.012645	0.0155289	0.0139335	0.014162	0.0142929	0.0135175	0.0135063	0.0131913	0.00875609	0.00907087	0.00860679	0.0102658	0.0115792	0.0113656	0.0104562	0.0135074	0.0104218	0.0103925	0.0108756	0.0102234
Thioproline	5.13e-07	3.37e-07	6.37e-07	6.75e-07	4.96e-07	5.87e-07	4.45e-07	2.88e-07	2.47e-07	3.01e-07	1.89e-06	1.92e-05	9.57e-07	1.36e-06	1.45e-06	1.21e-06	1.57e-06	1.14e-06	1.41e-06	1.59e-06	2.08e-06	1.98e-06	6.18e-06	6.04e-05
thr-arg	3.79e-06	5.41e-06	4.78e-06	3.41e-06	3.03e-06	4.37e-06	5.96e-06	4.95e-06	4.67e-06	6.38e-06	5.68e-06	6.74e-06	7.11e-06	6.36e-06	6.51e-06	7.55e-06	7.66e-06	6.76e-06	6.8e-06	1.39e-05	8.28e-06	1.04e-05	9.46e-06	6.95e-06
Thymidine	8.11e-05	0.000108337	0.000102813	2.69e-05	2.75e-05	2.91e-05	5.04e-05	3.52e-05	3.97e-05	3.54e-05	4.2e-05	3.47e-05	8.72e-05	0.000146295	0.000136092	6.17e-05	6.08e-05	7.18e-05	5.51e-05	4.95e-05	6.6e-05	4.96e-05	4.73e-05	5.07e-05
Thymidine 5'-monophosphate	2.06e-06	7.97e-06	4.13e-06	5.07e-06	4.84e-06	3.72e-06	4.23e-06	4.23e-06	6.03e-06	4.26e-06	4.63e-06	6.57e-06	1.01e-05	3.94e-06	3.12e-06	3.87e-06	4.26e-06	4.69e-06	2.86e-06	4.88e-06	2.92e-06	2.17e-06	1.39e-06	1.26e-06
Thymine	3.68e-05	4.55e-05	4.14e-05	9.18e-06	1.18e-05	1.18e-05	1.44e-05	1.17e-05	1.27e-05	1.09e-05	1.19e-05	9.67e-06	4.53e-05	6.62e-05	6.6e-05	2.65e-05	2.66e-05	2.83e-05	2.72e-05	2.47e-05	2.87e-05	2.2e-05	2.27e-05	2.35e-05
trans-Aconitic acid	4.55e-05	8.42e-05	7.2e-05	0.000105937	6.98e-05	6.32e-05	5.49e-05	5.04e-05	9.51e-05	4.44e-05	4.08e-05	6.07e-05	1.64e-05	9.01e-06	5.89e-06	4.91e-05	1.88e-05	5.24e-05	1.33e-05	4.99e-05	1.65e-05	3.01e-05	3.12e-05	2.7e-05
tyrosylarginine	6.23e-08	1.33e-06	5.38e-07	4.28e-07	7.78e-07	4.64e-07	1.04e-06	1.12e-06	1.04e-06	9.37e-07	1.08e-06	1.38e-06	2.37e-06	1.2e-06	1.58e-06	2.14e-06	2.97e-06	2.73e-06	1.61e-06	4.57e-06	2.43e-06	1.54e-06	1.7e-06	1.32e-06
UDP-Hexose	0.00043111	0.000719178	0.000527736	0.00101723	0.000747128	0.000676218	0.000810669	0.000672512	0.00115674	0.000626305	0.000584679	0.0009571	0.000509253	0.000249555	0.000209563	0.000866375	0.000478858	0.000881158	0.000628508	0.0013528	0.000734596	0.00105339	0.00106855	0.000918591
UDP-N-acetyl-D-hexosamine (mix of glucose and galactose)	0.000838239	0.00163532	0.00124963	0.0015554	0.00124919	0.00106309	0.00134393	0.00115608	0.00173201	0.00104904	0.000980052	0.00163335	0.00126325	0.000995335	0.000857889	0.00118769	0.000766372	0.00118557	0.000654941	0.00121746	0.000758745	0.000931144	0.000957709	0.000849224
Uracil	0.000455056	0.000315886	0.000355242	0.000168501	0.000212167	0.000170014	0.000170551	0.000187925	0.000181642	0.000151249	0.000115846	0.000147689	0.000410894	0.000516047	0.000518852	0.000491485	0.000413377	0.000457384	0.000543847	0.000456036	0.000510785	0.000618053	0.00048365	0.000530872
Ureidosuccinic acid	5.22e-05	5.54e-05	4.93e-05	1.75e-05	1.81e-05	2.49e-05	7.93e-06	9.07e-06	6.39e-06	7.96e-06	5.81e-06	7.83e-06	1.65e-05	1.99e-05	1.63e-05	1.21e-05	1.65e-05	1.3e-05	9.11e-06	4.96e-06	8.23e-06	8.24e-06	1.08e-05	8.01e-06
Uric acid	0.00010936	8.61e-05	0.000119936	2.03e-05	2.26e-05	3.14e-05	1.9e-05	1.58e-05	1.88e-05	2.26e-05	2.32e-05	2.59e-05	0.000533083	0.00068121	0.000719148	0.000534457	0.000299761	0.000391182	0.000359566	0.000608283	0.000548892	0.000539226	0.000500666	0.000542332
Uridine	5.69e-05	9.94e-05	0.000110231	0.00016766	0.000162721	0.000148788	0.00017793	0.000168751	0.000177738	0.000227318	0.000191026	0.000241735	0.000263974	0.000363313	0.000390842	0.000407134	0.00041294	0.000494558	0.000529774	0.000652175	0.000599112	0.000486146	0.000532323	0.00050643
Uridine Monophosphate	7.76e-05	0.000209247	0.000151991	0.000395541	0.000318351	0.000262383	0.000311073	0.000357751	0.000419183	0.000312612	0.000276658	0.000443035	0.000434376	0.000221876	0.000172415	0.000358708	0.000313708	0.000314848	0.000245948	0.000320222	0.000192949	0.000181971	0.000139427	0.000123169
Uridine5'-diphosphate(UDP)	0.00039485	0.000655634	0.000503921	0.000772598	0.000601217	0.000583169	0.000587847	0.000520159	0.000827641	0.000482344	0.000462421	0.000663349	0.000346344	0.000184501	0.000167135	0.000579555	0.000359781	0.000574606	0.000445553	0.000784462	0.000454011	0.000624267	0.000607376	0.00052943
Urocanic acid	0.000103787	1.33e-05	1.95e-05	2.36e-05	1.91e-05	2.56e-05	1.83e-05	1.19e-05	9.71e-06	6.07e-06	2.26e-05	4.49e-06	6.22e-06	1.58e-05	1.18e-05	0.000112325	2.14e-05	2.44e-05	1.51e-05	1.84e-05	2.23e-05	3.23e-06	4.91e-06	2.89e-06
UTP	0.000239674	0.000418065	0.000372011	0.000550405	0.000284706	0.000273332	0.000319376	0.000235037	0.000760619	0.000259794	0.000277266	0.00033392	3.09e-05	2.57e-05	2.42e-05	7.21e-05	3.51e-05	7.95e-05	4.36e-05	0.000130179	4.53e-05	9.63e-05	0.000130292	0.000120681
Valyllysine	5.15e-05	0.00012561	8.88e-05	0.00017819	0.000110393	0.000102674	0.000199386	0.000147691	0.000367107	0.000177949	0.000178418	0.000285014	0.00018975	0.000194702	0.000150831	0.000252382	9.7e-05	0.000205225	8.98e-05	0.000337373	0.000110333	0.000181053	0.000204424	0.000164071
Xanthine	2.01e-05	1.04e-05	2.08e-05	2.02e-05	2.34e-05	2.75e-05	1.79e-05	1.62e-05	1.71e-05	2.36e-05	2.24e-05	2.93e-05	0.000328473	0.000622891	0.000626283	0.000701889	0.000570005	0.000742933	0.000720214	0.000754704	0.000814059	0.000815544	0.000879591	0.000896407

## Sheet: Figure 1d
EMBRYO	E10_v_E11	E10_v_E11	E10_v_E11	E10_v_E11	E10_v_E11	E10_v_E11	PLACENTA	P10_v_P11	P10_v_P11	P10_v_P11	P10_v_P11	P10_v_P11	P10_v_P11
	t.stat	p.value	-LOG10(p)	FDR	Fold Change	log2(FC)		t.stat	p.value	-LOG10(p)	FDR	Fold Change	log2(FC)
L-Aspartic acid	-7.2344	0.0019371	2.7128	0.0488	1.7478	0.80554	Pipecolic acid	-5.9376	0.0040342	2.3942	0.018672	5.6042	2.4865
Methionine	-7.0729	0.0021086	2.676	0.0488	1.5149	0.59918	Acetyl-hexosamine-sulfate	-5.9411	0.0040254	2.3952	0.018672	3.0633	1.6151
Allantoin	-4.3245	0.012403	1.9065	0.13395	1.5144	0.59878	Argininosuccinic acid	-5.0341	0.0073125	2.1359	0.025753	2.9558	1.5636
Acetyl beta methylcholine	-4.1369	0.014412	1.8413	0.13734	2.8206	1.496	Fucose 1-phosphate	-35.65	3.7e-06	5.4324	0.0005986	2.5993	1.3781
Pipecolic acid	-3.7357	0.020197	1.6947	0.1636	2.844	1.5079	Acetyl beta methylcholine	-5.4552	0.0054874	2.2606	0.022224	2.5259	1.3368
Acetyl-hexosamine-sulfate	-3.7669	0.019657	1.7065	0.1636	2.0094	1.0068	Aminolevulinic Acid	-7.2909	0.0018812	2.7256	0.01325	2.069	1.0489
Fucose 1-phosphate	-3.258	0.03114	1.5067	0.20524	1.7772	0.82958	Methionine	-10.986	0.00039004	3.4089	0.0054352	1.8092	0.85532
DL-Tryptophan	-3.1178	0.035602	1.4485	0.21361	1.4356	0.52166	DL-Tryptophan	-21.175	2.94e-05	4.5316	0.0023819	1.7234	0.78526
Aminolevulinic Acid	-3.0548	0.037849	1.4219	0.21429	1.9706	0.97863	L-Aspartic acid	-4.8092	0.0085901	2.066	0.0284	1.7063	0.77091
Argininosuccinic acid	-3.0411	0.038361	1.4161	0.21429	1.56	0.64152	5-Aminovaleric acid	-6.294	0.0032559	2.4873	0.017015	1.4104	0.49613
Thymidine	13.522	0.00017309	3.7617	0.017259	0.28571	-1.8074	L-Phenylalanine	-5.831	0.0043101	2.3655	0.019395	1.3876	0.47263
Thymine	12.825	0.00021307	3.6715	0.017259	0.265	-1.916	Lactate	-6.615	0.0027077	2.5674	0.015126	1.0852	0.118
Acetylcholine	8.1711	0.0012214	2.9131	0.039573	0.3136	-1.673	Acetylcholine	10.612	0.00044638	3.3503	0.0054352	0.46699	-1.0985
biotin amide	6.142	0.003563	2.4482	0.072151	0.082941	-3.5918	Thymine	5.9877	0.0039118	2.4076	0.018672	0.45859	-1.1247
L-Histidine	5.1444	0.0067706	2.1694	0.099713	0.64214	-0.63903	biotin amide	8.4635	0.001068	2.9714	0.0092227	0.007113	-7.1353
Lactate	3.432	0.026488	1.577	0.19505	0.64795	-0.62604	Allantoin	-3.6545	0.021685	1.6638	0.05794	1.3631	0.44684
L-Phenylalanine	3.1988	0.03294	1.4823	0.20524	0.67134	-0.57488	L-Histidine	-3.4256	0.026642	1.5744	0.067438	1.1842	0.24387
5-Aminovaleric acid	2.8362	0.047047	1.3275	0.23298	0.62383	-0.68078	Thymidine	3.6476	0.021817	1.6612	0.05794	0.52572	-0.92763
Acetyl-L-carnitine	-4.8574	0.0082948	2.0812	0.10337	2.1555	1.108	N-Acetyl-D-galactosamine 4-sulfate	-6.1985	0.0034449	2.4628	0.01744	4.2164	2.076
Inosine	-4.0185	0.015885	1.799	0.14296	2.343	1.2284	Pentoses	-10.725	0.00042842	3.3681	0.0054352	3.8969	1.9623
Guanosine monophosphate (GMP)	-3.3303	0.029097	1.5361	0.20495	4.1245	2.0442	Hydroxypyruvate	-7.6885	0.0015393	2.8127	0.011335	3.5864	1.8426
Adenylsuccinic acid	-3.2214	0.032238	1.4916	0.20524	5.5589	2.4748	Ornithine	-4.811	0.0085791	2.0666	0.0284	3.2346	1.6936
Uridine	-2.9954	0.040123	1.3966	0.21666	1.7978	0.84623	Adenosine triphosphate (ATP)	-5.7426	0.0045568	2.3413	0.019952	3.0487	1.6082
Adenosine monophosphate	-2.8276	0.047459	1.3237	0.23298	2.9379	1.5548	DL-Arginine	-4.5642	0.010306	1.9869	0.032737	2.7424	1.4554
Ureidosuccinic acid	8.2258	0.0011907	2.9242	0.039573	0.3856	-1.3748	Ethyl-L-glutamine	-12.502	0.00023546	3.6281	0.0054352	2.7215	1.4444
Uric acid	8.8528	0.00089898	3.0462	0.039573	0.23558	-2.0857	N-Acetylornithine	-13.059	0.00019848	3.7023	0.0054352	2.5999	1.3784
Deoxypentose-5-phosphate-1	5.5274	0.0052333	2.2812	0.092154	0.50172	-0.99505	Guanidinoethyl sulfonate	-11.289	0.0003509	3.4548	0.0054352	2.5013	1.3227
Uracil	5.401	0.0056885	2.245	0.092154	0.48898	-1.0322	Salicylic acid	-5.2754	0.0061893	2.2084	0.02365	2.4742	1.307
L-Tyrosine	4.9576	0.0077194	2.1124	0.10337	0.41029	-1.2853	Adenosine	-4.2265	0.013407	1.8727	0.040221	2.4741	1.3069
a-Ketoglutarate	4.6989	0.0093163	2.0308	0.1078	0.22354	-2.1614	L-alpha-Glycerylphosphorylcholine	-8.2269	0.0011901	2.9244	0.0092227	2.4067	1.2671
Hypotaurine	4.1648	0.01409	1.8511	0.13734	0.64042	-0.64292	sn-glycero-3-Phosphocholine	-8.2171	0.0011955	2.9224	0.0092227	2.4054	1.2663
Betaine	3.5594	0.023598	1.6271	0.18204	0.62214	-0.6847	Cytidine	-4.8578	0.0082923	2.0813	0.0284	2.3953	1.2602
Nicotinamide	2.8428	0.046733	1.3304	0.23298	0.69468	-0.52557	N-glycoloyl-beta-D-glucosamine	-10.474	0.00046971	3.3282	0.0054352	2.387	1.2552
Isoleucine/ Leucine	2.7445	0.051664	1.2868	0.23989	0.69635	-0.52211	Oxohexanoic acid	-4.1099	0.014733	1.8317	0.043396	2.2121	1.1454
Uridine Monophosphate	-2.7414	0.051828	1.2854	0.23989	2.2247	1.1536	Serine	-8.2532	0.0011757	2.9297	0.0092227	2.2008	1.138
Alanine	-2.6452	0.05727	1.2421	0.25075	1.315	0.39506	L-Threonicacid	-10.508	0.00046369	3.3338	0.0054352	2.1631	1.1131
Cytidine	-2.6608	0.056341	1.2492	0.25075	1.6631	0.73385	D-(+)-Glucose	-13.849	0.00015758	3.8025	0.0054352	2.1584	1.11
Glycerol1_2-cyclicphosphate	2.608	0.059548	1.2251	0.25189	0.4404	-1.1831	Hexose Acid	-9.1167	0.00080307	3.0952	0.0082831	2.1563	1.1085
Oleamide	-2.5907	0.06064	1.2172	0.25189	1.4595	0.54547	Pentose acid	-7.0487	0.0021359	2.6704	0.01384	2.1393	1.0971
N-Acetyl-D-galactosamine 4-sulfate	-2.537	0.064187	1.1926	0.25996	1.9655	0.97492	Acetylacrylate	-6.9715	0.0022259	2.6525	0.013869	1.9694	0.97774
Deoxy-heptulose-7-phosphate	2.3999	0.074368	1.1286	0.29384	0.66277	-0.59342	2-hydroxyglutarate	-6.4159	0.003033	2.5181	0.016378	1.9691	0.97755
Oxohexanoic acid	2.3076	0.082249	1.0849	0.31724	0.64475	-0.63318	Glycerophosphorylethanolamine	-5.1882	0.0065693	2.1825	0.02365	1.885	0.91456
DL-Arginine	-2.2341	0.089202	1.0496	0.33606	1.6894	0.75649	sn-glycero-3-Phosphoethanolamine	-5.1882	0.006569	2.1825	0.02365	1.8849	0.91451
Guanosine 5'-diphosphate (GDP)	-2.1443	0.098613	1.0061	0.35758	2.0286	1.0205	Asparagine	-4.5904	0.010103	1.9955	0.032735	1.8559	0.89214
Hydroxyisovaleroyl carnitine	-2.0488	0.10984	0.95923	0.35758	1.4067	0.49234	Glutamine	-11.214	0.00036013	3.4435	0.0054352	1.792	0.84159
L-alpha-Glycerylphosphorylcholine	2.0672	0.10757	0.96833	0.35758	0.71478	-0.48443	Acetyl-hexosamine-phosphate	-4.2292	0.013379	1.8736	0.040221	1.7758	0.8285
N-Acetylornithine	-2.078	0.10626	0.97361	0.35758	1.6186	0.69473	Leucylproline	-6.6235	0.0026948	2.5695	0.015126	1.6896	0.7567
Orotic acid	2.1277	0.10046	0.99799	0.35758	0.62022	-0.68914	DL-Stachydrine	-6.8645	0.0023586	2.6273	0.014152	1.6844	0.75223
Pentose-phosphates	-2.0446	0.11037	0.95717	0.35758	2.5021	1.3231	D-(+)-Proline	-11.227	0.00035853	3.4455	0.0054352	1.6587	0.73002
sn-glycero-3-Phosphocholine	2.0675	0.10753	0.96846	0.35758	0.71484	-0.48431	Indole-3-acrylic acid	-18.529	4.99e-05	4.3016	0.0026964	1.6227	0.69843
L(+)-Citrulline	-1.9999	0.11613	0.93507	0.35887	1.2894	0.36673	L-Glutamic acid	-7.0823	0.0020981	2.6782	0.01384	1.5761	0.65637
N-Acetyl-DL-glutamic acid	1.974	0.11962	0.92218	0.35887	0.71612	-0.48172	Deoxyribose	-5.6616	0.004798	2.3189	0.020454	1.4857	0.57116
Phosphoglyceric acid	2.0052	0.11543	0.9377	0.35887	0.069488	-3.8471	Isoleucine/ Leucine	-9.0728	0.00081808	3.0872	0.0082831	1.3601	0.44376
UDP-Hexose	-1.9767	0.11925	0.92355	0.35887	1.4544	0.54046	DL-Carnitine	-5.3539	0.0058705	2.2313	0.023195	1.3438	0.42628
arg-ala	-1.9393	0.12448	0.9049	0.3601	1.1852	0.24516	Pantothenic acid	-4.3861	0.011819	1.9274	0.03682	1.335	0.41689
Cytidine 5'-diphosphocholine	-1.9495	0.12303	0.90997	0.3601	1.6516	0.7239	Choline	-8.6979	0.00096196	3.0168	0.0091669	1.3075	0.38677
Asparagine	1.8789	0.13346	0.87466	0.37276	0.77464	-0.3684	Taurine	-5.6093	0.0049621	2.3043	0.020612	1.2564	0.32926
CMP-2-aminoethylphosphonate	1.8853	0.13247	0.87789	0.37276	0.74216	-0.43021	Gly-Leu	5.1929	0.0065479	2.1839	0.02365	0.34997	-1.5147
Acetylacrylate	1.8629	0.13595	0.86662	0.37328	0.58708	-0.76837	Fructose/Glucose 1,6-bisphosphate	-3.1841	0.033403	1.4762	0.076565	4.5111	2.1735
2-(alpha-D-Mannosyl)-3-phosphoglycerate	-1.6867	0.16694	0.77745	0.38976	1.5819	0.66166	trans-Aconitic acid	-3.0095	0.039571	1.4026	0.085473	3.8435	1.9424
CDP-ethanolamine	-1.7637	0.15256	0.81656	0.38976	1.2487	0.32041	Dimethyllysine	-2.9357	0.042571	1.3709	0.090744	3.3555	1.7465
Choline	1.6797	0.16832	0.77387	0.38976	0.78546	-0.34839	Pentose-phosphates	-3.6815	0.021176	1.6742	0.05794	3.1002	1.6324
D-(+)-Proline	1.7742	0.1507	0.8219	0.38976	0.82617	-0.27549	N-Undecanoylglycine	-3.1413	0.034805	1.4584	0.078312	2.8864	1.5293
DL-Stachydrine	1.6715	0.16993	0.76972	0.38976	0.72462	-0.4647	Homoarginine	-3.5648	0.023484	1.6292	0.061361	2.6534	1.4078
Fructose/Glucose 1,6-bisphosphate	-1.6915	0.16599	0.77991	0.38976	2.7374	1.4528	L(+)-Citrulline	-3.4846	0.025246	1.5978	0.064918	2.632	1.3962
Fumaric acid	1.6915	0.166	0.77988	0.38976	0.87644	-0.19027	Dimethylarginine	-3.1793	0.033556	1.4742	0.076565	2.5601	1.3562
L-Glutamyl-L-glutamic acid	-1.6727	0.1697	0.77032	0.38976	1.9389	0.9552	UTP	-2.9202	0.043234	1.3642	0.090959	2.3106	1.2083
N-Acetyl-DL-serine	1.7434	0.15621	0.80629	0.38976	0.53681	-0.89752	Dihydroxyacetone phosphate	-3.3227	0.029305	1.5331	0.071829	2.2981	1.2004
Pantothenic acid	1.6435	0.17563	0.7554	0.38976	0.5551	-0.84919	N-Ribosylnicotinamide	-3.6626	0.021531	1.6669	0.05794	2.2937	1.1977
Salicylic acid	-1.6453	0.17525	0.75634	0.38976	1.3403	0.42254	Uridine5'-diphosphate(UDP)	-2.9063	0.04384	1.3581	0.091052	2.169	1.1171
S-Methyl-thioadenosine	-1.754	0.15429	0.81166	0.38976	1.2012	0.26449	6-phosphogluconate	-3.3703	0.028035	1.5523	0.069872	2.0755	1.0535
Taurine	1.6508	0.17413	0.75913	0.38976	0.83807	-0.25486	2-Acetamido-N-?-aspartyl-2-deoxyhexopyranosylamine	-3.2623	0.031012	1.5085	0.072812	1.8568	0.89282
thr-arg	1.7213	0.1603	0.79507	0.38976	0.77325	-0.371	Oxalic Acid	-3.2806	0.030485	1.5159	0.072626	1.8095	0.85556
D-(+)-Malic acid	1.5971	0.18549	0.73168	0.40066	0.9063	-0.14194	Prolylleucine	-3.0594	0.037679	1.4239	0.082486	1.5832	0.66285
Inosine-5'-monophosphate (IMP)	-1.6014	0.18455	0.73389	0.40066	1.6336	0.70809	hydroxycitric acid	-3.8656	0.018061	1.7433	0.051331	1.5562	0.63799
Ethyl-L-glutamine	-1.5727	0.19089	0.71922	0.40465	1.4309	0.51692	2'_3'-CyclicCMP	-2.8591	0.04597	1.3375	0.094269	1.5272	0.61086
Hypoxanthine	-1.5663	0.19233	0.71595	0.40465	2.4572	1.297	S-Methyl-thioadenosine	-3.8685	0.018017	1.7443	0.051331	1.4342	0.52024
Hexose Acid	1.5437	0.19754	0.70435	0.41027	0.84835	-0.23728	Creatinine	-3.0977	0.036302	1.4401	0.080561	1.309	0.38849
Adenosine diphosphate (ADP)	-1.4849	0.21175	0.67418	0.4235	1.6968	0.76282	Alanine	-3.3081	0.029707	1.5271	0.071829	1.1991	0.26191
Citric acid/Isocitric Acid	-1.4872	0.21118	0.67536	0.4235	1.3393	0.4215	D-Saccharicacid	-2.775	0.050074	1.3004	0.1014	2.5554	1.3535
Xanthine	-1.5052	0.20672	0.68462	0.4235	1.386	0.47089	arg-ala	-2.7477	0.051496	1.2882	0.10299	1.6704	0.74019
Glutamine	1.4105	0.2312	0.636	0.44589	0.80827	-0.30709	ser-arg	-2.7279	0.052557	1.2794	0.10383	1.415	0.5008
hydroxycitric acid	-1.4142	0.2302	0.6379	0.44589	1.5211	0.60513	DL-Lysine	-2.669	0.055867	1.2528	0.10904	2.5969	1.3768
Uridine5'-diphosphate(UDP)	-1.4209	0.22839	0.64133	0.44589	1.259	0.33227	Citric acid/Isocitric Acid	-2.6448	0.057292	1.2419	0.11049	3.7151	1.8934
Adenosine	-1.3191	0.25758	0.58909	0.46885	1.8563	0.89243	Glucose-6-Phosphate	-2.6218	0.058686	1.2315	0.11185	1.7992	0.84735
Cytidine monophosphate	-1.349	0.24864	0.60444	0.46885	1.2868	0.36381	Aminobutyric acid (GABA)	-2.5893	0.060732	1.2166	0.11344	1.2557	0.3285
N-Ribosylnicotinamide	1.3344	0.25296	0.59695	0.46885	0.754	-0.40737	UDP-Hexose	-2.5863	0.060921	1.2152	0.11344	2.2991	1.2011
Oxalic Acid	-1.3249	0.25582	0.59207	0.46885	1.5148	0.59916	Glycerol1_2-cyclicphosphate	-2.5342	0.064373	1.1913	0.11851	2.3972	1.2614
Valyllysine	-1.3439	0.25014	0.60183	0.46885	1.4714	0.55718	CMP-2-aminoethylphosphonate	-2.4966	0.067006	1.1739	0.11972	1.3631	0.44694
Adenosine diphosphate ribose	1.2761	0.27097	0.56708	0.48774	0.23441	-2.0929	L-Glutathione oxidized	-2.4988	0.066855	1.1749	0.11972	3.2762	1.712
2-hydroxyglutarate	1.2232	0.28839	0.54003	0.51339	0.82239	-0.28211	Uric acid	2.4933	0.067248	1.1723	0.11972	0.63379	-0.65792
Dipthamide	-1.193	0.29879	0.52463	0.52613	1.4147	0.50055	Aminocaprylic acid	-2.4804	0.068182	1.1663	0.12006	1.5163	0.60055
Leucylproline	-1.1722	0.30617	0.51403	0.53334	1.2184	0.28496	Guanine	-2.465	0.069316	1.1592	0.12074	1.5114	0.59589
Guanidinoethyl sulfonate	-1.1381	0.31861	0.49674	0.54909	1.107	0.1467	2-(alpha-D-Mannosyl)-3-phosphoglycerate	-2.4072	0.073774	1.1321	0.12714	1.6398	0.7135
Guanosine	-1.1204	0.32527	0.48775	0.55467	1.3883	0.47329	Guanosine	-2.3215	0.081002	1.0915	0.13776	1.4967	0.58182
Glucose-6-Phosphate	-1.0963	0.33452	0.47558	0.5645	1.2829	0.3594	Guanosinetriphosphate(GTP)	-2.3144	0.081633	1.0881	0.13776	2.6133	1.3859
Guanosinetriphosphate(GTP)	-1.0536	0.35152	0.45405	0.5852	1.5439	0.6266	Inosine-5'-monophosphate (IMP)	-2.2659	0.086119	1.0649	0.14383	1.6424	0.71585
N6,N6,N6-Trimethyl-L-lysine	-1.0475	0.35401	0.45099	0.5852	1.3191	0.39959	Acetyl-L-carnitine	2.2058	0.092051	1.036	0.15063	0.87927	-0.18562
Dimethyllysine	-0.93712	0.40175	0.39604	0.6543	1.2688	0.34344	D-(+)-Malic acid	-2.2146	0.091159	1.0402	0.15063	1.5692	0.64999
Thioproline	-0.93245	0.40389	0.39374	0.6543	1.1822	0.24153	Fumaric acid	-2.1899	0.093701	1.0283	0.15149	1.5473	0.62977
ser-arg	-0.90684	0.41578	0.38113	0.6669	1.2159	0.28206	Urocanic acid	-2.1828	0.094448	1.0248	0.15149	4.6755	2.2251
ADP-ribose 2'-phosphate	0.84457	0.44591	0.35076	0.7082	0.91182	-0.13318	gamma-Glu-gln	-2.1193	0.10142	0.99386	0.15858	1.6495	0.72199
DL-Carnitine	-0.83276	0.45181	0.34504	0.71062	1.1047	0.14371	Oleamide	2.116	0.1018	0.99224	0.15858	0.78827	-0.34323
Guanine	-0.80982	0.46347	0.33398	0.71506	1.2346	0.30404	Ureidosuccinic acid	2.1192	0.10143	0.99382	0.15858	0.78937	-0.34122
N-Undecanoylglycine	-0.81649	0.46006	0.33719	0.71506	2.5078	1.3264	Ala-Leu	2.093	0.10447	0.98099	0.16119	0.42891	-1.2213
6-phosphogluconate	-0.76778	0.48543	0.31387	0.73496	1.3523	0.43543	tyrosylarginine	-2.0402	0.11092	0.95498	0.16953	1.5223	0.60628
Acetyl-hexosamine-phosphate	-0.77033	0.48408	0.31509	0.73496	1.164	0.21911	CDP-ethanolamine	-1.9859	0.118	0.92813	0.17865	1.1659	0.22144
Adenosine triphosphate (ATP)	-0.71543	0.51388	0.28914	0.7433	1.2153	0.2813	Cysteine sulfinic acid	-1.9559	0.12213	0.91319	0.18158	4.0726	2.026
Ala-Leu	0.71571	0.51373	0.28927	0.7433	0.80578	-0.31154	Uridine	-1.9555	0.12218	0.91301	0.18158	1.2912	0.36874
Aminobutyric acid (GABA)	-0.73669	0.50218	0.29914	0.7433	1.055	0.077176	S-Acetylthioethanolamine	-1.9277	0.12615	0.89911	0.18579	5.0702	2.342
NAD+	0.73946	0.50068	0.30044	0.7433	0.85832	-0.22041	Fructose-6-Phosphate	-1.8761	0.13388	0.87329	0.19539	1.3579	0.44133
trans-Aconitic acid	-0.72258	0.50993	0.29249	0.7433	1.1846	0.24442	thr-arg	-1.8165	0.14346	0.84326	0.20751	1.0996	0.13698
S-Acetylthioethanolamine	-0.69903	0.52304	0.28146	0.74985	1.3074	0.38674	Phosphoglyceric acid	-1.7825	0.14926	0.82606	0.21398	3.433	1.7795
Leu-Leu	-0.68184	0.53277	0.27346	0.7571	1.087	0.12029	Adenylsuccinic acid	-1.7228	0.16002	0.79583	0.22739	1.4298	0.51576
glutamylproline	0.61783	0.57012	0.24403	0.79621	0.94282	-0.084945	Hypoxanthine	-1.5958	0.18577	0.73103	0.26169	1.3778	0.46234
Guanidine acetic acid	0.62168	0.56783	0.24578	0.79621	0.8939	-0.16182	ADP-ribose 2'-phosphate	-1.5566	0.19456	0.71094	0.27171	2.7291	1.4484
L-Glutamic acid	-0.60396	0.57845	0.23773	0.80093	1.0572	0.080239	Glyceraldehyde 3-Phosphate	-1.5239	0.2022	0.69421	0.27998	1.9279	0.94701
D-Sedoheptulose 7-phosphate	-0.59527	0.58371	0.23381	0.80136	1.1942	0.25599	Hydroxyisovaleroyl carnitine	-1.4594	0.21823	0.66108	0.29943	1.1579	0.21157
Creatinine	-0.56641	0.60138	0.22085	0.80792	1.1018	0.13986	N6,N6,N6-Trimethyl-L-lysine	-1.4527	0.21995	0.65767	0.29943	1.7118	0.7755
Cysteinylglycine(Cys-Gly)	-0.56308	0.60345	0.21936	0.80792	1.0975	0.13421	Adenosine diphosphate (ADP)	-1.4031	0.23325	0.63219	0.31488	1.4163	0.50215
N-Acetylaspartic acid	0.56833	0.6002	0.2217	0.80792	0.94964	-0.074547	N-Acetyl-DL-glutamic acid	-1.3661	0.24366	0.61321	0.32623	1.2931	0.37081
2-Acetamido-N-?-aspartyl-2-deoxyhexopyranosylamine	0.54504	0.61469	0.21134	0.81623	0.86874	-0.203	Adenosine diphosphate ribose	-1.351	0.24806	0.60544	0.32939	2.1406	1.098
Nicotinamide adenine dinucleotide phosphate (NADP+)	-0.52911	0.62473	0.20431	0.82281	1.3232	0.40401	Inosine	-1.3283	0.2548	0.59379	0.3356	1.2211	0.28818
Indole-3-acrylic acid	0.51699	0.63244	0.19898	0.82625	0.92488	-0.11266	D-Sedoheptulose 7-phosphate	-1.2962	0.26465	0.57733	0.34575	1.6071	0.68448
L-Glutathione (reduced)	-0.49294	0.64789	0.1885	0.83966	1.0681	0.095014	Creatine	-1.2876	0.26735	0.57292	0.34648	1.0712	0.099293
Deoxyribose	0.48024	0.65614	0.18301	0.8436	0.81581	-0.29369	Xanthine	-1.2255	0.2876	0.54121	0.36978	1.2771	0.35288
Aminocaprylic acid	0.4386	0.6836	0.1652	0.85187	0.93539	-0.096367	Cytidine 5'-diphosphocholine	-1.2118	0.29229	0.53419	0.37284	1.2698	0.34459
Gly-Leu	0.45159	0.67497	0.17072	0.85187	0.91052	-0.13524	N-Acetyl-DL-serine	-1.1687	0.30743	0.51226	0.38908	1.1886	0.24925
tyrosylarginine	-0.44696	0.67804	0.16875	0.85187	0.86515	-0.20898	Deoxy-heptulose-7-phosphate	1.1288	0.32211	0.49199	0.40451	0.81936	-0.28743
Urocanic acid	0.44333	0.68045	0.1672	0.85187	0.50005	-0.99986	Leu-Leu	1.0549	0.35096	0.45474	0.43735	0.81871	-0.28857
Cholinephosphate	0.41214	0.70137	0.15406	0.86077	0.92287	-0.1158	Cytidine monophosphate	-1.0173	0.36656	0.43586	0.44648	1.2193	0.286
CyclicADP-ribose	-0.41613	0.69868	0.15572	0.86077	1.0823	0.11404	Deoxypentose-5-phosphate-1	-1.0252	0.3632	0.43985	0.44648	1.3186	0.39902
Dihydroxyacetone phosphate	0.39853	0.7106	0.14838	0.86554	0.93697	-0.093918	Nicotinamide	-1.0227	0.36425	0.4386	0.44648	1.2326	0.30168
Prolylleucine	-0.38179	0.72203	0.14144	0.87276	1.0516	0.072636	Hypotaurine	-1.0006	0.37363	0.42756	0.4517	1.2659	0.34021
Serine	0.37412	0.7273	0.13828	0.87276	0.93812	-0.092159	Uridine Monophosphate	-0.90375	0.41724	0.37962	0.50068	1.1914	0.25264
Acetyl-L-aminoadipate	0.34789	0.74546	0.12758	0.87953	0.88014	-0.18419	Betaine	-0.88694	0.42522	0.37139	0.50651	1.05	0.070391
Creatine	0.33471	0.75466	0.12225	0.87953	0.97309	-0.039348	S-Adenosylmethionine	-0.84957	0.44342	0.35318	0.52434	1.208	0.27256
Ornithine	-0.35206	0.74256	0.12927	0.87953	1.0828	0.11475	L-Tyrosine	0.82166	0.45742	0.33968	0.53697	0.96229	-0.055449
Pentoses	0.33819	0.75223	0.12365	0.87953	0.8863	-0.17413	a-Ketoglutarate	0.79354	0.47188	0.32617	0.54996	0.64795	-0.62604
D-Saccharicacid	-0.29883	0.77995	0.10793	0.89457	0.98379	-0.023581	L-Glutamyl-L-glutamic acid	-0.78283	0.47748	0.32105	0.55251	1.5721	0.65272
L-Glutathione oxidized	-0.27747	0.79517	0.099539	0.89457	1.0153	0.021851	Guanosine monophosphate (GMP)	-0.73817	0.50138	0.29983	0.57605	1.167	0.22279
L-Threonicacid	0.30178	0.77786	0.1091	0.89457	0.76911	-0.37873	Cysteinylglycine(Cys-Gly)	-0.72966	0.50603	0.29582	0.5773	1.1455	0.19594
N-glycoloyl-beta-D-glucosamine	0.29058	0.78582	0.10468	0.89457	0.86878	-0.20293	Nicotinamide adenine dinucleotide phosphate (NADP+)	-0.62959	0.56313	0.24939	0.63796	1.2662	0.34048
UDP-N-acetyl-D-hexosamine (mix of glucose and galactose)	-0.27944	0.79376	0.10031	0.89457	1.0388	0.054929	Uracil	0.61298	0.57303	0.24182	0.64466	0.94221	-0.085874
2'_3'-CyclicCMP	-0.25854	0.80875	0.092188	0.89738	0.60552	-0.72376	Guanosine 5'-diphosphate (GDP)	-0.58377	0.59071	0.22863	0.65997	1.2457	0.31697
Dimethylarginine	-0.26005	0.80766	0.09277	0.89738	1.0104	0.01499	Acetyl-L-aminoadipate	-0.56219	0.604	0.21896	0.66887	1.127	0.17243
Thymidine 5'-monophosphate	-0.24632	0.81756	0.08748	0.90099	0.96257	-0.055036	Cholinephosphate	-0.54424	0.6152	0.21099	0.66887	1.0977	0.13452
D-(+)-Glucose	0.21912	0.83728	0.077127	0.91649	0.85186	-0.23131	Glycerol 3-phosphate	0.55325	0.60956	0.21498	0.66887	0.89996	-0.15206
Pentose acid	-0.20595	0.84688	0.072176	0.92077	1.0042	0.006049	L-Glutathione (reduced)	-0.54469	0.61491	0.21119	0.66887	1.1304	0.17686
UTP	-0.16362	0.87797	0.056522	0.9482	1.0764	0.10624	Thymidine 5'-monophosphate	0.43451	0.68633	0.16347	0.74123	0.74709	-0.42065
gamma-Glu-gln	-0.14439	0.89217	0.049551	0.95475	0.92595	-0.11099	Adenosine monophosphate	0.37017	0.73002	0.13666	0.7832	0.78446	-0.35023
Glyceraldehyde 3-Phosphate	-0.13947	0.89582	0.047781	0.95475	1.0256	0.036526	Guanidine acetic acid	0.3431	0.7488	0.12563	0.79806	0.9497	-0.074453
Cysteine sulfinic acid	0.1269	0.90514	0.043283	0.95522	1.0061	0.0087228	NAD+	-0.29399	0.78339	0.10602	0.82947	1.0619	0.086661
DL-Lysine	-0.12125	0.90934	0.041274	0.95522	0.99487	-0.0074147	Thioproline	-0.28268	0.79145	0.10158	0.83256	1.0406	0.057438
S-Adenosylmethionine	0.11506	0.91394	0.039082	0.95522	0.95619	-0.064629	N-Acetylaspartic acid	-0.265	0.80411	0.094685	0.84042	1.0384	0.054408
Fructose-6-Phosphate	0.090737	0.93206	0.030554	0.96791	0.96456	-0.052056	Dipthamide	-0.24761	0.81663	0.087975	0.84804	1.1706	0.22731
Glu-Asp	0.047861	0.96412	0.015868	0.98362	0.95802	-0.061868	Orotic acid	-0.21833	0.83786	0.076829	0.86454	1.0152	0.021828
Homoarginine	0.053147	0.96016	0.017655	0.98362	0.907	-0.14083	CyclicADP-ribose	-0.20046	0.8509	0.070122	0.87244	1.0407	0.057558
Hydroxypyruvate	-0.046142	0.96541	0.015289	0.98362	0.66773	-0.58267	Valyllysine	0.11447	0.91438	0.038874	0.93163	1.0361	0.051164
Glycerol 3-phosphate	0.030601	0.97705	0.010082	0.98927	0.9669	-0.048563	glutamylproline	-0.094211	0.92947	0.031764	0.94109	1.0116	0.016679
Glycerophosphorylethanolamine	-0.011424	0.99143	0.0037371	0.99682	0.98878	-0.016282	Glu-Asp	0.071677	0.9463	0.023971	0.95218	0.91231	-0.1324
sn-glycero-3-Phosphoethanolamine	-0.0042342	0.99682	0.0013813	0.99682	0.98798	-0.017446	UDP-N-acetyl-D-hexosamine (mix of glucose and galactose)	-0.00076733	0.99942	0.00025001	0.99942	1.0074	0.010686

## Sheet: Figure 1e
	E10	E10	E10	E11	E11	E11	E12	E12	E12	E13	E13	E13	P10	P10	P10	P11	P11	P11	P12	P12	P12	P13	P13	P13
Adenylsuccinic acid	0.7	1.21	1.08	9.37	5.32	1.98	4.12	4.48	11.69	3.41	2.77	7.03	1.12	1.06	0.82	1.55	0.99	1.75	1.13	3.48	1.03	2.03	2.03	1.72
GMP	0.42	1.61	0.98	5.75	3.99	2.64	3.94	3.93	5.55	3.98	3.7	5.47	1.42	0.9	0.69	1.48	1.02	1	1	1.22	0.78	0.92	0.63	0.58
AMP	0.4	1.57	1.03	3.49	3.12	2.21	3.19	3.32	3.93	2.72	2.43	3.92	1.72	0.71	0.57	0.87	0.74	0.75	0.79	0.83	0.64	0.6	0.45	0.36
Hypoxanthine	1.4	0.09	1.51	2.5	2.7	2.18	2.65	2.64	2.96	2.72	2.04	2.67	0.62	1.2	1.18	1.36	1.25	1.52	2.19	1.78	2.09	2.05	2.15	2.17
Inosine	0.68	0.89	1.43	2.17	2.25	2.61	2.42	1.98	2.7	2.99	3.3	4.31	0.85	0.98	1.17	1.24	0.97	1.45	1.48	1.96	1.85	1.59	1.66	1.63
GDP	0.62	1.29	1.09	3	1.75	1.34	2	1.51	3.45	1.76	1.68	2.24	1.5	0.81	0.69	1.73	0.69	1.31	0.84	2.28	0.98	1.69	1.66	1.63
Adenosine	0.14	1.47	1.39	2	1.54	2.03	3.1	2.88	2.79	4.03	4.2	4.59	1.07	0.86	1.07	1.63	2.75	3.04	1.92	2.78	2.15	1.41	1.62	1.82
ADP	0.5	1.47	1.02	2.43	1.52	1.14	1.59	1.33	3.03	1.37	1.35	2.01	1.6	0.77	0.63	1.68	1.17	1.39	1.19	1.9	1.03	1.66	1.34	1.29
IMP	0.53	1.57	0.9	2	1.72	1.18	1.34	1.19	2.45	1.61	1.39	2.23	0.94	1.21	0.84	2.23	1.2	1.5	0.56	1.64	0.66	0.61	0.66	0.55
GTP	0.6	1.24	1.16	2.5	1.18	0.96	1.51	1.04	3.17	1.35	1.35	1.69	1.16	0.96	0.88	3.77	1.15	2.92	1.35	4.71	1.6	3.64	4.65	4.88
guanosine	0.4	1.31	1.29	1.47	1.17	1.53	1.69	1.38	1.76	2.65	2.67	3.33	0.9	0.95	1.15	1.45	1.13	1.9	1.8	3.31	2.47	2.02	2.23	2.03
Xanthine	1.18	0.61	1.22	1.18	1.37	1.61	1.05	0.95	1	1.38	1.31	1.71	0.62	1.18	1.19	1.33	1.08	1.41	1.37	1.44	1.55	1.55	1.67	1.7
Guanine	0.4	1.37	1.23	1.41	0.99	1.3	1.54	1.38	1.63	2.56	2.73	3.17	0.91	0.95	1.14	1.47	1.16	1.91	1.78	3.29	2.48	1.96	2.18	1.96
ATP	0.73	1.16	1.11	1.72	1.01	0.92	1.17	0.91	2.24	1.09	1.15	1.37	1.23	0.97	0.81	3.47	2.21	3.47	2.4	5.29	2.3	4.7	5.12	5.15
Guanidine acetic acid	1.11	0.75	1.14	0.84	0.76	1.08	0.59	0.5	0.56	0.69	0.75	0.84	1.21	0.93	0.86	1.19	0.7	0.96	0.46	0.82	0.6	0.58	0.69	0.65
Uric acid	1.04	0.82	1.14	0.19	0.21	0.3	0.18	0.15	0.18	0.21	0.22	0.25	0.83	1.06	1.12	0.83	0.47	0.61	0.56	0.94	0.85	0.84	0.78	0.84
ADP ribose	2.21	0.12	0.67	0.56	0.07	0.08	0.59	0.18	0.13	0.91	0.06	2.44	0.14	0.99	1.87	3.46	1.58	1.38	0.21	1.36	0.45	0.08	0.06	0.09
UMP	0.53	1.43	1.04	2.7	2.18	1.79	2.13	2.45	2.87	2.14	1.89	3.03	1.57	0.8	0.62	1.3	1.14	1.14	0.89	1.16	0.7	0.66	0.5	0.45
Uridine	0.64	1.12	1.24	1.89	1.83	1.67	2	1.9	2	2.56	2.15	2.72	0.78	1.07	1.15	1.2	1.22	1.46	1.56	1.92	1.77	1.43	1.57	1.49
Cytidine	0.71	1.06	1.23	2.01	1.61	1.38	1.7	1.36	1.5	1.58	1.12	1.81	0.79	1.07	1.14	2.16	1.94	3.08	3.05	3.88	3.97	2.8	2.98	3.17
CDP-choline	0.79	1.26	0.96	2.18	1.69	1.08	1.37	0.99	1.74	1.05	0.8	1.65	1.41	0.85	0.74	1.48	1.04	1.29	0.97	1.47	0.9	1.42	1.26	1.29
CMP	0.71	1.31	0.98	1.53	1.23	1.1	1.15	1.1	1.93	1.01	1.08	1.4	1.43	0.85	0.72	1.33	0.99	1.33	0.93	1.75	0.89	1.06	1.14	1.07
UDP	0.76	1.27	0.97	1.49	1.16	1.13	1.13	1	1.6	0.93	0.89	1.28	1.49	0.79	0.72	2.49	1.55	2.47	1.92	3.37	1.95	2.68	2.61	2.28
UTP	0.7	1.22	1.08	1.6	0.83	0.8	0.93	0.68	2.22	0.76	0.81	0.97	1.15	0.95	0.9	2.68	1.3	2.95	1.62	4.83	1.68	3.58	4.84	4.48
TMP	0.44	1.69	0.88	1.07	1.03	0.79	0.9	0.9	1.28	0.9	0.98	1.39	1.77	0.69	0.55	0.68	0.74	0.82	0.5	0.85	0.51	0.38	0.24	0.22
Orotic acid	0.65	1.12	1.23	0.59	0.57	0.71	0.4	0.39	0.39	0.46	0.41	0.48	0.79	1.01	1.2	0.95	1.01	1.09	0.65	0.97	0.88	0.66	0.78	0.79
Uracil	1.21	0.84	0.95	0.45	0.57	0.45	0.45	0.5	0.48	0.4	0.31	0.39	0.85	1.07	1.08	1.02	0.86	0.95	1.13	0.95	1.06	1.28	1	1.1
Thymidine	0.83	1.11	1.06	0.28	0.28	0.3	0.52	0.36	0.41	0.36	0.43	0.36	0.71	1.19	1.1	0.5	0.49	0.58	0.45	0.4	0.54	0.4	0.38	0.41
Thymine	0.89	1.1	1	0.22	0.29	0.29	0.35	0.28	0.31	0.26	0.29	0.23	0.77	1.12	1.12	0.45	0.45	0.48	0.46	0.42	0.49	0.37	0.38	0.4
