# Supplementary material for: Compartmentalized metabolism supports midgestation mammalian development
Source: Nature. 2022 Apr 6;604(7905):349–53. doi: 10.1038/s41586-022-04557-9 (PMC9007737; doi:10.1038/s41586-022-04557-9)
Supplement: Supplementary file 5 — Source Data Fig. 2 [file 41586_2022_4557_MOESM5_ESM.xlsx]

## Sheet: Figure 2b
Tracer	TISSUE	BLOOD	BLOOD	BLOOD	BLOOD	BLOOD	BLOOD	BLOOD	BLOOD	BLOOD	BLOOD	BLOOD	BLOOD	BLOOD	BLOOD	BLOOD	BLOOD	BLOOD	BLOOD	BLOOD	BLOOD	BLOOD	BLOOD	BLOOD	BLOOD	BLOOD
[U-13C]glucose	TIME	0	0	0	0	0	0	30	30	30	30	30	30	60	60	60	60	60	60	120	120	120	120	180	180	180
Compound	Label	WT47 BLOOD O	WT48 BLOOD 0	WT55.BLOOD.0	WT59.BLOOD.0	WT102.BLOOD.0	WT105.BLOOD.0	WT47 BLOOD 30	WT48 BLOOD 30	WT55.BLOOD.30	WT59.BLOOD.30	WT102.BLOOD.30	WT105.BLOOD.30	WT47 BLOOD 60	WT48 BLOOD 60	WT55.BLOOD.60	WT59.BLOOD.60	WT102.BLOOD.60	WT105.BLOOD.60	WT47 BLOOD 120	WT55.BLOOD.120	WT102.BLOOD.120	WT105.BLOOD.120	WT55.BLOOD.180	WT102.BLOOD.180	WT105.BLOOD.180
GLUCOSE	0	1	1.0064	1	1	1	1	0.85244	0.9103	0.874289	0.907438	0.88274	0.826178	0.774792	0.7469	0.749522	0.7735	0.785867	0.711523	0.543392	0.625693	0.662228	0.579902	0.59631	0.536213	0.530394
GLUCOSE	1	0	0	0	0	0	0	0	0	0	0	0	0	0	0	0	0	0	0	0.00343149	6.09456e-05	0.00968333	0.00705108	0.00418577	0.0273624	0.00674619
GLUCOSE	2	0	0.0012	0	0	0	0	0	0	0	0	0	0	0	0	0	0	0	0	0	0	0	0	0	0.000498688	0.00130065
GLUCOSE	3	0	0.0004914	0	0	0	0	0	0	0	0	0	0	0	0.0015	0	0	0	0	0.0138982	0.018424	0.0122663	0.0093004	0.0182963	0.0335697	0.00949015
GLUCOSE	4	0	0	0	0	0	0	0	0.00040134	0	0	0	0	0	0.0018	0.00306011	0	0	0	0.00870924	0.00985763	0.00896739	0.00966393	0.00916824	0.015327	0.00804952
GLUCOSE	5	0	0.0017	0	0	0	0	0.00461338	0.0068	0.00420483	0.00495247	0	0	0.0116578	0.0176	0.0100519	0.0131898	0.0107799	0.00404827	0.0294623	0.00228975	0.0305507	0.00394047	0.00827634	0.0266282	0.00697406
GLUCOSE	6	0	0	0	0	0	0	0.142947	0.0878	0.121506	0.0876095	0.11726	0.173822	0.21355	0.2334	0.237366	0.21331	0.203353	0.284429	0.401107	0.343675	0.276304	0.390142	0.363763	0.360401	0.437046
Tracer	TISSUE	PLACENTA	PLACENTA	PLACENTA	PLACENTA	PLACENTA	PLACENTA	PLACENTA	PLACENTA	PLACENTA	PLACENTA	PLACENTA	PLACENTA	PLACENTA	PLACENTA	PLACENTA	PLACENTA	PLACENTA	PLACENTA	PLACENTA	PLACENTA	PLACENTA	PLACENTA	PLACENTA	PLACENTA	PLACENTA	PLACENTA	PLACENTA	PLACENTA	PLACENTA	PLACENTA	PLACENTA	PLACENTA	PLACENTA	PLACENTA	PLACENTA	PLACENTA	PLACENTA
[U-13C]glucose	TIME	0	0	0	0	0	0	30	30	30	30	30	30	30	60	60	60	60	60	60	60	60	120	120	120	120	120	180	180	180	180	180	180	180	180	180	180	180
Compound	Label	WT47 P1 0	WT48 P1 0	WT55.P1.0	WT59.P1.0	WT102.P1.0	WT105.P1.0	WT47 P4 30	WT48 P4 30	WT55.P3.30	WT59.P3.30	WT102.P2.30	WT105.P2.30	WT105.P3.30	WT47 P5 60	WT48 P5 60	WT48 P6 60	WT55.P4.60	WT59.P4.60	WT102.P3.60	WT105.P4.60	WT105.P5.60	WT47 P7 120	WT55.P5.120	WT102.P4.120	WT105.P6.120	WT105.P7.120	WT55.P6.180	WT102.P5.180	WT102.P6.180	WT102.P7.180	WT102.P8.180	WT102.P9.180	WT102.P10.180	WT102.P11.180	WT102.P12.180	WT105.P8.180	WT105.P9.180
GLUCOSE	0	1	1	1	1	1	1	0.875	0.919	0.905	0.958	0.9161	0.8472	0.8443	0.823	0.834	0.841	0.772	0.803	0.7859	0.7234	0.7497	0.699	0.632	0.7188	0.596	0.5903	0.597	0.5603	0.6181	0.5577	0.6118	0.5985	0.6072	0.6118	0.6425	0.552	0.538
GLUCOSE	1	0	0	0	0	0	0	0	0	0	0	0	0	0	0	0	0	0	0	0	0	0	0	0.003	0.002	0.0103	0.0055	0.012	0.0197	0.0036	0.05	0	0.0428	0.0196	0.0171	0.0172	0.0099	0.0109
GLUCOSE	2	0	0	0	0	0	0	0	0.015	0	0	0	0	0	0	0.013	0.011	0	0	0	0	0	0	0	0	0	0	0	0.0337	0	0	0	0	0	0	0	0	0
GLUCOSE	3	0	0	0	0	0	0	0	0.001	0	0	0	0	0	0	0	0	0	0	0	0	0	0.009	0.016	0.011	0.0184	0.0192	0.012	0.0121	0.025	0.0256	0.0358	0.0154	0.0271	0.0286	0.0267	0.0276	0.0293
GLUCOSE	4	0	0	0	0	0	0	0	0	0	0	0	0	0	0	0.001	0.002	0.003	0	0	0.0047	0.0014	0.006	0.01	0.0089	0.0102	0.0113	0.013	0.0148	0.0135	0.0176	0	0.0047	0.012	0.0119	0.0099	0.0117	0.011
GLUCOSE	5	0	0	0	0	0	0	0.005	0.008	0.005	0.001	0.005	0.0104	0.0111	0.012	0.012	0.013	0.008	0.013	0.0108	0.0162	0.0193	0.023	0.005	0.0263	0.0091	0.0157	0.018	0.0254	0.0792	0.0708	0.0617	0.0722	0.0352	0.0319	0.0288	0.0122	0.0224
GLUCOSE	6	0	0	0	0	0	0	0.119	0.058	0.091	0.041	0.0789	0.1424	0.1446	0.165	0.14	0.143	0.218	0.184	0.2034	0.2557	0.2297	0.264	0.333	0.233	0.356	0.358	0.348	0.334	0.2606	0.2784	0.2907	0.2663	0.2989	0.2987	0.275	0.3866	0.3885
Tracer	TISSUE	EMBRYO	EMBRYO	EMBRYO	EMBRYO	EMBRYO	EMBRYO	EMBRYO	EMBRYO	EMBRYO	EMBRYO	EMBRYO	EMBRYO	EMBRYO	EMBRYO	EMBRYO	EMBRYO	EMBRYO	EMBRYO	EMBRYO	EMBRYO	EMBRYO	EMBRYO	EMBRYO	EMBRYO	EMBRYO	EMBRYO	EMBRYO	EMBRYO	EMBRYO	EMBRYO	EMBRYO	EMBRYO	EMBRYO	EMBRYO	EMBRYO	EMBRYO	EMBRYO
[U-13C]glucose	TIME	0	0	0	0	0	0	30	30	30	30	30	30	30	60	60	60	60	60	60	60	60	120	120	120	120	120	180	180	180	180	180	180	180	180	180	180	180
Compound	Label	WT47 E1 0	WT48 E1 0	WT55.E1.0	WT59.E1.0	WT102.E1.0	WT105.E1.0	WT47 E4 30	WT48 E4 30	WT55.E3.30	WT59.E3.30	WT102.E2.30	WT105.E2.30	WT105.E3.30	WT47 E5 60	WT48 E5 60	WT48 E6 60	WT55.E4.60	WT59.E4.60	WT102.E3.60	WT105.E4.60	WT105.E5.60	WT47 E7 120	WT55.E5.120	WT102.E4.120	WT105.E6.120	WT105.E7.120	WT55.E6.180	WT102.E5.180	WT102.E6.180	WT102.E7.180	WT102.E8.180	WT102.E9.180	WT102.E10.180	WT102.E11.180	WT102.E12.180	WT105.E8.180	WT105.E9.180
GLUCOSE	0	1	1	1	1	1	1	0.891	0.944	0.916	0.967	0.944	0.8697	0.868	0.899	0.903	0.898	0.778	0.855	0.8176	0.7369	0.7601	0.705	0.658	0.7259	0.5933	0.6041	0.638	0.6064	0.5607	0.5603	0.5706	0.5699	0.5637	0.5713	0.5755	0.5629	0.5882
GLUCOSE	1	0	0	0	0	0	0	0	0	0	0	0	0	0	0	0	0	0	0	0	0	0	0	0	0	0.0044	0.0034	0	0.0103	0.0164	0.0242	0.0177	0.0187	0.0218	0.0141	0.0171	0.0027	0
GLUCOSE	2	0	0	0	0	0	0	0	0.018	0	0	0	0	0	0	0.018	0.006	0	0	0	0	0	0	0	0	0	0	0	0	0	0	0.002	0	0	0	0	0	0
GLUCOSE	3	0	0	0	0	0	0	0	0.001	0	0	0	0	0	0	0	0	0	0	0	0	0	0.011	0.01	0.0044	0.02	0.017	0.014	0.027	0.0328	0.029	0.0274	0.0294	0.0311	0.0299	0.0276	0.0228	0.0227
GLUCOSE	4	0	0	0	0	0	0	0	0	0	0	0	0	0	0	0	0.001	0	0	0	0.0009	0	0.005	0.007	0.0047	0.0054	0.0076	0.009	0.0108	0.0094	0.0092	0.0112	0.0093	0.0072	0.0102	0.01	0.0084	0.0047
GLUCOSE	5	0	0	0	0	0	0	0.007	0.003	0.004	0.003	0.0128	0.0107	0.0089	0.004	0.007	0.008	0.017	0.009	0.0119	0.0228	0.0249	0.017	0.008	0.0311	0.0311	0.0158	0.021	0.0429	0.0454	0.0451	0.0401	0.0447	0.0458	0.0469	0.0465	0.0321	0.0334
GLUCOSE	6	0	0	0	0	0	0	0.102	0.035	0.08	0.03	0.0432	0.1195	0.1232	0.097	0.077	0.096	0.204	0.137	0.1705	0.2394	0.215	0.262	0.317	0.2339	0.3457	0.3521	0.318	0.3026	0.3352	0.3322	0.331	0.3279	0.3304	0.3277	0.3233	0.3711	0.351

## Sheet: Figure 2c
Tracer	TISSUE	BLOOD	BLOOD	BLOOD	BLOOD	BLOOD	BLOOD	BLOOD	BLOOD	BLOOD	BLOOD	BLOOD	BLOOD	BLOOD	BLOOD
[U-13C]Glutamine	TIME	0	0	0	30	30	30	60	60	60	120	120	180	180	240
compound	label	WT111.BLOOD.0	WT145.BLOOD.0	WT144.BLOOD.0	WT111.BLOOD.30	WT145.BLOOD.30	WT144.BLOOD.30	WT111.BLOOD.60	WT145.BLOOD.60	WT144.BLOOD.60	WT145.BLOOD.120	WT144.BLOOD.120	WT145.BLOOD.180	WT144.BLOOD.180	WT145.BLOOD.240
GLUTAMINE	0	1	1	1	0.778517	0.58861	0.5691	0.611614	0.492392	0.515903	0.476582	0.469519	0.448411	0.378464	0.40445
GLUTAMINE	1	0	0	0	0	0	0	0	0	0	0	0	0.00332615	0	0.0230962
GLUTAMINE	2	0	0	0	0	0	0	0	0	0	0	0	0	0	0.00308226
GLUTAMINE	3	0	0	0	0	0	0	0	0.00503844	0.0080527	0.0051144	0.00749303	0.0150683	0.00713231	0.0221994
GLUTAMINE	4	0	0	0	0.00653845	0	0.0126325	0.0200507	0.0134095	0.0251784	0.015621	0.00374652	0.00962538	0.00936418	0.0156002
GLUTAMINE	5	0	0	0	0.214945	0.41139	0.418268	0.368335	0.489161	0.450866	0.502683	0.519242	0.523569	0.60504	0.531572
GLUTAMATE	0	1	1	1	0.989528	0.947453	0.926029	0.959164	0.885663	0.864911	0.795347	0.828928	0.742498	0.746154	0.729177
GLUTAMATE	1	0	0	0	0	0	0	0	0.0106198	0.00351466	0.0279339	0.0252942	0.0551693	0.057381	0.0613747
GLUTAMATE	2	0	0	0	0	0	0	0	0	0.00295088	0	0	0.00635025	0.00166959	0.0207501
GLUTAMATE	3	0	0	0	0	0	0.00245886	0	0.0157959	0.0155971	0.0219608	0.03057	0.0264381	0.0382732	0.0344193
GLUTAMATE	4	0	0	0	0	0.00137576	0.00571503	0	0.00424175	0.0109763	0.011034	0.00559345	0.0119151	0.0210083	0.00785311
GLUTAMATE	5	0	0	0	0.0104722	0.0511714	0.0657972	0.0408356	0.0836799	0.10205	0.143724	0.109614	0.15763	0.135514	0.146426
Tracer	TISSUE	PLACENTA	PLACENTA	BLOOD	PLACENTA	PLACENTA	PLACENTA	PLACENTA	PLACENTA	PLACENTA	PLACENTA	PLACENTA	PLACENTA	PLACENTA	PLACENTA	PLACENTA	PLACENTA	PLACENTA	PLACENTA
[U-13C]Glutamine	TIME	0	0	30	30	30	60	60	60	60	60	120	120	120	180	180	180	180	240
compound	label	WT145.P1.0	WT144.P1.0	WT111.P1.30	WT145.P2.30	WT144.P2.30	WT111.P2.60	WT145.P3.60	WT145.P4.60	WT144.P3.60	WT144.P4.60	WT145.P5.120	WT145.P6.120	WT144.P5.120	WT145.P7.180	WT144.P6.180	WT144.P7.180	WT144.P8.180	WT145.P8.240
GLUTAMINE	0	0.998496	0.999334	0.886845	0.697037	0.959852	0.760731	0.640253	0.626678	0.638416	0.654035	0.615822	0.605156	0.562751	0.523107	0.620413	0.567406	0.668015	0.521075
GLUTAMINE	1	0	0	0	0	0	0	0	0	0	0	0	0	0	0	0	0	0	0.0021349
GLUTAMINE	2	0	0	0	0	0	0	0	0	0	0	0	0.00740564	0.00658783	0	0	0	0	0.00347122
GLUTAMINE	3	0	0	0	0	0	0	0.0027146	0.00743282	0.0036206	0.000272922	0.0131257	0.0101451	0.0112368	0.0189713	0.00905587	0.0137706	0.0119326	0.0170034
GLUTAMINE	4	0.00150434	0	0.00409363	0.0190998	0	0.0112902	0.016806	0.0194889	0.018171	0.0129555	0.0167891	0.015868	0.0248891	0.0189641	0.00950974	0.0153436	0.0150467	0.0186677
GLUTAMINE	5	0	0.000666298	0.109061	0.283863	0.0401479	0.227979	0.340227	0.3464	0.339792	0.332737	0.354263	0.361426	0.394536	0.438958	0.361021	0.40348	0.305006	0.437648
GLUTAMATE	0	1	1	0.991355	0.959896	1	0.971032	0.918937	0.925354	0.942428	0.919569	0.850566	0.860928	0.869722	0.813541	0.869174	0.822725	0.851424	0.814538
GLUTAMATE	1	0	0	0	0.000853361	0	0.000935388	0.00865992	0.00982175	0	0.00603146	0.0399114	0.0357658	0.0247116	0.0547074	0.0309988	0.0445195	0.0313685	0.0463731
GLUTAMATE	2	0	0	0	0	0	0	0	0	0	0	0	0	0	0	0	0	0	0
GLUTAMATE	3	0	0	0	0	0	0	0.00619811	0.00540063	0.000640109	0.00997921	0.0255228	0.0227664	0.0221198	0.0326684	0.024077	0.0266032	0.0237027	0.0245543
GLUTAMATE	4	0	0	0	0	0	0	0.00282246	0.00236242	0.00237735	0.00201175	0.0047262	0.00464558	0.00393997	0.00622451	0.00387831	0.00661265	0.00563982	0.00685935
GLUTAMATE	5	0	0	0.00864524	0.0392507	0	0.028033	0.0633829	0.0570607	0.054555	0.0624084	0.0792735	0.0758942	0.079507	0.092859	0.0718716	0.0995402	0.0878653	0.107675
Tracer	TISSUE	EMBRYO	EMBRYO	EMBRYO	EMBRYO	EMBRYO	EMBRYO	EMBRYO	EMBRYO	EMBRYO	EMBRYO	EMBRYO	EMBRYO	EMBRYO	EMBRYO	EMBRYO	EMBRYO	EMBRYO	EMBRYO
[U-13C]Glutamine	TIME	0	0	30	30	30	60	60	60	60	60	120	120	120	180	180	180	180	240
compound	label	WT145.E1.0	WT144.E1.0	WT111.E1.30	WT145.E2.30	WT144.E2.30	WT111.E2.60	WT145.E3.60	WT145.E4.60	WT144.E3.60	WT144.E4.60	WT145.E5.120	WT145.E6.120	WT144.E5.120	WT145.E7.180	WT144.E6.180	WT144.E7.180	WT144.E8.180	WT145.E8.240
GLUTAMINE	0	1	1	0.992614	0.970674	0.999328	0.96042	0.947545	0.92608	0.947439	0.9352	0.868672	0.83717	0.922133	0.791738	0.873131	0.863615	0.854465	0.729848
GLUTAMINE	1	0	0	0	0	0	0	0	0	0	0	0	0	0	0	0	0	0	0
GLUTAMINE	2	0	0	0	0	0	0	0	0	0	0	0	0	0	0	0	0	0	0
GLUTAMINE	3	0	0	0	0	0	0	0	0	0	0	0	0	0	0	0	0	0	0
GLUTAMINE	4	0	0	0	0	0	0	0	0	0	0	0.00214555	0.00451974	0	0.00681717	0.000342689	0.00426942	0.00389107	0.0100111
GLUTAMINE	5	0	0	0.00738608	0.0293257	0.000671875	0.0395797	0.0524548	0.0739202	0.052561	0.0648005	0.129182	0.15831	0.0778673	0.201445	0.126527	0.132116	0.141644	0.260141
GLUTAMATE	0	0.989762	0.992696	1	0.993628	0.986982	1	0.984734	0.993314	0.993012	0.994728	0.955649	0.947163	0.983759	0.922121	0.958771	0.948379	0.959057	0.898467
GLUTAMATE	1	0.0102382	0.00730365	0	0.00567541	0.0130176	0	0.00999954	0	0.00446814	0	0.0176104	0.0235757	0.00613839	0.0311065	0.0216698	0.0218447	0.0168239	0.0304184
GLUTAMATE	2	0	0	0	0	0	0	0	0	0	0	0	0	0	0	0	0	0	0
GLUTAMATE	3	0	0	0	0	0	0	0	0	0	0	0	0	0	0.00519588	0	0	0	0.00402292
GLUTAMATE	4	0	0	0	0	0	0	0	0	0	0	0	0	0	0.0016951	0	0	0	0.00347645
GLUTAMATE	5	0	0	0	0.000696457	0	0	0.00526669	0.00668579	0.00251986	0.00527215	0.0267403	0.0292615	0.0101029	0.0398814	0.0195587	0.0297764	0.0241196	0.0636156

## Sheet: Figure 2d
Tracer	TISSUE	PLACENTA	PLACENTA	PLACENTA	PLACENTA	PLACENTA	PLACENTA	PLACENTA	PLACENTA	PLACENTA	PLACENTA	PLACENTA	PLACENTA	PLACENTA	PLACENTA	PLACENTA	PLACENTA	PLACENTA	PLACENTA	PLACENTA	PLACENTA	PLACENTA	PLACENTA	PLACENTA	PLACENTA	PLACENTA	PLACENTA	PLACENTA	PLACENTA	PLACENTA	PLACENTA	PLACENTA	PLACENTA	PLACENTA	PLACENTA	PLACENTA	PLACENTA	PLACENTA
[U-13C]glucose	TIME	0	0	0	0	0	0	30	30	30	30	30	30	30	60	60	60	60	60	60	60	60	120	120	120	120	120	180	180	180	180	180	180	180	180	180	180	180
Compound	Label	WT47 P1 0	WT48 P1 0	WT55.P1.0	WT59.P1.0	WT102.P1.0	WT105.P1.0	WT47 P4 30	WT48 P4 30	WT55.P3.30	WT59.P3.30	WT102.P2.30	WT105.P2.30	WT105.P3.30	WT47 P5 60	WT48 P5 60	WT48 P6 60	WT55.P4.60	WT59.P4.60	WT102.P3.60	WT105.P4.60	WT105.P5.60	WT47 P7 120	WT55.P5.120	WT102.P4.120	WT105.P6.120	WT105.P7.120	WT55.P6.180	WT102.P5.180	WT102.P6.180	WT102.P7.180	WT102.P8.180	WT102.P9.180	WT102.P10.180	WT102.P11.180	WT102.P12.180	WT105.P8.180	WT105.P9.180
GLUCOSE	0	1	1	1	1	1	1	0.875364	0.919	0.904661	0.958039	0.916091	0.847229	0.844306	0.823293	0.834	0.8408	0.771595	0.802691	0.785867	0.723383	0.749665	0.698551	0.632247	0.718839	0.595986	0.590324	0.597052	0.560285	0.618077	0.557671	0.611787	0.598529	0.60725	0.611772	0.642452	0.552015	0.538019
GLUCOSE	1	0	0	0	0	0	0	0	0	0	0	0	0	0	0	0	0	0	0	0	0	0	0	0.00313252	0.00195704	0.0103144	0.00545923	0.012212	0.019738	0.00357996	0.0500317	0	0.0427707	0.0195894	0.0171288	0.0171564	0.0099476	0.010863
GLUCOSE	2	0	0	0	0	0	0	0	0.0146	0	0	0	0	0	0	0.0131	0.0111	0	0	0	0	0	0	0	0	0	0	0	0.033735	0	0	0	0	0	0	0	0	0
GLUCOSE	3	0	0	0	0	0	0	0	0.00060693	0	0	0	0	0	0	2.8094e-05	0	0	0	0	0	0	0.00868651	0.0162583	0.0109681	0.0184433	0.0192333	0.0118673	0.0120653	0.0249559	0.0255696	0.0357683	0.015411	0.0271026	0.028558	0.026735	0.0275815	0.0292509
GLUCOSE	4	0	0	0	0	0	0	0	0	0	0	0	0	0	0	0.00060534	0.0018	0.00252518	0	0	0.00472679	0.0013716	0.00585266	0.00964836	0.00887539	0.0101632	0.0112828	0.0125173	0.0148437	0.0135127	0.0175512	0	0.00473073	0.0119642	0.0118949	0.00994368	0.0117248	0.0110064
GLUCOSE	5	0	0	0	0	0	0	0.00536378	0.0076	0.00471937	0.000713652	0.00500022	0.010365	0.0111323	0.0116974	0.0122	0.0126	0.008249	0.0129368	0.0107799	0.0161706	0.0192687	0.0233326	0.00540014	0.0263412	0.00905501	0.0157219	0.0180339	0.0253594	0.0792452	0.0707873	0.0617254	0.072247	0.0351609	0.031933	0.0287526	0.0121603	0.0223782
GLUCOSE	6	0	0	0	0	0	0	0.119272	0.0581	0.0906192	0.0412469	0.0789091	0.142406	0.144562	0.16501	0.14	0.1429	0.21763	0.184372	0.203353	0.255719	0.229695	0.263578	0.333314	0.23302	0.356038	0.357979	0.348318	0.333974	0.260629	0.278389	0.290719	0.266312	0.298933	0.298714	0.274961	0.386571	0.388483
GLUCOSE 6-PHOSPHATE	0	1	1	1	1	1	1	0.922891	0.977424	0.975521	0.996431	0.84989	0.945395	0.958731	0.902878	0.900038	0.893118	0.861866	0.942227	0.985112	0.821335	0.920185	0.755432	0.660007	0.954493	0.77656	0.797255	0.754195	0.831139	0.901089	0.890199	0.877458	0.888036	0.876962	0.897634	0.906754	0.782453	0.784364
GLUCOSE 6-PHOSPHATE	1	0	0	0	0	0	0	0.00950847	0	0	0	0.0210655	0.0080347	0	0.00436895	0.00138753	0.00763497	0.00608284	0	0	0.0351289	0.0107257	0.0295874	0.0453996	0.0042593	0.0303119	0.0272479	0.0154499	0.0376545	0	0	0	0.0135292	0.0145726	0.00958134	0.0123049	0.0210893	0.0206602
GLUCOSE 6-PHOSPHATE	2	0	0	0	0	0	0	0	0	0	0	0.0119598	0	0	0	0	0	0.0208823	0	0	0.0104501	0	0.00720944	0.0312819	0	0.0138896	0.0107941	0.00645809	0.00884404	0.022753	0	0	0.00533599	0	0	0	0.0130873	0.00980098
GLUCOSE 6-PHOSPHATE	3	0	0	0	0	0	0	0.0360014	0.00650752	0.0142879	0	0.0291014	0.0200971	0.0144987	0.0439527	0.0538766	0.0516301	0.0687553	0.0181901	0.000630601	0.0579711	0.0243735	0.0831691	0.114405	0.00649385	0.0676172	0.0607811	0.0895439	0.0550891	0.00230969	0.0335606	0.0200181	0.0287689	0.0203204	0.0353098	0.0282764	0.0610512	0.0621411
GLUCOSE 6-PHOSPHATE	4	0	0	0	0	0	0	0	0.000383729	0	0	0.063839	0.00554204	0.00692027	0.003856	0	0.000306504	0.00374797	0.00813664	0.0122706	0.0214702	0.0106688	0.0143018	0.0201043	0.0347544	0.0286521	0.0256958	0.0099986	0.0401372	0.0689883	0.0608548	0.102524	0.0447244	0.0695843	0.0318488	0.0199342	0.0317698	0.0274915
GLUCOSE 6-PHOSPHATE	5	0	0	0	0	0	0	0	0	0	0	0	0	0	0	0	0	0	0	0	0	0	0	0	0	0.00393918	0.00509773	0	0.00177398	0	0	0	0.00189722	0	0	0.00287672	0.00471795	0.00791305
GLUCOSE 6-PHOSPHATE	6	0	0	0	0	0	0	0.0315993	0.0156847	0.010191	0.00356905	0.0241439	0.0209316	0.0198502	0.0449447	0.0446983	0.0473101	0.0386657	0.0314461	0.00198649	0.0536445	0.0340471	0.1103	0.128802	0	0.0790303	0.0731282	0.124355	0.0253619	0.00486005	0.0153853	0	0.0177087	0.0185605	0.0256257	0.0298539	0.0858314	0.0876293
Tracer	TISSUE	EMBRYO	EMBRYO	EMBRYO	EMBRYO	EMBRYO	EMBRYO	EMBRYO	EMBRYO	EMBRYO	EMBRYO	EMBRYO	EMBRYO	EMBRYO	EMBRYO	EMBRYO	EMBRYO	EMBRYO	EMBRYO	EMBRYO	EMBRYO	EMBRYO	EMBRYO	EMBRYO	EMBRYO	EMBRYO	EMBRYO	EMBRYO	EMBRYO	EMBRYO	EMBRYO	EMBRYO	EMBRYO	EMBRYO	EMBRYO	EMBRYO	EMBRYO	EMBRYO
[U-13C]glucose	TIME	0	0	0	0	0	0	30	30	30	30	30	30	30	60	60	60	60	60	60	60	60	120	120	120	120	120	180	180	180	180	180	180	180	180	180	180	180
Compound	Label	WT47 E1 0	WT48 E1 0	WT55.E1.0	WT59.E1.0	WT102.E1.0	WT105.E1.0	WT47 E4 30	WT48 E4 30	WT55.E3.30	WT59.E3.30	WT102.E2.30	WT105.E2.30	WT105.E3.30	WT47 E5 60	WT48 E5 60	WT48 E6 60	WT55.E4.60	WT59.E4.60	WT102.E3.60	WT105.E4.60	WT105.E5.60	WT47 E7 120	WT55.E5.120	WT102.E4.120	WT105.E6.120	WT105.E7.120	WT55.E6.180	WT102.E5.180	WT102.E6.180	WT102.E7.180	WT102.E8.180	WT102.E9.180	WT102.E10.180	WT102.E11.180	WT102.E12.180	WT105.E8.180	WT105.E9.180
GLUCOSE	0	1	1	1	0.999715	1	1	0.891401	0.944	0.91589	0.96694	0.944026	0.869746	0.867972	0.899348	0.9027	0.8983	0.778392	0.854646	0.817603	0.736872	0.760101	0.70494	0.658121	0.725948	0.593344	0.604114	0.638089	0.606379	0.560724	0.560301	0.570554	0.569879	0.563663	0.571287	0.575465	0.562919	0.588177
GLUCOSE	1	0	0	0	0	0	0	0	0	0	0	0	0	0	0	0	0	0	0	0	0	0	0	0	0	0.00443427	0.00340725	0	0.010261	0.016401	0.0242358	0.0177084	0.018725	0.0217846	0.0140597	0.0171049	0.00267172	0
GLUCOSE	2	0	0	0	0	0	0	0	0.0183	0	0	0	0	0	0	0.0175	0.0062	0	0	0	0	0	0	0	0	0	0	0	0	0	0	0.00204045	0	0	0	0	0	0
GLUCOSE	3	0	0	0	0	0	0	0	0.00098903	0	0	0	0	0	0	0.00018598	0	0	0	0	0	0	0.0107731	0.0104456	0.00437534	0.0200271	0.0170085	0.0139491	0.0269965	0.0328498	0.0289747	0.027401	0.0294346	0.0310836	0.0298637	0.0275735	0.0228191	0.0227326
GLUCOSE	4	0	0	0	0	0	0	0	0	0	0	0	0	0	0	0	0.00052571	0	0	0	0.000947006	0	0.00531888	0.00653964	0.00466316	0.00541774	0.00761147	0.00853444	0.0108089	0.0094199	0.00924412	0.0112011	0.00931817	0.00720272	0.0102234	0.0100411	0.00837395	0.00468714
GLUCOSE	5	0.000203044	0	0	0	0	0	0.00659483	0.0033	0.00372918	0.00275328	0.0128039	0.0107099	0.00885883	0.00406617	0.0071	0.0081	0.0174983	0.00868402	0.011926	0.0228146	0.0249076	0.0167687	0.00763883	0.0311053	0.031123	0.0157604	0.0209809	0.0429353	0.0454	0.0450589	0.0401334	0.0446974	0.0458408	0.0468534	0.0465458	0.0321366	0.033373
GLUCOSE	6	0	0	0	0.000285114	0	0	0.102004	0.0345	0.0803808	0.0303072	0.04317	0.119544	0.123169	0.0965859	0.077	0.0958	0.20411	0.13667	0.170471	0.239367	0.214992	0.262199	0.317255	0.233908	0.345654	0.352098	0.318446	0.302619	0.335205	0.332186	0.330961	0.327946	0.330425	0.327713	0.323269	0.37108	0.351031
GLUCOSE 6-PHOSPHATE	0	1	1	1	1	1	1	0.902854	0.967719	0.959582	0.994908	0.978801	0.891648	0.895004	0.921074	0.946644	0.910354	1	0.90732	0.880783	0.742367	0.793567	0.655831	1	0.786793	0.565127	0.555613	0.879062	0.708084	0.710761	0.690393	0.68107	0.720161	0.661182	0.593064	0.6636	0.56295	0.581689
GLUCOSE 6-PHOSPHATE	1	0	0	0	0	0	0	0.00622014	0.000991162	0	0	0	0.00699101	0.00777614	0.00291136	0.000256819	0.00929417	0	0	0.00741669	0.0203801	0.00552877	0.0291829	0	0.000353398	0.0399386	0.0393066	0	0	0.017044	0.0228457	0.0285941	0.0161621	0.0259505	0.0258467	0.0252335	0.0272321	0.029241
GLUCOSE 6-PHOSPHATE	2	0	0	0	0	0	0	0	0	0	0	0	0	0.000899011	0	0	0	0	0	0.00459282	0.0209041	0.0100095	0.036699	0	0.0175614	0.0502901	0.0568533	0	0.0311571	0.0328429	0.0401602	0.0422863	0.0399445	0.0552192	0.0783291	0.0570471	0.0421138	0.0421255
GLUCOSE 6-PHOSPHATE	3	0	0	0	0	0	0	0.0153925	0.0040352	0.00536718	0	0.000825819	0.0232192	0.0190716	0.0114212	0.00844365	0.0162641	0	0.00227422	0.0154288	0.0410569	0.0252589	0.0481533	0	0.0248885	0.0642845	0.067732	0	0.0268869	0.029782	0.0305593	0.035799	0.0304171	0.0397116	0.0519582	0.035734	0.0575758	0.0626793
GLUCOSE 6-PHOSPHATE	4	0	0	0	0	0	0	0.0107814	0.00299381	0	0.0050916	0.0104884	0.0139289	0.0201233	0.012035	0.00789528	0.0119259	0	0.00554153	0.0338909	0.0312513	0.0255734	0.0350543	0	0.062139	0.0519394	0.0563607	0	0.079751	0.081469	0.0797961	0.0653276	0.0627845	0.0624323	0.0837417	0.0768109	0.0455613	0.0467123
GLUCOSE 6-PHOSPHATE	5	0	0	0	0	0	0	0	0	0	0	0	0.000351725	0	0	0	0	0	0	0	0.0026945	0.00105768	0	0	0	0.0138017	0.0120015	0	0	0	0.0061043	0.00644035	0.00514149	0.00832695	0.00753938	0.00630408	0.00739409	0.0093435
GLUCOSE 6-PHOSPHATE	6	0	0	0	0	0	0	0.0647524	0.0242611	0.0350507	0	0.00988427	0.0638607	0.0571256	0.052558	0.0367607	0.0521621	0	0.0848641	0.0578878	0.141347	0.139004	0.195079	0	0.108265	0.214619	0.212133	0.120938	0.154121	0.1281	0.130141	0.140483	0.125389	0.147177	0.159521	0.13527	0.257173	0.22821

## Sheet: Figure 2e
Tracer	Day	10.5	10.5	10.5	10.5	10.5	10.5	10.5	10.5	10.5	10.5	10.5	10.5	10.5	10.5	10.5	10.5	10.5	10.5	10.5	10.5	10.5	10.5	10.5	10.5	10.5	10.5
[U-13C]glucose	Tissue	EMBRYO	EMBRYO	EMBRYO	EMBRYO	EMBRYO	EMBRYO	EMBRYO	EMBRYO	EMBRYO	EMBRYO	EMBRYO	EMBRYO	EMBRYO	PLACENTA	PLACENTA	PLACENTA	PLACENTA	PLACENTA	PLACENTA	PLACENTA	PLACENTA	PLACENTA	PLACENTA	PLACENTA	PLACENTA	PLACENTA
compound	label	WT81_E1	WT81_E2	WT90_E1	WT90_E2	WT90_E3	WT90_E4	WT90_E5	WT91_E1	WT91_E2	WT91_E3	WT91_E4	WT91_E5	WT91_E6	WT90_P1	WT90_P2	WT90_P3	WT90_P4	WT90_P5	WT91_P1	WT91_P2	WT91_P3	WT91_P4	WT91_P5	WT91_P6	WT81_P1	WT81_P2
Glucose	0	0.454907	0.445762	0.840941	0.407798	0.415683	0.407917	0.408076	0.331912	0.339828	0.332205	0.343573	0.344728	0.349656	0.456262	0.455897	0.449117	0.475081	0.457852	0.389682	0.385091	0.373435	0.364503	0.381138	0.399391	0.494209	0.48215
Glucose	1	0.0521954	0.0561719	0	0.0634458	0.0726329	0.0710633	0.0693195	0.0713701	0.0626542	0.0709975	0.0665329	0.0629981	0.0643761	0.0586397	0.0639177	0.0684615	0.064166	0.0675268	0.0584127	0.0648501	0.0647942	0.0679437	0.0683536	0.0637932	0.0575233	0.0553503
Glucose	2	0.0285139	0.027197	0	0.0430079	0.0361933	0.0430397	0.0416491	0.0395202	0.0351803	0.0389643	0.0406984	0.0375651	0.0429029	0.0278454	0.0384085	0.0391587	0.035808	0.0423474	0.0346846	0.0450955	0.0484281	0.0520733	0.0417122	0.042334	0.020802	0.0228888
Glucose	3	0.0639904	0.0672478	0	0.0694212	0.0771927	0.066481	0.0691831	0.071979	0.0761121	0.0671071	0.0722555	0.0714956	0.0674053	0.0806474	0.0681486	0.0720302	0.0674499	0.0659214	0.0741488	0.0723369	0.0736056	0.0746524	0.0726898	0.0716536	0.0685209	0.0697008
Glucose	4	0.0164087	0.01931	0	0.0184873	0.0173566	0.0168206	0.0169554	0.020632	0.0228314	0.0207963	0.0193193	0.0227934	0.0203593	0.0116667	0.0171054	0.019279	0.0194757	0.0191903	0.0218911	0.0240906	0.0257214	0.0244776	0.0281522	0.0258903	0.0149552	0.0155443
Glucose	5	0.0227148	0.0214737	0.032332	0.0328287	0.0346703	0.0309954	0.0321189	0.0417902	0.044579	0.0471737	0.0426652	0.0388259	0.0441755	0.0342298	0.0264234	0.0137829	0.0099023	0.01996	0.0425694	0.0241904	0.018809	0.0286802	0.0166956	0.0303238	0.025734	0.024141
Glucose	6	0.36127	0.362837	0.126727	0.365011	0.346271	0.363683	0.362699	0.422796	0.418815	0.422756	0.414956	0.421594	0.411124	0.330709	0.3301	0.338171	0.328117	0.327203	0.378611	0.384345	0.395206	0.38767	0.391259	0.366614	0.318256	0.330225
R5P/Ru5P/X5P	0	0.944389	0.81745	0.92363	0.653656	0.667577	0.615227	0.647955	0.679588	0.618968	0.602561	0.582977	0.654232	0.644728	0.696652	0.661215	0.688458	0.736142	0.667614	0.590311	0.601087	0.589072	0.591486	0.596274	0.603188	0.763219	0.743693
R5P/Ru5P/X5P	1	0	0.00700028	0.0225677	0.064068	0.0599327	0.0650287	0.0597257	0.0602977	0.0643144	0.0628814	0.0646717	0.0586313	0.0490977	0.0797964	0.0859728	0.0798898	0.0678844	0.0859097	0.0857502	0.0871554	0.0919611	0.0911711	0.0848493	0.0832481	0.0589739	0.067173
R5P/Ru5P/X5P	2	0.031306	0.0506489	0.00981271	0.0878099	0.0862876	0.092372	0.087301	0.0824477	0.0954546	0.0967724	0.0896116	0.084775	0.0919497	0.0703276	0.0850998	0.0904539	0.0713005	0.0834434	0.100626	0.102324	0.100677	0.105236	0.0987603	0.100827	0.060324	0.0611809
R5P/Ru5P/X5P	3	0	0.0492937	0.03242	0.0601541	0.0559506	0.0854856	0.0883441	0.0469515	0.0574628	0.0707951	0.0898146	0.0578419	0.0576267	0.0820854	0.0898793	0.0941228	0.0608742	0.0863179	0.101079	0.100317	0.098913	0.106427	0.0988347	0.0980811	0.0684671	0.0781313
R5P/Ru5P/X5P	4	0	0.0102709	0.00360929	0.0253366	0.0274841	0.0319876	0.0125891	0.00540221	0.0183533	0.0289126	0.0360286	0.0121819	0.0184292	0.0280797	0.0301103	0.0153617	0.0200262	0.027306	0.0452147	0.029769	0.0431923	0.029803	0.0428515	0.0422698	0.014991	0.0174858
R5P/Ru5P/X5P	5	0.0243045	0.0653358	0.00796048	0.108976	0.102768	0.109899	0.104085	0.125313	0.145447	0.138077	0.136896	0.132337	0.138169	0.0430592	0.047723	0.0317137	0.0437727	0.0494094	0.0770189	0.0793466	0.0761848	0.0758763	0.07843	0.0723864	0.0340249	0.0323358
Inosine monophosphate	0	0.865771	1	0.915345	0.443729	0.399624	0.498411	0.520535	0.394955	0.407534	0.444947	0.414423	0.458823	0.341974	0.719473	0.724609	0.727778	0.719709	0.714499	0.643179	0.630382	0.666183	0.663926	0.64102	0.667263	0.730253	0.727969
Inosine monophosphate	1	0	0	0.0256089	0.0919952	0.106642	0.0959261	0.0835252	0.09632	0.10498	0.0937171	0.101581	0.0651308	0.118639	0.0545692	0.0615395	0.0581024	0.0617723	0.0637142	0.0619965	0.0624297	0.0631729	0.0657896	0.0682095	0.057756	0.0716681	0.0575941
Inosine monophosphate	2	0.0880572	0	0.030259	0.144602	0.129245	0.108653	0.102248	0.141789	0.132121	0.114	0.117975	0.113551	0.15627	0.0730038	0.0699564	0.0700078	0.0717384	0.0769368	0.0913628	0.0934483	0.0783394	0.0799002	0.0898541	0.0828368	0.0828527	0.0784533
Inosine monophosphate	3	0	0	0.0202025	0.116085	0.145223	0.110342	0.107194	0.104349	0.114381	0.114582	0.110217	0.129041	0.130333	0.0749023	0.0691869	0.0703785	0.0716756	0.0712769	0.0853068	0.0910338	0.0751725	0.0789197	0.0843243	0.0782316	0.0642662	0.0752991
Inosine monophosphate	4	0.046172	0	0.00858442	0.0470061	0.0666731	0.0522748	0.0373287	0.0729173	0.0510973	0.0505635	0.0805684	0.0684938	0.029619	0.0346915	0.0305488	0.0326909	0.0292541	0.0316577	0.0422728	0.0454079	0.0465919	0.0466162	0.0434783	0.0447681	0.0184498	0.024582
Inosine monophosphate	5	0	0	0	0.152595	0.131481	0.123852	0.131971	0.173949	0.165067	0.161324	0.149824	0.138853	0.219718	0.0418591	0.0409421	0.0410263	0.0435694	0.0402362	0.0687932	0.068256	0.0630863	0.0576465	0.0660274	0.0612546	0.0325107	0.036103
Inosine monophosphate	6	0	0	0	0.0039872	0.0156016	0.0105406	0.0171974	0.013133	0.0248201	0.0127887	0.0243484	0.0261074	0.00344781	0.00150119	0.00321711	1.60176e-05	0.0020767	0.00167895	0.00634228	0.00827962	0.00624336	0.00606327	0.00616309	0.00725351	0	0
Inosine monophosphate	7	0	0	0	0	0.00551014	0	0	0.00258895	0	0.00807725	0.00106296	0	0	0	0	0	0.000204934	0	0.000746291	0.00076285	0.00121055	0.00113882	0.000922955	0.00063685	0	0
Inosine monophosphate	8	0	0	0	0	0	0	0	0	0	0	0	0	0	0	0	0	0	0	0	0	0	0	0	0	0	0
Inosine monophosphate	9	0	0	0	0	0	0	0	0	0	0	0	0	0	0	0	0	0	0	0	0	0	0	0	0	0	0
Inosine monophosphate	10	0	0	0	0	0	0	0	0	0	0	0	0	0	0	0	0	0	0	0	0	0	0	0	0	0	0
Adenosine monophosphate	0	0.819769	0.825573	1	0.881263	0.965428	0.932507	0.937442	0.914303	0.905533	0.913704	0.894293	0.871265	0.90863	0.970942	0.935486	0.948652	0.945623	0.940225	0.915859	0.924971	0.918791	0.920628	0.91932	0.941653	0.890054	0.867898
Adenosine monophosphate	1	0.0205988	0.0237502	0	0.0629516	0.0345724	0.067493	0.0625585	0.0856966	0.0944671	0.0862963	0.105707	0.128735	0.0913703	0.0290582	0.0645138	0.0513481	0.0543772	0.0597754	0.0841408	0.0750289	0.0812094	0.0793725	0.0806802	0.0583471	0.0104862	0.0323006
Adenosine monophosphate	2	0.0626277	0.0501147	0	0	0	0	0	0	0	0	0	0	0	0	0	0	0	0	0	0	0	0	0	0	0.0326009	0.0471601
Adenosine monophosphate	3	0.0491785	0.0502618	0	0	0	0	0	0	0	0	0	0	0	0	0	0	0	0	0	0	0	0	0	0	0.051592	0.034571
Adenosine monophosphate	4	0.0124046	0.019825	0	0	0	0	0	0	0	0	0	0	0	0	0	0	0	0	0	0	0	0	0	0	0.0072734	0.0118916
Adenosine monophosphate	5	0.0354217	0.0260017	0	0.0557856	0	0	0	0	0	0	0	0	0	0	0	0	0	0	0	0	0	0	0	0	0.00799397	0
Adenosine monophosphate	6	0	0	0	0	0	0	0	0	0	0	0	0	0	0	0	0	0	0	0	0	0	0	0	0	0	0
Adenosine monophosphate	7	0	0	0	0	0	0	0	0	0	0	0	0	0	0	0	0	0	0	0	0	0	0	0	0	0	0
Adenosine monophosphate	8	0	0	0	0	0	0	0	0	0	0	0	0	0	0	0	0	0	0	0	0	0	0	0	0	0	0
Adenosine monophosphate	9	0	0	0	0	0	0	0	0	0	0	0	0	0	0	0	0	0	0	0	0	0	0	0	0	0	0
Adenosine monophosphate	10	0	0.0044741	0	0	0	0	0	0	0	0	0	0	0	0	0	0	0	0	0	0	0	0	0	0	0	0.00617856
Guanosine monophosphate	0	0.790358	0.944023	0.997849	0.630808	0.597879	0.570212	0.598862	0.549639	0.547682	0.549856	0.47392	0.481841	0.733109	0.834852	0.7568	0.774436	0.765273	0.758751	0.665535	0.701875	0.681072	0.66972	0.698016	0.715926	0.984544	0.883693
Guanosine monophosphate	1	0.0315157	0.0102587	0	0.0498906	0.092173	0.0727461	0.0637514	0.0748104	0.063022	0.0622128	0.0797876	0.0731495	0.0689875	0.0317684	0.0512004	0.0269723	0.041682	0.0419051	0.0555881	0.0469508	0.053043	0.0609511	0.0473195	0.046575	0	0.0575495
Guanosine monophosphate	2	0.0583485	0	0	0.101527	0.0628481	0.0920779	0.109161	0.0914688	0.105015	0.0960958	0.115953	0.117379	0.0188064	0.045321	0.0621542	0.0743446	0.0585539	0.0706083	0.0890481	0.0742167	0.0724545	0.0842113	0.0818211	0.074751	0.0154558	0.0356768
Guanosine monophosphate	3	0.0320104	0.0457179	0.00175962	0.101522	0.112023	0.0945115	0.0828782	0.100482	0.10245	0.110597	0.110078	0.109318	0.0946043	0.0507359	0.0737861	0.0722963	0.0633479	0.0634394	0.0835424	0.0694958	0.0787243	0.0853762	0.0766892	0.0687184	0	0
Guanosine monophosphate	4	0.0111099	0	0.00039092	0.0271664	0.0187795	0.0437889	0.0435127	0.0285758	0.0322668	0.0395352	0.0548886	0.0632301	0	0.012578	0.0297542	0.0218187	0.0303977	0.0275254	0.0398128	0.0403244	0.0466773	0.0377099	0.0310502	0.0358722	0	0.0230807
Guanosine monophosphate	5	0.0766578	0	0	0.0872668	0.0929219	0.101669	0.0803406	0.140185	0.132709	0.118883	0.129584	0.125434	0.0844928	0.0247447	0.0251436	0.0301317	0.0376676	0.0359218	0.0611059	0.0606028	0.0597858	0.0613465	0.0582828	0.0549725	0	0
Guanosine monophosphate	6	0	0	0	0.00181859	0.0233752	0.0234201	0.0162984	0.0148394	0.0168541	0.0228206	0.0339464	0.0216359	0	0	0.0011619	0	0.00307835	0.00184861	0.00432631	0.00653391	0.00824271	0.000685375	0.00682142	0.00318507	0	0
Guanosine monophosphate	7	0	0	0	0	0	0.00157488	0.00519556	0	0	0	0.00184298	0.00801229	0	0	0	0	0	0	0.00104152	0	0	0	0	0	0	0
Guanosine monophosphate	8	0	0	0	0	0	0	0	0	0	0	0	0	0	0	0	0	0	0	0	0	0	0	0	0	0	0
Guanosine monophosphate	9	0	0	0	0	0	0	0	0	0	0	0	0	0	0	0	0	0	0	0	0	0	0	0	0	0	0
Guanosine monophosphate	10	0	0	0	0	0	0	0	0	0	0	0	0	0	0	0	0	0	0	0	0	0	0	0	0	0	0

## Sheet: Figure 2f
Tracer	TISSUE	EMBRYO	EMBRYO	EMBRYO	EMBRYO	EMBRYO	EMBRYO	EMBRYO	EMBRYO	EMBRYO	EMBRYO	PLACENTA	PLACENTA	PLACENTA	PLACENTA	PLACENTA	PLACENTA	PLACENTA	PLACENTA	PLACENTA	PLACENTA
[γ-15N]Glutamine	TIME	10.5	10.5	10.5	10.5	10.5	10.5	10.5	10.5	10.5	10.5	10.5	10.5	10.5	10.5	10.5	10.5	10.5	10.5	10.5	10.5
compound	label	WT128_E1	WT128_E2	WT128_E3	WT128_E4	WT128_E5	WT128_E6	WT128_E7	WT128_E8	WT129_E1	WT129_E2	WT128_P1	WT128_P2	WT128_P3	WT128_P4	WT128_P5	WT128_P6	WT128_P7	WT128_P8	WT129_P1	WT129_P2
Glutamine	0	0.727243	0.715386	0.723827	0.714459	0.718131	0.711701	0.693027	0.726439	0.739761	0.741711	0.636659	0.628031	0.635081	0.63234	0.64912	0.642884	0.627388	0.659883	0.646739	0.64889
Glutamine	1	0.270993	0.282605	0.274198	0.283449	0.279727	0.286207	0.304427	0.271647	0.258236	0.25614	0.359625	0.368374	0.361053	0.364061	0.34754	0.35341	0.368582	0.336726	0.349087	0.347097
Glutamine	2	0.00176319	0.00200975	0.0019754	0.00209142	0.00214201	0.00209203	0.00254644	0.00191448	0.00200287	0.00214905	0.00371639	0.00359426	0.00386538	0.00359902	0.00334051	0.00370614	0.0040297	0.00339124	0.00417409	0.00401305
Adenosine monophosphate	0	0.82352	0.838487	0.832744	0.819287	0.8186	0.827847	0.823846	0.827689	0.866622	0.852014	0.789464	0.791272	0.791047	0.800097	0.786727	0.796119	0.775712	0.776629	0.793275	0.76629
Adenosine monophosphate	1	0.158702	0.146271	0.146497	0.160134	0.162721	0.150459	0.148523	0.154212	0.122467	0.132266	0.164855	0.159735	0.160977	0.15427	0.166059	0.159155	0.174279	0.17168	0.166553	0.186887
Adenosine monophosphate	2	0.0177781	0.0152426	0.0207589	0.0205793	0.0186787	0.0216936	0.0276306	0.0180987	0.0109111	0.0157198	0.0456806	0.0487262	0.0479761	0.0455741	0.047214	0.044726	0.0500092	0.0516914	0.0401713	0.0466494
Adenosine monophosphate	3	0	0	0	0	0	0	0	0	0	0	0	0.000266847	0	5.90415e-05	0	0	0	0	0	0.000174022
Adenosine monophosphate	4	0	0	0	0	0	0	0	0	0	0	0	0	0	0	0	0	0	0	0	0
Adenosine monophosphate	5	0	0	0	0	0	0	0	0	0	0	0	0	0	0	0	0	0	0	0	0
Guanosine monophosphate	0	0.732314	0.798697	0.766083	0.748409	0.741812	0.732714	0.758147	0.764975	0.811986	0.822008	0.760063	0.775541	0.755028	0.778794	0.76026	0.754076	0.745301	0.753717	0.760042	0.69679
Guanosine monophosphate	1	0.207863	0.153595	0.18302	0.191949	0.203738	0.204786	0.185856	0.180512	0.15265	0.145329	0.159607	0.148109	0.161335	0.14969	0.15586	0.166331	0.161555	0.162543	0.162889	0.200034
Guanosine monophosphate	2	0.0581398	0.0477081	0.0493629	0.059642	0.0544495	0.0615916	0.0548049	0.0531249	0.0353649	0.0315742	0.0645253	0.0630922	0.0704838	0.0586718	0.0685551	0.0660315	0.0789045	0.0706994	0.0670528	0.0870243
Guanosine monophosphate	3	0.00168309	0	0.00153347	0	0	0.000907978	0.0011922	0.00138862	0	0.0010886	0.0158052	0.0132575	0.0131531	0.0128445	0.0153247	0.0135614	0.0142391	0.0130413	0.0100169	0.016152
Guanosine monophosphate	4	0	0	0	0	0	0	0	0	0	0	0	0	0	0	0	0	0	0	0	0
Guanosine monophosphate	5	0	0	0	0	0	0	0	0	0	0	0	0	0	0	0	0	0	0	0	0
Inosine monophosphate	0	0.812312	0.824816	0.82729	0.807304	0.810888	0.807844	0.826177	0.830168	0.836752	0.8627	0.797133	0.821093	0.799003	0.811577	0.815465	0.814903	0.804501	0.798151	0.79457	0.799354
Inosine monophosphate	1	0.166831	0.15525	0.145231	0.169065	0.16187	0.162415	0.14511	0.147943	0.140456	0.130221	0.15655	0.137313	0.154702	0.145098	0.142422	0.142967	0.148822	0.155336	0.163708	0.15922
Inosine monophosphate	2	0.0208569	0.0199338	0.0274786	0.0236312	0.0272423	0.0297408	0.0287127	0.021889	0.0227927	0.0070789	0.0460399	0.04132	0.0462949	0.0433245	0.0421131	0.0421303	0.0465162	0.0465132	0.0415488	0.0413036
Inosine monophosphate	3	0	0	0	0	0	0	0	0	0	0	0.000277458	0.000273278	0	0	0	0	0.000160155	0	0.000173652	0.000121612
Inosine monophosphate	4	0	0	0	0	0	0	0	0	0	0	0	0	0	0	0	0	0	0	0	0
