# Supplementary material for: Compartmentalized metabolism supports midgestation mammalian development
Source: Nature. 2022 Apr 6;604(7905):349–53. doi: 10.1038/s41586-022-04557-9 (PMC9007737; doi:10.1038/s41586-022-04557-9)
Supplement: Supplementary file 6 — Source Data Fig. 3 [file 41586_2022_4557_MOESM6_ESM.xlsx]

## Sheet: Figure 3a
Tracer	Day	E9.5	E9.5	E9.5	E9.5	E9.5	E9.5	E9.5	E9.5	E9.5	E9.5	E9.5	E9.5	E9.5	E9.5	E9.5	E9.5	E9.5	E9.5	E9.5	E9.5	E9.5	E9.5	E9.5	E9.5	E9.5	E9.5	E9.5	E9.5	E9.5	E9.5	E9.5	E9.5	E9.5	E9.5	E9.5	E9.5	E9.5	E9.5	E9.5	E9.5	E9.5	E9.5	E9.5
[U-13C]glucose	Tissue	PLACENTA	PLACENTA	PLACENTA	PLACENTA	PLACENTA	PLACENTA	PLACENTA	PLACENTA	PLACENTA	PLACENTA	PLACENTA	PLACENTA	PLACENTA	PLACENTA	PLACENTA	PLACENTA	PLACENTA	PLACENTA	PLACENTA	PLACENTA	PLACENTA	PLACENTA	EMBRYO	EMBRYO	EMBRYO	EMBRYO	EMBRYO	EMBRYO	EMBRYO	EMBRYO	EMBRYO	EMBRYO	EMBRYO	EMBRYO	EMBRYO	EMBRYO	EMBRYO	EMBRYO	EMBRYO	EMBRYO	EMBRYO	EMBRYO	EMBRYO
Compound	Label	WT74.P1	WT74.P2	WT74.P3	WT74.P4	WT74.P5	WT74.P6	WT74.P7	WT74.P8	WT74.P9	WT75.P1	WT75.P2	WT75.P3	WT75.P4	WT75.P5	WT76.P1	WT76.P2	WT76.P3	WT76.P4	WT76.P5	WT76.P6	WT76.P7	WT76.P8	WT74.E1	WT74.E2	WT74.E3	WT74.E4	WT74.E5	WT74.E6	WT74.E7	WT74.E8	WT74.E9	WT75.E1	WT75.E2	WT75.E3	WT75.E4	WT75.E5	WT76.E1	WT76.E2	WT76.E3	WT76.E4	WT76.E5	WT76.E6	WT76.E7
GLUCOSE	0	0.69422	0.691845	0.703696	0.684795	0.687884	0.714402	0.675411	0.712062	0.693987	0.478426	0.487305	0.491511	0.489698	0.505958	0.401474	0.394784	0.411817	0.430531	0.289234	0.408926	0.40806	0.450938	0.661979	0.683901	0.666867	0.694361	0.678414	0.687845	0.788891	0.749325	0.746254	0.443485	0.466995	0.475845	0.448634	0.458592	0.328555	0.315298	0.347803	0.338848	0.352419	0.321638	0.301746
GLUCOSE	1	0.0215161	0.0232601	0.0158703	0.0171716	0.0248276	0.0117786	0.0119776	0.0142248	0.0154332	0.060453	0.0656617	0.0650512	0.0675841	0.0652234	0.0653449	0.0618022	0.0561041	0.0604642	0.122619	0.0618794	0.0590661	0.0604901	0.0411336	0.0019159	0.0247805	0.00887517	0.0160021	0.0273727	0	0	0	0.0853397	0.0584639	0.0551898	0.0768015	0.0583734	0.0704457	0.0826277	0.0567754	0.0584473	0.0548758	0.0653484	0.0994779
GLUCOSE	2	0	0	0	0	0	0	0	0	0	0.0417693	0.0389	0.0342413	0.0277835	0.0310197	0.0298541	0.0328474	0.0306838	0.0285177	0.0482947	0.0363275	0.0297737	0.0268545	0	0	0.00905793	0	0.0080779	0	0	0	0	0.0632594	0.0400078	0.0305221	0.0359265	0.0409828	0.0549857	0.0288591	0.0264108	0.0312211	0.0289498	0.0390852	0.0458114
GLUCOSE	3	0.0229478	0.0212425	0.0213274	0.0224144	0.0233763	0.0254756	0.0230486	0.0245215	0.0240946	0.0754583	0.0751001	0.0732512	0.0785116	0.0732088	0.074472	0.0775788	0.07546	0.0738464	0.0781453	0.0766703	0.0749312	0.0776348	0.0176115	0.0320338	0.0190707	0.0244177	0.0207323	0.0308231	0	0	0.031045	0.0608495	0.0714096	0.0771241	0.0749426	0.0728071	0.0788512	0.0692358	0.0890834	0.0721885	0.0653699	0.0787102	0.0526184
GLUCOSE	4	0.00898237	0.0107619	0.00771905	0.00770468	0.0103036	0.00828775	0.00671524	0.00772285	0.00906216	0.0220578	0.0202334	0.0216331	0.0192188	0.0234454	0.0255353	0.0225833	0.023261	0.0238026	0.0204172	0.0239793	0.0216353	0.0228212	0.00334944	0	0.00612886	0.0118672	0.00257105	0	0	0.00807468	0	0.0158937	0.0182107	0.0288161	0.0202398	0.0214916	0.0221977	0.0294128	0.0382043	0.0233451	0.0360499	0.0148137	0.0245399
GLUCOSE	5	0.00978136	0.0134611	0.00672358	0.00933481	0.0151054	0.00441655	0.0143361	0.0137514	0.0143416	0.0240225	0.0226906	0.0236959	0.0238038	0.015148	0.0312161	0.0346205	0.0321976	0.0325319	0.0410906	0.0326763	0.0340615	0.0298605	0.0476661	0.0323224	0.0177316	0.00809441	0.0329729	0.0249472	0.0289289	0.0668702	0.0355945	0.022329	0.0323427	0.0179988	0.0215556	0.0225841	0.0287064	0.039023	0.00971483	0.0268349	0.0220178	0.0369014	0.0349634
GLUCOSE	6	0.242553	0.23943	0.244664	0.258579	0.238503	0.235639	0.268512	0.227717	0.243082	0.297813	0.29011	0.290617	0.293401	0.285997	0.372104	0.375784	0.370477	0.350306	0.400199	0.359541	0.372472	0.3314	0.22826	0.249827	0.256364	0.252385	0.24123	0.229012	0.18218	0.175731	0.187106	0.308844	0.31257	0.314504	0.3219	0.325169	0.416258	0.435543	0.432008	0.449116	0.440318	0.443503	0.440843
LACTATE	0	0.743876	0.737618	0.739361	0.737317	0.74105	0.743878	0.738922	0.744679	0.739255	0.580894	0.583772	0.579966	0.584571	0.589126	0.469595	0.476061	0.48687	0.472833	0.480562	0.485136	0.488042	0.478867	0.747849	0.742144	0.741113	0.738111	0.737525	0.737947	0.74636	0.745379	0.736937	0.582358	0.571875	0.570736	0.568643	0.567926	0.437435	0.443432	0.438318	0.43506	0.432505	0.434636	0.439383
LACTATE	1	0.0424237	0.0433811	0.0426178	0.0418695	0.0425592	0.0421255	0.0413093	0.0417553	0.0413536	0.0757377	0.0743086	0.0721948	0.0730281	0.0720676	0.0750818	0.0737863	0.0738293	0.074858	0.0778591	0.0730197	0.0729686	0.0716182	0.0218803	0.0247486	0.0254404	0.026913	0.0272711	0.0271792	0.023011	0.0238372	0.0283744	0.0580818	0.0628999	0.0630609	0.0624234	0.0638671	0.0581752	0.056984	0.057318	0.0583182	0.0573708	0.0574337	0.057886
LACTATE	2	0	0.000677789	0.000529216	0.000355276	0.000249158	0	0.000161768	0	0.000103928	0.0370651	0.0359301	0.036125	0.0364279	0.035008	0.0495462	0.0476415	0.0472762	0.048046	0.050852	0.0469494	0.0459059	0.0445386	0	0	0	0	0	0	0	0	0	0.0274227	0.0304423	0.0307421	0.0311608	0.0307325	0.0365952	0.0345229	0.0360251	0.0372021	0.0380202	0.0371729	0.0368256
LACTATE	3	0.2137	0.218323	0.217492	0.220458	0.216141	0.213996	0.219607	0.213566	0.219287	0.306304	0.305989	0.311714	0.305973	0.303799	0.405777	0.402512	0.392024	0.404263	0.390727	0.394895	0.393083	0.404976	0.230271	0.233107	0.233447	0.234976	0.235203	0.234874	0.230629	0.230784	0.234689	0.332138	0.334783	0.335461	0.337773	0.337474	0.467795	0.465061	0.468338	0.46942	0.472104	0.470757	0.465906
PYRUVATE	0	0.840459	0.847369	0.842807	0.845552	0.838139	0.844459	0.835812	0.83695	0.828898	0.682318	0.696011	0.701141	0.713728	0.70529	0.621644	0.597501	0.619501	0.611181	0.607376	0.622385	0.609982	0.613846	0.759582	0.733146	0.774403	0.765538	0.767151	0.805865	0.815962	0.832685	0.785917	0.605681	0.614118	0.613212	0.587666	0.61088	0.464683	0.466602	0.466268	0.464628	0.456862	0.461299	0.467214
PYRUVATE	1	0.0468239	0.0525927	0.0427405	0.054322	0.0494952	0.0541765	0.0466839	0.0436629	0.0503852	0.0996518	0.0951548	0.0904651	0.0834195	0.0955514	0.118922	0.0998799	0.111726	0.117695	0.112803	0.117353	0.0995209	0.110077	0.0104168	0.0289446	0.0283438	0.0375509	0.00987168	0.00601068	0	0.00166617	0.0104141	0.0489356	0.0484314	0.0535901	0.0527563	0.051012	0.0509075	0.0488589	0.0547257	0.0587603	0.0529507	0.0563612	0.056108
PYRUVATE	2	0	0	0	0	0	0	0	0	0	0.0401816	0.0358098	0.0287502	0.0297009	0.0352204	0.0540846	0.05377	0.0555818	0.0584274	0.0562261	0.0546436	0.0476257	0.0588087	0	0.0517022	0.00906359	0.00543243	0.0118601	0	0	0	0	0.0204212	0.0275977	0.0236273	0.0251711	0.0256839	0.0371805	0.0332846	0.0347969	0.0346123	0.0313595	0.0529757	0.0370163
PYRUVATE	3	0.112717	0.100038	0.114453	0.100126	0.112365	0.101364	0.117504	0.119387	0.120717	0.177849	0.173024	0.179643	0.173152	0.163938	0.205349	0.248849	0.213191	0.212697	0.223595	0.205619	0.242871	0.217268	0.230001	0.186207	0.18819	0.191478	0.211117	0.188124	0.184038	0.165649	0.203669	0.324963	0.309853	0.30957	0.334407	0.312424	0.447229	0.451255	0.44421	0.442	0.458828	0.429364	0.439661
CITRATE	0	0.767556	0.760553	0.767458	0.791292	0.780483	0.778704	0.770728	0.776369	0.79178	0.655228	0.66711	0.649863	0.659508	0.677059	0.552785	0.565249	0.567429	0.554493	0.558799	0.562184	0.603141	0.564558	0.9111	0.9396	0.9177	0.8999	0.9338	0.941	0.8809	0.9296	0.9189	0.833288	0.839796	0.841741	0.827295	0.839066	0.811371	0.828727	0.824357	0.842362	0.752131	0.807101	0.83255
CITRATE	1	0.12231	0.127711	0.121989	0.112866	0.11745	0.111096	0.115605	0.117888	0.111437	0.15874	0.149283	0.153833	0.152927	0.146626	0.161433	0.158545	0.161531	0.168172	0.170384	0.162065	0.148499	0.15313	0.0501	0.0063	0.0334	0.0527	0.0123	0.0206	0.058	0.0187	0.0327	0.0646434	0.0609178	0.0563361	0.0645919	0.0620318	0.0512748	0.0544365	0.0673756	0.0377327	0.0882324	0.0612691	0.0547897
CITRATE	2	0.0807499	0.0793003	0.0763722	0.071666	0.0759658	0.0769317	0.0776562	0.0774594	0.0688976	0.122087	0.121181	0.129022	0.124057	0.115219	0.170228	0.171857	0.162744	0.16847	0.162926	0.167001	0.150192	0.172443	0.0298	0.0398	0.0413	0.0348	0.0471	0.0259	0.0328	0.0333	0.0312	0.0657432	0.0702202	0.072239	0.073529	0.0692606	0.0908002	0.0685436	0.067514	0.078704	0.100699	0.0782649	0.0744582
CITRATE	3	0.0214473	0.0213452	0.0243098	0.0150975	0.0199563	0.0216549	0.0248961	0.0212323	0.0188391	0.0425247	0.0453213	0.0466948	0.0446186	0.042121	0.0753884	0.0683922	0.0717652	0.0684965	0.0691329	0.0666056	0.0615856	0.0717891	0.002	0.0078	0	0.0067	0.0019	0.004	0.0167	0.0018	0.0043	0.0213948	0.0161941	0.0184884	0.0205863	0.0200499	0.0289581	0.0286676	0.0210619	0.0242828	0.0363507	0.0323316	0.0195944
CITRATE	4	0.0057368	0.00719474	0.00607754	0.00255332	0.00314937	0.00652284	0.0103983	0.00274011	0.00343319	0.0168397	0.0124798	0.0143066	0.0147784	0.0127664	0.0306626	0.0248095	0.0240013	0.0283366	0.0261383	0.0296774	0.026229	0.0252812	0.0033	0.0032	0.0073	0.0048	0.0019	0.0056	0.0087	0.0114	0.0072	0.00950459	0.00831486	0.00823392	0.0123516	0.00696984	0.00808572	0.0138697	0.0125318	0.0108483	0.00888531	0.0160888	0.0121072
CITRATE	5	0.00213965	0.00115331	0.00114385	0.00385173	0.00286796	0.00326271	9.55108e-05	0.00338428	0.0046197	0.0038973	0.00358424	0.0049276	0.00354398	0.00519981	0.00856752	0.00910713	0.0100524	0.00993271	0.0103387	0.012467	0.00860379	0.0100493	0.00032246	0.003	0.0022	0.00079037	0.0028	0.00021831	-5.8158e-06	0.0028	0.0019	0.00466478	0.00343648	0.00161157	0.0011884	0.00173524	0.00706595	0.00465539	0.00679446	0.0038536	0.0100586	0.00277371	0.00554428
CITRATE	6	6.02056e-05	0.00274309	0.00264908	0.00267391	0.000127443	0.00182789	0.000620945	0.000926301	0.000994111	0.000683254	0.00104085	0.00135308	0.000567276	0.00100917	0.00093486	0.00203965	0.00247743	0.00209949	0.00228061	0	0.00174954	0.00274921	0.0034	0.00025659	0.001	0.00033312	0.00018189	0.0028	0.003	0.0025	0.0038	0.000761074	0.0011208	0.00135027	0.000457487	0.0008871	0.00244428	0.00109976	0.000364797	0.00221621	0.00364317	0.00217079	0.000956624
SUCCINATE	0	0.846005	0.849987	0.848745	0.843686	0.840789	0.842851	0.843553	0.841843	0.831461	0.714363	0.683514	0.691485	0.690562	0.701808	0.628562	0.626358	0.633037	0.627576	0.632038	0.637271	0.639564	0.618492	0.942839	0.947607	0.943718	0.945217	0.951296	0.961871	0.966667	0.967463	0.95062	0.828333	0.769664	0.764869	0.771055	0.754759	0.726771	0.710471	0.751069	0.691018	0.693222	0.707064	0.712276
SUCCINATE	1	0.0921768	0.086461	0.0898196	0.0906483	0.0942791	0.0938982	0.0911392	0.0975061	0.098554	0.142292	0.162772	0.138093	0.156421	0.151951	0.158076	0.159669	0.15931	0.158219	0.166323	0.157207	0.156252	0.156909	0.0559346	0.0483818	0.0562825	0.049461	0.0456571	0.0364815	0.0314798	0.0298416	0.0441682	0.0736043	0.0931104	0.117778	0.0955111	0.118882	0.0943526	0.147399	0.110334	0.126373	0.111817	0.126606	0.13013
SUCCINATE	2	0.0420003	0.0446582	0.0432495	0.047111	0.0460708	0.0441142	0.0464372	0.0421655	0.0509119	0.0961323	0.105728	0.117356	0.105258	0.0966229	0.135974	0.13626	0.133146	0.136417	0.131973	0.130088	0.132039	0.143218	0	0	0	0	0	0	0	0	0	0.0744099	0.108748	0.0919069	0.10237	0.097716	0.123276	0.101893	0.0954859	0.132143	0.143811	0.119198	0.121514
SUCCINATE	3	0.0178279	0.0179515	0.0177272	0.0174327	0.0180027	0.0182044	0.0178955	0.0171817	0.0178644	0.0422735	0.0428738	0.0477943	0.0429323	0.0446885	0.0641155	0.0652701	0.062392	0.0659997	0.0594365	0.0637489	0.0612289	0.0688256	0.00122601	0.00264212	0	0.0053221	0.00304685	0	0.00185365	0.00269514	0.00325087	0.0208169	0.0284777	0.0254463	0.0305206	0.0278535	0.0498494	0.0336967	0.0394933	0.0456714	0.0498422	0.042531	0.0235495
SUCCINATE	4	0.00198998	0.000942258	0.000458571	0.00112194	0.000858222	0.000931738	0.000975144	0.00130379	0.00120868	0.00493917	0.00511159	0.00527123	0.00482616	0.00492944	0.0132721	0.0124434	0.012115	0.0117872	0.0102294	0.0116848	0.0109153	0.0125562	0	0.00136903	0	0	0	0.0016476	0	0	0.00196074	0.00283568	0	0	0.00054343	0.000790155	0.00575103	0.00653942	0.0036175	0.00479414	0.00130699	0.00460097	0.0125305
MALATE	0	0.864586	0.872607	0.869655	0.860745	0.866549	0.866695	0.867753	0.871483	0.850208	0.746694	0.74015	0.748025	0.747173	0.760157	0.677249	0.682566	0.680984	0.68301	0.680601	0.664187	0.676334	0.65743	0.946563	0.943945	0.942976	0.933602	0.945252	0.956794	0.935004	0.942128	0.934398	0.801388	0.77916	0.777447	0.776939	0.784167	0.724849	0.760307	0.764202	0.723204	0.709969	0.737478	0.738277
MALATE	1	0.0890565	0.0816989	0.0845918	0.0851624	0.0845169	0.0873805	0.0820742	0.0809702	0.0908756	0.144238	0.146711	0.132313	0.135816	0.126226	0.152664	0.153382	0.154259	0.147458	0.150964	0.162052	0.157625	0.164865	0.0530707	0.0560545	0.0570237	0.0631146	0.0537523	0.0432063	0.0649957	0.0568108	0.0656021	0.128378	0.131286	0.119507	0.115223	0.118368	0.146696	0.142414	0.160072	0.133862	0.148192	0.14924	0.146635
MALATE	2	0.0310598	0.0325502	0.0299621	0.0367301	0.0373798	0.0271247	0.0354031	0.0335515	0.0434841	0.0696882	0.0758026	0.0772059	0.0771326	0.0744545	0.106127	0.109898	0.107447	0.110935	0.110611	0.118269	0.113203	0.112728	0	0	0	0	0	0	0	0	0	0.0521832	0.0685447	0.0809639	0.0882661	0.0757184	0.0857942	0.0594429	0.0474199	0.0939092	0.0979354	0.0787623	0.0868419
MALATE	3	0.0132651	0.0131443	0.0150688	0.0173628	0.0115502	0.0188001	0.0147696	0.0139955	0.015432	0.0336377	0.0313953	0.0396631	0.0375548	0.0349008	0.058194	0.048729	0.0481411	0.051726	0.0517089	0.046697	0.0451466	0.0544344	0	0	0	0.00328324	0	0	0	0.00106142	0	0.0148442	0.0210092	0.0218371	0.0195239	0.0217121	0.0358782	0.0306413	0.0234163	0.0490249	0.0417404	0.0310757	0.0201143
MALATE	4	0.00203218	0	0.000722473	0	4.49272e-06	0	0	0	0	0.0057421	0.00594109	0.00279283	0.00232443	0.0042621	0.00576646	0.00542514	0.00916906	0.00687015	0.00611599	0.0087947	0.00769101	0.0105419	0.000366522	0	0	0	0.000995709	0	0	0	0	0.00320715	0	0.000245631	4.78911e-05	3.44931e-05	0.00678285	0.0071949	0.00488957	0	0.00216299	0.00344321	0.00813238
ASPARTATE	0	0.893552	0.895061	0.889938	0.887958	0.881609	0.884739	0.885244	0.887593	0.866133	0.77423	0.769939	0.767896	0.775617	0.783281	0.69302	0.700916	0.703484	0.694341	0.700955	0.708052	0.702339	0.696778	0.939671	0.909506	0.937265	0.918633	0.937563	0.917495	0.888205	0.935641	0.933052	0.794983	0.777762	0.784591	0.79656	0.802749	0.730222	0.772569	0.808774	0.762066	0.762586	0.754273	0.742759
ASPARTATE	1	0.0716902	0.0680307	0.0732376	0.0723269	0.0764785	0.0774624	0.0746931	0.0755734	0.0848685	0.123392	0.12864	0.123699	0.120439	0.119835	0.143908	0.143033	0.146192	0.14108	0.143119	0.142138	0.144391	0.141274	0.0367776	0.0858941	0.051509	0.0704298	0.0580126	0.0557519	0.0919341	0.0496458	0.0560969	0.110337	0.114757	0.108618	0.103144	0.108336	0.152219	0.109657	0.110363	0.111876	0.108449	0.140205	0.137602
ASPARTATE	2	0.021262	0.0207521	0.0220879	0.0238247	0.0281035	0.0224935	0.0253979	0.0199703	0.0341684	0.0593424	0.0611101	0.0708289	0.0620116	0.0589042	0.107143	0.101556	0.099868	0.108426	0.10571	0.0974134	0.101336	0.104599	0.00344931	0	0	0	0	0	0	0	0	0.0537879	0.055246	0.066361	0.0744292	0.0617919	0.0813509	0.0675037	0.0270488	0.0819033	0.0713652	0.0736417	0.0570286
ASPARTATE	3	0.0107397	0.0117582	0.0114358	0.0141599	0.0109923	0.0106946	0.0093429	0.0126433	0.0119196	0.0333856	0.0343046	0.029752	0.0321995	0.0274549	0.0457485	0.0460813	0.0425097	0.048524	0.0421362	0.0426001	0.0435237	0.047772	0.00813507	0	0.00249188	0.0082871	0.00302647	0.0166124	0.0198614	0	0.0020767	0.0307119	0.0411982	0.0334628	0.0249038	0.0224299	0.0208617	0.0500592	0.0460513	0.0382699	0.0575997	0.0212532	0.0320979
ASPARTATE	4	0.00275622	0.00439817	0.00330076	0.00173096	0.00281725	0.00461073	0.00532174	0.00421988	0.00291042	0.00964986	0.00600668	0.00782435	0.0097326	0.010525	0.0101799	0.00841352	0.00794556	0.00762979	0.00808031	0.00979637	0.00841047	0.00957696	0.0119674	0.00459951	0.00873377	0.00265016	0.00139825	0.0101404	0	0.0147132	0.00877433	0.01018	0.0110361	0.00696744	0.000963009	0.00469296	0.0153467	0.000211	0.00776298	0.00588496	0	0.0106268	0.0305125
	Day	E9.5	E9.5	E9.5	E9.5	E9.5	E9.5	E9.5	E9.5	E9.5	E9.5	E9.5	E9.5	E9.5	E9.5	E9.5	E9.5	E9.5	E9.5	E9.5	E9.5	E9.5	E9.5	E9.5	E9.5	E9.5	E9.5	E9.5	E9.5	E9.5	E9.5	E9.5	E9.5	E9.5	E9.5	E9.5	E9.5	E9.5	E9.5	E9.5	E9.5	E9.5	E9.5	E9.5
	Tissue	PLACENTA	PLACENTA	PLACENTA	PLACENTA	PLACENTA	PLACENTA	PLACENTA	PLACENTA	PLACENTA	PLACENTA	PLACENTA	PLACENTA	PLACENTA	PLACENTA	PLACENTA	PLACENTA	PLACENTA	PLACENTA	PLACENTA	PLACENTA	PLACENTA	PLACENTA	EMBRYO	EMBRYO	EMBRYO	EMBRYO	EMBRYO	EMBRYO	EMBRYO	EMBRYO	EMBRYO	EMBRYO	EMBRYO	EMBRYO	EMBRYO	EMBRYO	EMBRYO	EMBRYO	EMBRYO	EMBRYO	EMBRYO	EMBRYO	EMBRYO
Compound	Label	WT74.P1	WT74.P2	WT74.P3	WT74.P4	WT74.P5	WT74.P6	WT74.P7	WT74.P8	WT74.P9	WT75.P1	WT75.P2	WT75.P3	WT75.P4	WT75.P5	WT76.P1	WT76.P2	WT76.P3	WT76.P4	WT76.P5	WT76.P6	WT76.P7	WT76.P8	WT74.E1	WT74.E2	WT74.E3	WT74.E4	WT74.E5	WT74.E6	WT74.E7	WT74.E8	WT74.E9	WT75.E1	WT75.E2	WT75.E3	WT75.E4	WT75.E5	WT76.E1	WT76.E2	WT76.E3	WT76.E4	WT76.E5	WT76.E6	WT76.E7
GLUCOSE	6	0.242553	0.23943	0.244664	0.258579	0.238503	0.235639	0.268512	0.227717	0.243082	0.297813	0.29011	0.290617	0.293401	0.285997	0.372104	0.375784	0.370477	0.350306	0.400199	0.359541	0.372472	0.3314	0.22826	0.249827	0.256364	0.252385	0.24123	0.229012	0.18218	0.175731	0.187106	0.308844	0.31257	0.314504	0.3219	0.325169	0.416258	0.435543	0.432008	0.449116	0.440318	0.443503	0.440843
LACTATE	3	0.2137	0.218323	0.217492	0.220458	0.216141	0.213996	0.219607	0.213566	0.219287	0.306304	0.305989	0.311714	0.305973	0.303799	0.405777	0.402512	0.392024	0.404263	0.390727	0.394895	0.393083	0.404976	0.230271	0.233107	0.233447	0.234976	0.235203	0.234874	0.230629	0.230784	0.234689	0.332138	0.334783	0.335461	0.337773	0.337474	0.467795	0.465061	0.468338	0.46942	0.472104	0.470757	0.465906
PYRUVATE	3	0.112717	0.100038	0.114453	0.100126	0.112365	0.101364	0.117504	0.119387	0.120717	0.177849	0.173024	0.179643	0.173152	0.163938	0.205349	0.248849	0.213191	0.212697	0.223595	0.205619	0.242871	0.217268	0.230001	0.186207	0.18819	0.191478	0.211117	0.188124	0.184038	0.165649	0.203669	0.324963	0.309853	0.30957	0.334407	0.312424	0.447229	0.451255	0.44421	0.442	0.458828	0.429364	0.439661
CITRATE	2	0.0807499	0.0793003	0.0763722	0.071666	0.0759658	0.0769317	0.0776562	0.0774594	0.0688976	0.122087	0.121181	0.129022	0.124057	0.115219	0.170228	0.171857	0.162744	0.16847	0.162926	0.167001	0.150192	0.172443	0.0298	0.0398	0.0413	0.0348	0.0471	0.0259	0.0328	0.0333	0.0312	0.0657432	0.0702202	0.072239	0.073529	0.0692606	0.0908002	0.0685436	0.067514	0.078704	0.100699	0.0782649	0.0744582
SUCCINATE	2	0.0420003	0.0446582	0.0432495	0.047111	0.0460708	0.0441142	0.0464372	0.0421655	0.0509119	0.0961323	0.105728	0.117356	0.105258	0.0966229	0.135974	0.13626	0.133146	0.136417	0.131973	0.130088	0.132039	0.143218	0	0	0	0	0	0	0	0	0	0.0744099	0.108748	0.0919069	0.10237	0.097716	0.123276	0.101893	0.0954859	0.132143	0.143811	0.119198	0.121514
MALATE	2	0.0310598	0.0325502	0.0299621	0.0367301	0.0373798	0.0271247	0.0354031	0.0335515	0.0434841	0.0696882	0.0758026	0.0772059	0.0771326	0.0744545	0.106127	0.109898	0.107447	0.110935	0.110611	0.118269	0.113203	0.112728	0	0	0	0	0	0	0	0	0	0.0521832	0.0685447	0.0809639	0.0882661	0.0757184	0.0857942	0.0594429	0.0474199	0.0939092	0.0979354	0.0787623	0.0868419
ASPARTATE	2	0.021262	0.0207521	0.0220879	0.0238247	0.0281035	0.0224935	0.0253979	0.0199703	0.0341684	0.0593424	0.0611101	0.0708289	0.0620116	0.0589042	0.107143	0.101556	0.099868	0.108426	0.10571	0.0974134	0.101336	0.104599	0.00344931	0	0	0	0	0	0	0	0	0.0537879	0.055246	0.066361	0.0744292	0.0617919	0.0813509	0.0675037	0.0270488	0.0819033	0.0713652	0.0736417	0.0570286
Compound	Label	WT74.P1	WT74.P2	WT74.P3	WT74.P4	WT74.P5	WT74.P6	WT74.P7	WT74.P8	WT74.P9	WT75.P1	WT75.P2	WT75.P3	WT75.P4	WT75.P5	WT76.P1	WT76.P2	WT76.P3	WT76.P4	WT76.P5	WT76.P6	WT76.P7	WT76.P8	WT74.E1	WT74.E2	WT74.E3	WT74.E4	WT74.E5	WT74.E6	WT74.E7	WT74.E8	WT74.E9	WT75.E1	WT75.E2	WT75.E3	WT75.E4	WT75.E5	WT76.E1	WT76.E2	WT76.E3	WT76.E4	WT76.E5	WT76.E6	WT76.E7
GLUCOSE	6	1	1	1	1	1	1	1	1	1	1	1	1	1	1	1	1	1	1	1	1	1	1	1	1	1	1	1	1	1	1	1	1	1	1	1	1	1	1	1	1	1	1	1
LACTATE	3	0.881047	0.911846	0.888941	0.852576	0.906242	0.908152	0.817866	0.937856	0.902113	1.02851	1.05474	1.0726	1.04285	1.06225	1.09049	1.07113	1.05816	1.15403	0.97633	1.09833	1.05534	1.22201	1.00881	0.933074	0.910608	0.931022	0.975017	1.0256	1.26594	1.31328	1.25431	1.07542	1.07107	1.06664	1.04931	1.03784	1.12381	1.06777	1.0841	1.04521	1.07219	1.06145	1.05685
PYRUVATE	3	0.46471	0.417819	0.467795	0.387216	0.471129	0.430166	0.437611	0.524278	0.496612	0.597184	0.59641	0.618145	0.590156	0.573218	0.551861	0.662213	0.57545	0.607175	0.55871	0.571892	0.652052	0.655605	1.00763	0.745344	0.734074	0.758676	0.875168	0.821461	1.0102	0.942631	1.08852	1.05219	0.991307	0.984312	1.03885	0.960803	1.0744	1.03607	1.02824	0.984156	1.04204	0.968121	0.99732
CITRATE	2	0.332917	0.331205	0.312152	0.277153	0.318511	0.326481	0.28921	0.340156	0.283434	0.409945	0.417709	0.443959	0.422824	0.402867	0.457475	0.457331	0.439283	0.480922	0.407113	0.464483	0.403231	0.520346	0.130553	0.15931	0.161099	0.137885	0.195249	0.113095	0.180042	0.189495	0.16675	0.212869	0.224654	0.229692	0.228422	0.212999	0.218135	0.157375	0.15628	0.175242	0.228696	0.17647	0.1689
SUCCINATE	2	0.17316	0.186519	0.176771	0.182192	0.193167	0.187211	0.172943	0.185166	0.209444	0.322794	0.364443	0.403819	0.358752	0.337846	0.365421	0.362601	0.359391	0.389423	0.329769	0.361818	0.354495	0.43216	0	0	0	0	0	0	0	0	0	0.24093	0.347915	0.292228	0.318016	0.300508	0.296152	0.233946	0.221028	0.294229	0.326607	0.268765	0.27564
MALATE	2	0.128054	0.135949	0.122462	0.142046	0.156727	0.115111	0.131849	0.147339	0.178887	0.234	0.261289	0.265662	0.262892	0.260333	0.285207	0.292451	0.290024	0.316681	0.276389	0.328944	0.303924	0.340158	0	0	0	0	0	0	0	0	0	0.168963	0.219294	0.257433	0.274203	0.232858	0.206108	0.13648	0.109766	0.209098	0.22242	0.177591	0.196991
ASPARTATE	2	0.0876593	0.0866731	0.0902785	0.092137	0.117833	0.0954572	0.0945878	0.0876977	0.140563	0.199261	0.210645	0.243719	0.211355	0.205961	0.287938	0.270251	0.269566	0.309518	0.264144	0.270938	0.272063	0.315627	0.0151113	0	0	0	0	0	0	0	0	0.174159	0.176748	0.211002	0.231218	0.19003	0.195434	0.154987	0.0626118	0.182366	0.162076	0.166046	0.129362

## Sheet: Figure 3b
Tracer	Day	E9.5	E9.5	E9.5	E9.5	E9.5	E9.5	E9.5	E9.5	E9.5	E9.5	E9.5	E9.5	E9.5	E9.5	E9.5	E9.5	E9.5	E9.5	E9.5	E9.5	E9.5	E9.5	E9.5	E9.5	E9.5	E9.5	E9.5	E9.5	E9.5	E9.5	E9.5	E9.5	E9.5	E9.5	E9.5	E9.5	E9.5	E9.5	E9.5	E9.5	E9.5	E9.5	E9.5	E10.5	E10.5	E10.5	E10.5	E10.5
[U-13C]glucose	Tissue	PLACENTA	PLACENTA	PLACENTA	PLACENTA	PLACENTA	PLACENTA	PLACENTA	PLACENTA	PLACENTA	PLACENTA	PLACENTA	PLACENTA	PLACENTA	PLACENTA	PLACENTA	PLACENTA	PLACENTA	PLACENTA	PLACENTA	PLACENTA	PLACENTA	PLACENTA	EMBRYO	EMBRYO	EMBRYO	EMBRYO	EMBRYO	EMBRYO	EMBRYO	EMBRYO	EMBRYO	EMBRYO	EMBRYO	EMBRYO	EMBRYO	EMBRYO	EMBRYO	EMBRYO	EMBRYO	EMBRYO	EMBRYO	EMBRYO	EMBRYO	PLACENTA	PLACENTA	PLACENTA	PLACENTA	PLACENTA
Compound	Label	WT74.P1	WT74.P2	WT74.P3	WT74.P4	WT74.P5	WT74.P6	WT74.P7	WT74.P8	WT74.P9	WT75.P1	WT75.P2	WT75.P3	WT75.P4	WT75.P5	WT76.P1	WT76.P2	WT76.P3	WT76.P4	WT76.P5	WT76.P6	WT76.P7	WT76.P8	WT74.E1	WT74.E2	WT74.E3	WT74.E4	WT74.E5	WT74.E6	WT74.E7	WT74.E8	WT74.E9	WT75.E1	WT75.E2	WT75.E3	WT75.E4	WT75.E5	WT76.E1	WT76.E2	WT76.E3	WT76.E4	WT76.E5	WT76.E6	WT76.E7	WT13.P1	WT13.P2	WT13.P4	WT13.P5	WT13.P6
GLUCOSE	0	0.69422	0.691845	0.703696	0.684795	0.687884	0.714402	0.675411	0.712062	0.693987	0.478426	0.487305	0.491511	0.489698	0.505958	0.401474	0.394784	0.411817	0.430531	0.289234	0.408926	0.40806	0.450938	0.661979	0.683901	0.666867	0.694361	0.678414	0.687845	0.788891	0.749325	0.746254	0.443485	0.466995	0.475845	0.448634	0.458592	0.328555	0.315298	0.347803	0.338848	0.352419	0.321638	0.301746	0.741579	0.743942	0.752108	0.755232	0.764283
GLUCOSE	1	0.0215161	0.0232601	0.0158703	0.0171716	0.0248276	0.0117786	0.0119776	0.0142248	0.0154332	0.060453	0.0656617	0.0650512	0.0675841	0.0652234	0.0653449	0.0618022	0.0561041	0.0604642	0.122619	0.0618794	0.0590661	0.0604901	0.0411336	0.0019159	0.0247805	0.00887517	0.0160021	0.0273727	0	0	0	0.0853397	0.0584639	0.0551898	0.0768015	0.0583734	0.0704457	0.0826277	0.0567754	0.0584473	0.0548758	0.0653484	0.0994779	0.0540892	0.0566841	0.05803	0.0545999	0.0506317
GLUCOSE	2	0	0	0	0	0	0	0	0	0	0.0417693	0.0389	0.0342413	0.0277835	0.0310197	0.0298541	0.0328474	0.0306838	0.0285177	0.0482947	0.0363275	0.0297737	0.0268545	0	0	0.00905793	0	0.0080779	0	0	0	0	0.0632594	0.0400078	0.0305221	0.0359265	0.0409828	0.0549857	0.0288591	0.0264108	0.0312211	0.0289498	0.0390852	0.0458114	0.0237204	0.0190238	0.0090904	0.00679399	0
GLUCOSE	3	0.0229478	0.0212425	0.0213274	0.0224144	0.0233763	0.0254756	0.0230486	0.0245215	0.0240946	0.0754583	0.0751001	0.0732512	0.0785116	0.0732088	0.074472	0.0775788	0.07546	0.0738464	0.0781453	0.0766703	0.0749312	0.0776348	0.0176115	0.0320338	0.0190707	0.0244177	0.0207323	0.0308231	0	0	0.031045	0.0608495	0.0714096	0.0771241	0.0749426	0.0728071	0.0788512	0.0692358	0.0890834	0.0721885	0.0653699	0.0787102	0.0526184	0.0400039	0.0355182	0.0413261	0.0403962	0.0404437
GLUCOSE	4	0.00898237	0.0107619	0.00771905	0.00770468	0.0103036	0.00828775	0.00671524	0.00772285	0.00906216	0.0220578	0.0202334	0.0216331	0.0192188	0.0234454	0.0255353	0.0225833	0.023261	0.0238026	0.0204172	0.0239793	0.0216353	0.0228212	0.00334944	0	0.00612886	0.0118672	0.00257105	0	0	0.00807468	0	0.0158937	0.0182107	0.0288161	0.0202398	0.0214916	0.0221977	0.0294128	0.0382043	0.0233451	0.0360499	0.0148137	0.0245399	0.00667401	0.00846092	0.00627068	0.0072185	0.0122666
GLUCOSE	5	0.00978136	0.0134611	0.00672358	0.00933481	0.0151054	0.00441655	0.0143361	0.0137514	0.0143416	0.0240225	0.0226906	0.0236959	0.0238038	0.015148	0.0312161	0.0346205	0.0321976	0.0325319	0.0410906	0.0326763	0.0340615	0.0298605	0.0476661	0.0323224	0.0177316	0.00809441	0.0329729	0.0249472	0.0289289	0.0668702	0.0355945	0.022329	0.0323427	0.0179988	0.0215556	0.0225841	0.0287064	0.039023	0.00971483	0.0268349	0.0220178	0.0369014	0.0349634	0.0107414	0.0124144	0.0121908	0.0105509	0.00918438
GLUCOSE	6	0.242553	0.23943	0.244664	0.258579	0.238503	0.235639	0.268512	0.227717	0.243082	0.297813	0.29011	0.290617	0.293401	0.285997	0.372104	0.375784	0.370477	0.350306	0.400199	0.359541	0.372472	0.3314	0.22826	0.249827	0.256364	0.252385	0.24123	0.229012	0.18218	0.175731	0.187106	0.308844	0.31257	0.314504	0.3219	0.325169	0.416258	0.435543	0.432008	0.449116	0.440318	0.443503	0.440843	0.123192	0.123956	0.120984	0.125208	0.123191
LACTATE	0	0.743876	0.737618	0.739361	0.737317	0.74105	0.743878	0.738922	0.744679	0.739255	0.580894	0.583772	0.579966	0.584571	0.589126	0.469595	0.476061	0.48687	0.472833	0.480562	0.485136	0.488042	0.478867	0.747849	0.742144	0.741113	0.738111	0.737525	0.737947	0.74636	0.745379	0.736937	0.582358	0.571875	0.570736	0.568643	0.567926	0.437435	0.443432	0.438318	0.43506	0.432505	0.434636	0.439383	0.813848	0.811573	0.813973	0.817844	0.834589
LACTATE	1	0.0424237	0.0433811	0.0426178	0.0418695	0.0425592	0.0421255	0.0413093	0.0417553	0.0413536	0.0757377	0.0743086	0.0721948	0.0730281	0.0720676	0.0750818	0.0737863	0.0738293	0.074858	0.0778591	0.0730197	0.0729686	0.0716182	0.0218803	0.0247486	0.0254404	0.026913	0.0272711	0.0271792	0.023011	0.0238372	0.0283744	0.0580818	0.0628999	0.0630609	0.0624234	0.0638671	0.0581752	0.056984	0.057318	0.0583182	0.0573708	0.0574337	0.057886	0.0511864	0.0481632	0.0479387	0.0497494	0.0418086
LACTATE	2	0	0.000677789	0.000529216	0.000355276	0.000249158	0	0.000161768	0	0.000103928	0.0370651	0.0359301	0.036125	0.0364279	0.035008	0.0495462	0.0476415	0.0472762	0.048046	0.050852	0.0469494	0.0459059	0.0445386	0	0	0	0	0	0	0	0	0	0.0274227	0.0304423	0.0307421	0.0311608	0.0307325	0.0365952	0.0345229	0.0360251	0.0372021	0.0380202	0.0371729	0.0368256	0.00134876	0	0	0	0
LACTATE	3	0.2137	0.218323	0.217492	0.220458	0.216141	0.213996	0.219607	0.213566	0.219287	0.306304	0.305989	0.311714	0.305973	0.303799	0.405777	0.402512	0.392024	0.404263	0.390727	0.394895	0.393083	0.404976	0.230271	0.233107	0.233447	0.234976	0.235203	0.234874	0.230629	0.230784	0.234689	0.332138	0.334783	0.335461	0.337773	0.337474	0.467795	0.465061	0.468338	0.46942	0.472104	0.470757	0.465906	0.133617	0.140264	0.138088	0.132406	0.123602
PYRUVATE	0	0.840459	0.847369	0.842807	0.845552	0.838139	0.844459	0.835812	0.83695	0.828898	0.682318	0.696011	0.701141	0.713728	0.70529	0.621644	0.597501	0.619501	0.611181	0.607376	0.622385	0.609982	0.613846	0.759582	0.733146	0.774403	0.765538	0.767151	0.805865	0.815962	0.832685	0.785917	0.605681	0.614118	0.613212	0.587666	0.61088	0.464683	0.466602	0.466268	0.464628	0.456862	0.461299	0.467214	0.859385	0.845729	0.850275	0.855551	0.857054
PYRUVATE	1	0.0468239	0.0525927	0.0427405	0.054322	0.0494952	0.0541765	0.0466839	0.0436629	0.0503852	0.0996518	0.0951548	0.0904651	0.0834195	0.0955514	0.118922	0.0998799	0.111726	0.117695	0.112803	0.117353	0.0995209	0.110077	0.0104168	0.0289446	0.0283438	0.0375509	0.00987168	0.00601068	0	0.00166617	0.0104141	0.0489356	0.0484314	0.0535901	0.0527563	0.051012	0.0509075	0.0488589	0.0547257	0.0587603	0.0529507	0.0563612	0.056108	0.029689	0.0340007	0.0308568	0.0307121	0.0271536
PYRUVATE	2	0	0	0	0	0	0	0	0	0	0.0401816	0.0358098	0.0287502	0.0297009	0.0352204	0.0540846	0.05377	0.0555818	0.0584274	0.0562261	0.0546436	0.0476257	0.0588087	0	0.0517022	0.00906359	0.00543243	0.0118601	0	0	0	0	0.0204212	0.0275977	0.0236273	0.0251711	0.0256839	0.0371805	0.0332846	0.0347969	0.0346123	0.0313595	0.0529757	0.0370163	0	0	0	0	0
PYRUVATE	3	0.112717	0.100038	0.114453	0.100126	0.112365	0.101364	0.117504	0.119387	0.120717	0.177849	0.173024	0.179643	0.173152	0.163938	0.205349	0.248849	0.213191	0.212697	0.223595	0.205619	0.242871	0.217268	0.230001	0.186207	0.18819	0.191478	0.211117	0.188124	0.184038	0.165649	0.203669	0.324963	0.309853	0.30957	0.334407	0.312424	0.447229	0.451255	0.44421	0.442	0.458828	0.429364	0.439661	0.110926	0.12027	0.118868	0.113737	0.115792
CITRATE	0	0.767556	0.760553	0.767458	0.791292	0.780483	0.778704	0.770728	0.776369	0.79178	0.655228	0.66711	0.649863	0.659508	0.677059	0.552785	0.565249	0.567429	0.554493	0.558799	0.562184	0.603141	0.564558	0.9111	0.9396	0.9177	0.8999	0.9338	0.941	0.8809	0.9296	0.9189	0.833288	0.839796	0.841741	0.827295	0.839066	0.811371	0.828727	0.824357	0.842362	0.752131	0.807101	0.83255	0.809095	0.80364	0.800859	0.814154	0.800764
CITRATE	1	0.12231	0.127711	0.121989	0.112866	0.11745	0.111096	0.115605	0.117888	0.111437	0.15874	0.149283	0.153833	0.152927	0.146626	0.161433	0.158545	0.161531	0.168172	0.170384	0.162065	0.148499	0.15313	0.0501	0.0063	0.0334	0.0527	0.0123	0.0206	0.058	0.0187	0.0327	0.0646434	0.0609178	0.0563361	0.0645919	0.0620318	0.0512748	0.0544365	0.0673756	0.0377327	0.0882324	0.0612691	0.0547897	0.109963	0.104516	0.113827	0.104887	0.114746
CITRATE	2	0.0807499	0.0793003	0.0763722	0.071666	0.0759658	0.0769317	0.0776562	0.0774594	0.0688976	0.122087	0.121181	0.129022	0.124057	0.115219	0.170228	0.171857	0.162744	0.16847	0.162926	0.167001	0.150192	0.172443	0.0298	0.0398	0.0413	0.0348	0.0471	0.0259	0.0328	0.0333	0.0312	0.0657432	0.0702202	0.072239	0.073529	0.0692606	0.0908002	0.0685436	0.067514	0.078704	0.100699	0.0782649	0.0744582	0.0613308	0.070577	0.0648612	0.0619949	0.0514049
CITRATE	3	0.0214473	0.0213452	0.0243098	0.0150975	0.0199563	0.0216549	0.0248961	0.0212323	0.0188391	0.0425247	0.0453213	0.0466948	0.0446186	0.042121	0.0753884	0.0683922	0.0717652	0.0684965	0.0691329	0.0666056	0.0615856	0.0717891	0.002	0.0078	0	0.0067	0.0019	0.004	0.0167	0.0018	0.0043	0.0213948	0.0161941	0.0184884	0.0205863	0.0200499	0.0289581	0.0286676	0.0210619	0.0242828	0.0363507	0.0323316	0.0195944	0.0161801	0.0171394	0.0155955	0.0150246	0.0235065
CITRATE	4	0.0057368	0.00719474	0.00607754	0.00255332	0.00314937	0.00652284	0.0103983	0.00274011	0.00343319	0.0168397	0.0124798	0.0143066	0.0147784	0.0127664	0.0306626	0.0248095	0.0240013	0.0283366	0.0261383	0.0296774	0.026229	0.0252812	0.0033	0.0032	0.0073	0.0048	0.0019	0.0056	0.0087	0.0114	0.0072	0.00950459	0.00831486	0.00823392	0.0123516	0.00696984	0.00808572	0.0138697	0.0125318	0.0108483	0.00888531	0.0160888	0.0121072	0.00255916	0.00303125	0.00356839	0.00224595	0.00658476
CITRATE	5	0.00213965	0.00115331	0.00114385	0.00385173	0.00286796	0.00326271	9.55108e-05	0.00338428	0.0046197	0.0038973	0.00358424	0.0049276	0.00354398	0.00519981	0.00856752	0.00910713	0.0100524	0.00993271	0.0103387	0.012467	0.00860379	0.0100493	0.00032246	0.003	0.0022	0.00079037	0.0028	0.00021831	-5.8158e-06	0.0028	0.0019	0.00466478	0.00343648	0.00161157	0.0011884	0.00173524	0.00706595	0.00465539	0.00679446	0.0038536	0.0100586	0.00277371	0.00554428	0.000842331	0.000794745	0.000695285	0.00113598	0.000906996
CITRATE	6	6.02056e-05	0.00274309	0.00264908	0.00267391	0.000127443	0.00182789	0.000620945	0.000926301	0.000994111	0.000683254	0.00104085	0.00135308	0.000567276	0.00100917	0.00093486	0.00203965	0.00247743	0.00209949	0.00228061	0	0.00174954	0.00274921	0.0034	0.00025659	0.001	0.00033312	0.00018189	0.0028	0.003	0.0025	0.0038	0.000761074	0.0011208	0.00135027	0.000457487	0.0008871	0.00244428	0.00109976	0.000364797	0.00221621	0.00364317	0.00217079	0.000956624	2.98641e-05	0.000301108	0.000593389	0.000557819	0.00208696
SUCCINATE	0	0.846005	0.849987	0.848745	0.843686	0.840789	0.842851	0.843553	0.841843	0.831461	0.714363	0.683514	0.691485	0.690562	0.701808	0.628562	0.626358	0.633037	0.627576	0.632038	0.637271	0.639564	0.618492	0.942839	0.947607	0.943718	0.945217	0.951296	0.961871	0.966667	0.967463	0.95062	0.828333	0.769664	0.764869	0.771055	0.754759	0.726771	0.710471	0.751069	0.691018	0.693222	0.707064	0.712276	0.849451	0.843502	0.837926	0.845631	0.86443
SUCCINATE	1	0.0921768	0.086461	0.0898196	0.0906483	0.0942791	0.0938982	0.0911392	0.0975061	0.098554	0.142292	0.162772	0.138093	0.156421	0.151951	0.158076	0.159669	0.15931	0.158219	0.166323	0.157207	0.156252	0.156909	0.0559346	0.0483818	0.0562825	0.049461	0.0456571	0.0364815	0.0314798	0.0298416	0.0441682	0.0736043	0.0931104	0.117778	0.0955111	0.118882	0.0943526	0.147399	0.110334	0.126373	0.111817	0.126606	0.13013	0.097979	0.0989966	0.10182	0.100353	0.0872151
SUCCINATE	2	0.0420003	0.0446582	0.0432495	0.047111	0.0460708	0.0441142	0.0464372	0.0421655	0.0509119	0.0961323	0.105728	0.117356	0.105258	0.0966229	0.135974	0.13626	0.133146	0.136417	0.131973	0.130088	0.132039	0.143218	0	0	0	0	0	0	0	0	0	0.0744099	0.108748	0.0919069	0.10237	0.097716	0.123276	0.101893	0.0954859	0.132143	0.143811	0.119198	0.121514	0.0392311	0.0439628	0.0462941	0.0394665	0.0324599
SUCCINATE	3	0.0178279	0.0179515	0.0177272	0.0174327	0.0180027	0.0182044	0.0178955	0.0171817	0.0178644	0.0422735	0.0428738	0.0477943	0.0429323	0.0446885	0.0641155	0.0652701	0.062392	0.0659997	0.0594365	0.0637489	0.0612289	0.0688256	0.00122601	0.00264212	0	0.0053221	0.00304685	0	0.00185365	0.00269514	0.00325087	0.0208169	0.0284777	0.0254463	0.0305206	0.0278535	0.0498494	0.0336967	0.0394933	0.0456714	0.0498422	0.042531	0.0235495	0.0128952	0.0127948	0.0134245	0.0138752	0.0127659
SUCCINATE	4	0.00198998	0.000942258	0.000458571	0.00112194	0.000858222	0.000931738	0.000975144	0.00130379	0.00120868	0.00493917	0.00511159	0.00527123	0.00482616	0.00492944	0.0132721	0.0124434	0.012115	0.0117872	0.0102294	0.0116848	0.0109153	0.0125562	0	0.00136903	0	0	0	0.0016476	0	0	0.00196074	0.00283568	0	0	0.00054343	0.000790155	0.00575103	0.00653942	0.0036175	0.00479414	0.00130699	0.00460097	0.0125305	0.000443456	0.000743431	0.000535768	0.000673691	0.00312942
MALATE	0	0.864586	0.872607	0.869655	0.860745	0.866549	0.866695	0.867753	0.871483	0.850208	0.746694	0.74015	0.748025	0.747173	0.760157	0.677249	0.682566	0.680984	0.68301	0.680601	0.664187	0.676334	0.65743	0.946563	0.943945	0.942976	0.933602	0.945252	0.956794	0.935004	0.942128	0.934398	0.801388	0.77916	0.777447	0.776939	0.784167	0.724849	0.760307	0.764202	0.723204	0.709969	0.737478	0.738277	0.851558	0.837362	0.840164	0.855125	0.861419
MALATE	1	0.0890565	0.0816989	0.0845918	0.0851624	0.0845169	0.0873805	0.0820742	0.0809702	0.0908756	0.144238	0.146711	0.132313	0.135816	0.126226	0.152664	0.153382	0.154259	0.147458	0.150964	0.162052	0.157625	0.164865	0.0530707	0.0560545	0.0570237	0.0631146	0.0537523	0.0432063	0.0649957	0.0568108	0.0656021	0.128378	0.131286	0.119507	0.115223	0.118368	0.146696	0.142414	0.160072	0.133862	0.148192	0.14924	0.146635	0.0995583	0.106659	0.110165	0.0966687	0.092708
MALATE	2	0.0310598	0.0325502	0.0299621	0.0367301	0.0373798	0.0271247	0.0354031	0.0335515	0.0434841	0.0696882	0.0758026	0.0772059	0.0771326	0.0744545	0.106127	0.109898	0.107447	0.110935	0.110611	0.118269	0.113203	0.112728	0	0	0	0	0	0	0	0	0	0.0521832	0.0685447	0.0809639	0.0882661	0.0757184	0.0857942	0.0594429	0.0474199	0.0939092	0.0979354	0.0787623	0.0868419	0.0322662	0.0383243	0.0334627	0.0318769	0.0241276
MALATE	3	0.0132651	0.0131443	0.0150688	0.0173628	0.0115502	0.0188001	0.0147696	0.0139955	0.015432	0.0336377	0.0313953	0.0396631	0.0375548	0.0349008	0.058194	0.048729	0.0481411	0.051726	0.0517089	0.046697	0.0451466	0.0544344	0	0	0	0.00328324	0	0	0	0.00106142	0	0.0148442	0.0210092	0.0218371	0.0195239	0.0217121	0.0358782	0.0306413	0.0234163	0.0490249	0.0417404	0.0310757	0.0201143	0.0166171	0.015541	0.0155145	0.0144769	0.0175375
MALATE	4	0.00203218	0	0.000722473	0	4.49272e-06	0	0	0	0	0.0057421	0.00594109	0.00279283	0.00232443	0.0042621	0.00576646	0.00542514	0.00916906	0.00687015	0.00611599	0.0087947	0.00769101	0.0105419	0.000366522	0	0	0	0.000995709	0	0	0	0	0.00320715	0	0.000245631	4.78911e-05	3.44931e-05	0.00678285	0.0071949	0.00488957	0	0.00216299	0.00344321	0.00813238	0	0.00211329	0.00069301	0.0018523	0.00420833
ASPARTATE	0	0.893552	0.895061	0.889938	0.887958	0.881609	0.884739	0.885244	0.887593	0.866133	0.77423	0.769939	0.767896	0.775617	0.783281	0.69302	0.700916	0.703484	0.694341	0.700955	0.708052	0.702339	0.696778	0.939671	0.909506	0.937265	0.918633	0.937563	0.917495	0.888205	0.935641	0.933052	0.794983	0.777762	0.784591	0.79656	0.802749	0.730222	0.772569	0.808774	0.762066	0.762586	0.754273	0.742759	0.864252	0.846114	0.843881	0.866466	0.882649
ASPARTATE	1	0.0716902	0.0680307	0.0732376	0.0723269	0.0764785	0.0774624	0.0746931	0.0755734	0.0848685	0.123392	0.12864	0.123699	0.120439	0.119835	0.143908	0.143033	0.146192	0.14108	0.143119	0.142138	0.144391	0.141274	0.0367776	0.0858941	0.051509	0.0704298	0.0580126	0.0557519	0.0919341	0.0496458	0.0560969	0.110337	0.114757	0.108618	0.103144	0.108336	0.152219	0.109657	0.110363	0.111876	0.108449	0.140205	0.137602	0.0938287	0.101646	0.100769	0.0925568	0.0840482
ASPARTATE	2	0.021262	0.0207521	0.0220879	0.0238247	0.0281035	0.0224935	0.0253979	0.0199703	0.0341684	0.0593424	0.0611101	0.0708289	0.0620116	0.0589042	0.107143	0.101556	0.099868	0.108426	0.10571	0.0974134	0.101336	0.104599	0.00344931	0	0	0	0	0	0	0	0	0.0537879	0.055246	0.066361	0.0744292	0.0617919	0.0813509	0.0675037	0.0270488	0.0819033	0.0713652	0.0736417	0.0570286	0.0315677	0.0384504	0.043001	0.0300643	0.0145988
ASPARTATE	3	0.0107397	0.0117582	0.0114358	0.0141599	0.0109923	0.0106946	0.0093429	0.0126433	0.0119196	0.0333856	0.0343046	0.029752	0.0321995	0.0274549	0.0457485	0.0460813	0.0425097	0.048524	0.0421362	0.0426001	0.0435237	0.047772	0.00813507	0	0.00249188	0.0082871	0.00302647	0.0166124	0.0198614	0	0.0020767	0.0307119	0.0411982	0.0334628	0.0249038	0.0224299	0.0208617	0.0500592	0.0460513	0.0382699	0.0575997	0.0212532	0.0320979	0.00939935	0.0137562	0.0122453	0.0109131	0.0163168
ASPARTATE	4	0.00275622	0.00439817	0.00330076	0.00173096	0.00281725	0.00461073	0.00532174	0.00421988	0.00291042	0.00964986	0.00600668	0.00782435	0.0097326	0.010525	0.0101799	0.00841352	0.00794556	0.00762979	0.00808031	0.00979637	0.00841047	0.00957696	0.0119674	0.00459951	0.00873377	0.00265016	0.00139825	0.0101404	0	0.0147132	0.00877433	0.01018	0.0110361	0.00696744	0.000963009	0.00469296	0.0153467	0.000211	0.00776298	0.00588496	0	0.0106268	0.0305125	0.000952506	3.28094e-05	0.000103981	0	0.0023871
	Day	E9.5	E9.5	E9.5	E9.5	E9.5	E9.5	E9.5	E9.5	E9.5	E9.5	E9.5	E9.5	E9.5	E9.5	E9.5	E9.5	E9.5	E9.5	E9.5	E9.5	E9.5	E9.5	E9.5	E9.5	E9.5	E9.5	E9.5	E9.5	E9.5	E9.5	E9.5	E9.5	E9.5	E9.5	E9.5	E9.5	E9.5	E9.5	E9.5	E9.5	E9.5	E9.5	E9.5	E10.5	E10.5	E10.5	E10.5	E10.5
	Tissue	PLACENTA	PLACENTA	PLACENTA	PLACENTA	PLACENTA	PLACENTA	PLACENTA	PLACENTA	PLACENTA	PLACENTA	PLACENTA	PLACENTA	PLACENTA	PLACENTA	PLACENTA	PLACENTA	PLACENTA	PLACENTA	PLACENTA	PLACENTA	PLACENTA	PLACENTA	EMBRYO	EMBRYO	EMBRYO	EMBRYO	EMBRYO	EMBRYO	EMBRYO	EMBRYO	EMBRYO	EMBRYO	EMBRYO	EMBRYO	EMBRYO	EMBRYO	EMBRYO	EMBRYO	EMBRYO	EMBRYO	EMBRYO	EMBRYO	EMBRYO	PLACENTA	PLACENTA	PLACENTA	PLACENTA	PLACENTA
Compound	Label	WT74.P1	WT74.P2	WT74.P3	WT74.P4	WT74.P5	WT74.P6	WT74.P7	WT74.P8	WT74.P9	WT75.P1	WT75.P2	WT75.P3	WT75.P4	WT75.P5	WT76.P1	WT76.P2	WT76.P3	WT76.P4	WT76.P5	WT76.P6	WT76.P7	WT76.P8	WT74.E1	WT74.E2	WT74.E3	WT74.E4	WT74.E5	WT74.E6	WT74.E7	WT74.E8	WT74.E9	WT75.E1	WT75.E2	WT75.E3	WT75.E4	WT75.E5	WT76.E1	WT76.E2	WT76.E3	WT76.E4	WT76.E5	WT76.E6	WT76.E7	WT13.P1	WT13.P2	WT13.P4	WT13.P5	WT13.P6
GLUCOSE	6	0.242553	0.23943	0.244664	0.258579	0.238503	0.235639	0.268512	0.227717	0.243082	0.297813	0.29011	0.290617	0.293401	0.285997	0.372104	0.375784	0.370477	0.350306	0.400199	0.359541	0.372472	0.3314	0.22826	0.249827	0.256364	0.252385	0.24123	0.229012	0.18218	0.175731	0.187106	0.308844	0.31257	0.314504	0.3219	0.325169	0.416258	0.435543	0.432008	0.449116	0.440318	0.443503	0.440843	0.123192	0.123956	0.120984	0.125208	0.123191
LACTATE	3	0.2137	0.218323	0.217492	0.220458	0.216141	0.213996	0.219607	0.213566	0.219287	0.306304	0.305989	0.311714	0.305973	0.303799	0.405777	0.402512	0.392024	0.404263	0.390727	0.394895	0.393083	0.404976	0.230271	0.233107	0.233447	0.234976	0.235203	0.234874	0.230629	0.230784	0.234689	0.332138	0.334783	0.335461	0.337773	0.337474	0.467795	0.465061	0.468338	0.46942	0.472104	0.470757	0.465906	0.133617	0.140264	0.138088	0.132406	0.123602
PYRUVATE	3	0.112717	0.100038	0.114453	0.100126	0.112365	0.101364	0.117504	0.119387	0.120717	0.177849	0.173024	0.179643	0.173152	0.163938	0.205349	0.248849	0.213191	0.212697	0.223595	0.205619	0.242871	0.217268	0.230001	0.186207	0.18819	0.191478	0.211117	0.188124	0.184038	0.165649	0.203669	0.324963	0.309853	0.30957	0.334407	0.312424	0.447229	0.451255	0.44421	0.442	0.458828	0.429364	0.439661	0.110926	0.12027	0.118868	0.113737	0.115792
CITRATE	2	0.0807499	0.0793003	0.0763722	0.071666	0.0759658	0.0769317	0.0776562	0.0774594	0.0688976	0.122087	0.121181	0.129022	0.124057	0.115219	0.170228	0.171857	0.162744	0.16847	0.162926	0.167001	0.150192	0.172443	0.0298	0.0398	0.0413	0.0348	0.0471	0.0259	0.0328	0.0333	0.0312	0.0657432	0.0702202	0.072239	0.073529	0.0692606	0.0908002	0.0685436	0.067514	0.078704	0.100699	0.0782649	0.0744582	0.0613308	0.070577	0.0648612	0.0619949	0.0514049
SUCCINATE	2	0.0420003	0.0446582	0.0432495	0.047111	0.0460708	0.0441142	0.0464372	0.0421655	0.0509119	0.0961323	0.105728	0.117356	0.105258	0.0966229	0.135974	0.13626	0.133146	0.136417	0.131973	0.130088	0.132039	0.143218	0	0	0	0	0	0	0	0	0	0.0744099	0.108748	0.0919069	0.10237	0.097716	0.123276	0.101893	0.0954859	0.132143	0.143811	0.119198	0.121514	0.0392311	0.0439628	0.0462941	0.0394665	0.0324599
MALATE	2	0.0310598	0.0325502	0.0299621	0.0367301	0.0373798	0.0271247	0.0354031	0.0335515	0.0434841	0.0696882	0.0758026	0.0772059	0.0771326	0.0744545	0.106127	0.109898	0.107447	0.110935	0.110611	0.118269	0.113203	0.112728	0	0	0	0	0	0	0	0	0	0.0521832	0.0685447	0.0809639	0.0882661	0.0757184	0.0857942	0.0594429	0.0474199	0.0939092	0.0979354	0.0787623	0.0868419	0.0322662	0.0383243	0.0334627	0.0318769	0.0241276
ASPARTATE	2	0.021262	0.0207521	0.0220879	0.0238247	0.0281035	0.0224935	0.0253979	0.0199703	0.0341684	0.0593424	0.0611101	0.0708289	0.0620116	0.0589042	0.107143	0.101556	0.099868	0.108426	0.10571	0.0974134	0.101336	0.104599	0.00344931	0	0	0	0	0	0	0	0	0.0537879	0.055246	0.066361	0.0744292	0.0617919	0.0813509	0.0675037	0.0270488	0.0819033	0.0713652	0.0736417	0.0570286	0.0315677	0.0384504	0.043001	0.0300643	0.0145988
Compound	Label	WT74.P1	WT74.P2	WT74.P3	WT74.P4	WT74.P5	WT74.P6	WT74.P7	WT74.P8	WT74.P9	WT75.P1	WT75.P2	WT75.P3	WT75.P4	WT75.P5	WT76.P1	WT76.P2	WT76.P3	WT76.P4	WT76.P5	WT76.P6	WT76.P7	WT76.P8	WT74.E1	WT74.E2	WT74.E3	WT74.E4	WT74.E5	WT74.E6	WT74.E7	WT74.E8	WT74.E9	WT75.E1	WT75.E2	WT75.E3	WT75.E4	WT75.E5	WT76.E1	WT76.E2	WT76.E3	WT76.E4	WT76.E5	WT76.E6	WT76.E7	WT13.P1	WT13.P2	WT13.P4	WT13.P5	WT13.P6
GLUCOSE	6	1	1	1	1	1	1	1	1	1	1	1	1	1	1	1	1	1	1	1	1	1	1	1	1	1	1	1	1	1	1	1	1	1	1	1	1	1	1	1	1	1	1	1	1	1	1	1	1
LACTATE	3	0.881047	0.911846	0.888941	0.852576	0.906242	0.908152	0.817866	0.937856	0.902113	1.02851	1.05474	1.0726	1.04285	1.06225	1.09049	1.07113	1.05816	1.15403	0.97633	1.09833	1.05534	1.22201	1.00881	0.933074	0.910608	0.931022	0.975017	1.0256	1.26594	1.31328	1.25431	1.07542	1.07107	1.06664	1.04931	1.03784	1.12381	1.06777	1.0841	1.04521	1.07219	1.06145	1.05685	1.08463	1.13156	1.14138	1.05749	1.00334
PYRUVATE	3	0.46471	0.417819	0.467795	0.387216	0.471129	0.430166	0.437611	0.524278	0.496612	0.597184	0.59641	0.618145	0.590156	0.573218	0.551861	0.662213	0.57545	0.607175	0.55871	0.571892	0.652052	0.655605	1.00763	0.745344	0.734074	0.758676	0.875168	0.821461	1.0102	0.942631	1.08852	1.05219	0.991307	0.984312	1.03885	0.960803	1.0744	1.03607	1.02824	0.984156	1.04204	0.968121	0.99732	0.900433	0.970265	0.982518	0.908383	0.939939
CITRATE	2	0.332917	0.331205	0.312152	0.277153	0.318511	0.326481	0.28921	0.340156	0.283434	0.409945	0.417709	0.443959	0.422824	0.402867	0.457475	0.457331	0.439283	0.480922	0.407113	0.464483	0.403231	0.520346	0.130553	0.15931	0.161099	0.137885	0.195249	0.113095	0.180042	0.189495	0.16675	0.212869	0.224654	0.229692	0.228422	0.212999	0.218135	0.157375	0.15628	0.175242	0.228696	0.17647	0.1689	0.497848	0.569371	0.536116	0.495134	0.417279
SUCCINATE	2	0.17316	0.186519	0.176771	0.182192	0.193167	0.187211	0.172943	0.185166	0.209444	0.322794	0.364443	0.403819	0.358752	0.337846	0.365421	0.362601	0.359391	0.389423	0.329769	0.361818	0.354495	0.43216	0	0	0	0	0	0	0	0	0	0.24093	0.347915	0.292228	0.318016	0.300508	0.296152	0.233946	0.221028	0.294229	0.326607	0.268765	0.27564	0.318455	0.354664	0.382648	0.315207	0.263493
MALATE	2	0.128054	0.135949	0.122462	0.142046	0.156727	0.115111	0.131849	0.147339	0.178887	0.234	0.261289	0.265662	0.262892	0.260333	0.285207	0.292451	0.290024	0.316681	0.276389	0.328944	0.303924	0.340158	0	0	0	0	0	0	0	0	0	0.168963	0.219294	0.257433	0.274203	0.232858	0.206108	0.13648	0.109766	0.209098	0.22242	0.177591	0.196991	0.261919	0.309176	0.276589	0.25459	0.195856
ASPARTATE	2	0.0876593	0.0866731	0.0902785	0.092137	0.117833	0.0954572	0.0945878	0.0876977	0.140563	0.199261	0.210645	0.243719	0.211355	0.205961	0.287938	0.270251	0.269566	0.309518	0.264144	0.270938	0.272063	0.315627	0.0151113	0	0	0	0	0	0	0	0	0.174159	0.176748	0.211002	0.231218	0.19003	0.195434	0.154987	0.0626118	0.182366	0.162076	0.166046	0.129362	0.256248	0.310194	0.355428	0.240114	0.118505
[truncated: 91 more columns]

## Sheet: Figure 3c
Tracer		E12.5	E12.5	E12.5	E12.5	E12.5	E12.5	E12.5	E12.5	E12.5	E12.5	E12.5	E12.5	E12.5	E12.5	E12.5	E12.5	E12.5	E12.5	E12.5	E12.5	E12.5	E12.5	E12.5	E12.5	E12.5	E12.5	E12.5	E12.5	E12.5	E12.5	E12.5	E12.5	E12.5	E12.5	E12.5	E12.5	E12.5	E12.5	E12.5	E12.5	E12.5	E12.5	E12.5	E12.5	E12.5	E12.5	E12.5	E12.5
[U-13C]glucose		BRAIN	BRAIN	BRAIN	BRAIN	BRAIN	BRAIN	BRAIN	BRAIN	BRAIN	BRAIN	BRAIN	BRAIN	BRAIN	BRAIN	BRAIN	BRAIN	BRAIN	BRAIN	HEART	HEART	HEART	HEART	HEART	HEART	HEART	HEART	HEART	HEART	HEART	HEART	HEART	HEART	HEART	HEART	HEART	HEART	HEART	LIVER	LIVER	LIVER	LIVER	LIVER	LIVER	LIVER	LIVER	LIVER	LIVER	LIVER
Compound	Label	WT85.E6B	WT85.E7B	WT85.E8B	WT70.EB1	WT70.EB2	WT70.EB3	WT70.EB4	WT70.EB5	WT70.EB6	WT70.EB7	WT16.E1.B	WT16.E2.B	WT16.E3.B	WT16.E4.B	WT16.E5.B	WT16.E6.B	WT16.E7.B	WT16.E8.B	WT85.E5H	WT85.E6H	WT85.E7H	WT85.E8H	WT70.EH1	WT70.EH2	WT70.EH3	WT70.EH4	WT70.EH5	WT70.EH6	WT70.EH7	WT16.E1.H	WT16.E2.H	WT16.E3.H	WT16.E4.H	WT16.E5.H	WT16.E6.H	WT16.E7.H	WT16.E8.H	WT85.E5L	WT85.E6L	WT85.E7L	WT85.E8L	WT70.EL1	WT70.EL2	WT70.EL3	WT70.EL4	WT70.EL5	WT70.EL6	WT70.EL7
GLUCOSE	0	0.517714	0.517959	0.517691	0.556057	0.547158	0.5537	0.547292	0.549873	0.556663	0.565372	0.617924	0.619317	0.62636	0.625726	0.641395	0.634564	0.628411	0.627043	0.507558	0.523247	0.510391	0.523544	0.546585	0.562987	0.564463	0.554453	0.560646	0.571131	0.571857	0.620228	0.580859	0.639583	0.651773	0.616828	0.639458	0.659798	0.63945	0.515134	0.526665	0.519581	0.526617	0.56172	0.547602	0.562632	0.571356	0.57832	0.571616	0.573695
GLUCOSE	1	0.0672604	0.0645509	0.0657373	0.04188	0.0443295	0.0475077	0.04654	0.0467052	0.0411766	0.0383329	0.0427897	0.0391626	0.036979	0.0437936	0.029556	0.0347031	0.0297459	0.0363566	0.0718496	0.0752264	0.0700465	0.059581	0.0446752	0.0286731	0.045535	0.042168	0.045008	0.0469212	0.0434808	0.0467795	0.0333735	0.0265129	0.00930955	0.064143	0.0247006	0.00463361	0.0364207	0.0606549	0.0642717	0.0833154	0.0795173	0.0476462	0.0482667	0.0365608	0.038402	0.0471255	0.0481196	0.0448943
GLUCOSE	2	0.0411009	0.0317852	0.0335716	0.0143177	0.0152443	0.0201962	0.0155425	0.0181811	0.0176411	0.0165772	0.00185846	0.00402366	0.0058133	0.00519145	0.00331857	0	0.001796	0	0.0251355	0.0274132	0.0403019	0.0362658	0.0212277	0.0220233	0.00974305	0.0209278	0.013872	0.00885733	0.0179546	0	0.0148682	0.015736	0.00225138	0	0.0197994	0	0	0.0441736	0.0271173	0.0180129	0.014976	0.00683248	0.0287302	0.0197998	0.0131467	0.00468395	0.00700068	0.00831871
GLUCOSE	3	0.0587528	0.0609645	0.0599849	0.0515436	0.0524879	0.0459608	0.0527863	0.0490413	0.0490288	0.0534289	0.0414868	0.0399031	0.0344032	0.0386041	0.037064	0.0394206	0.042845	0.0394262	0.0642763	0.0648703	0.0579052	0.0593394	0.0506025	0.0545353	0.0541826	0.0469718	0.0522548	0.0483354	0.0438912	0.0375725	0.039365	0.0333406	0.0400937	0.03368	0.0343681	0	0.037891	0.0545778	0.0588425	0.0615035	0.0665849	0.0544631	0.0496882	0.0513013	0.0474653	0.0531245	0.0569018	0.0574899
GLUCOSE	4	0.0115351	0.0145505	0.0127479	0.0131503	0.0110438	0.0124947	0.0131939	0.0147393	0.0131546	0.0120097	0.00886678	0.0115565	0.0115646	0.00845021	0.00979191	0.013641	0.010534	0.0146733	0.0200484	0.00508431	0.0110504	0.0175879	0.0136172	0.00890899	0.0148297	0.0176626	0.0119201	0.0114184	0.0145742	0.00586824	0.0137963	0.0105611	0.0133155	0.0118425	0.017198	0.00542495	0.00937036	0.012956	0.017543	0.0168951	0.0163034	0.0111539	0.0123053	0.0122529	0.0161324	0.00875295	0.0120404	0.00923609
GLUCOSE	5	0.0254718	0.0262582	0.0276863	0.021714	0.0201541	0.0188727	0.0186027	0.016372	0.0221948	0.00410762	0.0191871	0.0148028	0.0192475	0.0180501	0.015697	0.0156906	0.0188732	0.0184681	0.0245713	0.0296249	0.0346291	0.0141614	0.0137726	0.0198965	0.0185106	0.0193745	0.0159779	0.0182085	0.0182793	0.00252881	0.0172749	0.00424191	0.00968358	0.015893	0.0101355	0.0843335	0.0174849	0.0287981	0.0240128	0.0218838	0.0209902	0.018914	0.0157937	0.0189017	0.0168743	0.0205835	0.0120887	0.0157402
GLUCOSE	6	0.278165	0.283932	0.282581	0.301338	0.309582	0.301268	0.306043	0.305088	0.300141	0.310172	0.267888	0.271234	0.265632	0.260184	0.263178	0.26198	0.267795	0.264033	0.286561	0.274534	0.275676	0.28952	0.30952	0.302976	0.292736	0.298443	0.300321	0.295128	0.289963	0.287023	0.300463	0.270025	0.273573	0.257614	0.254341	0.24581	0.259383	0.283706	0.281548	0.278808	0.275012	0.29927	0.297614	0.298551	0.296623	0.287409	0.292233	0.290626
LACTATE	0	0.624995	0.620773	0.617506	0.635156	0.635401	0.633076	0.638374	0.635669	0.633592	0.63671	0.709044	0.712434	0.706536	0.710735	0.705883	0.712383	0.709134	0.700772	0.652069	0.655377	0.657939	0.654565	0.664172	0.667599	0.648923	0.657465	0.669592	0.649846	0.672456	0.736693	0.712871	0.747786	0.732834	0.73047	0.731926	0.749159	0.710696	0.637142	0.640256	0.650413	0.638048	0.650586	0.653013	0.642563	0.650957	0.65133	0.654557	0.653433
LACTATE	1	0.064443	0.0652838	0.065809	0.0489802	0.0493605	0.0493177	0.0484183	0.0492647	0.0479021	0.0496308	0.0335225	0.0353643	0.0360943	0.0351787	0.0348966	0.0343123	0.0358837	0.0368086	0.055418	0.0543709	0.0540122	0.0522722	0.0431778	0.0421906	0.0439036	0.0439299	0.042526	0.0453226	0.0418203	0.0286242	0.0327629	0.0277132	0.0316733	0.0316814	0.0296816	0.0262191	0.0322696	0.0596848	0.0595549	0.0542645	0.0593901	0.0448033	0.0458594	0.0467864	0.0451659	0.0468506	0.0432958	0.0470297
LACTATE	2	0.0305884	0.032054	0.0332345	0.0194826	0.0195833	0.0184094	0.0190197	0.0202065	0.0194126	0.0208638	0.0062394	0.00512828	0.00534608	0.00508547	0.0065839	0.00349948	0.00575504	0.00738034	0.0219189	0.0227346	0.0201768	0.0223943	0.0115471	0.0118111	0.0139178	0.0143937	0.00981176	0.0140236	0.0103834	0	0.00386317	0	0	0.000503042	0	0	0.00540348	0.0267841	0.0263583	0.0235607	0.0258678	0.0151914	0.0150829	0.0164822	0.014868	0.0160625	0.0140047	0.0152133
LACTATE	3	0.279974	0.281889	0.28345	0.296382	0.295655	0.299197	0.294188	0.29486	0.299093	0.292795	0.251194	0.247073	0.252024	0.249001	0.252636	0.249806	0.249227	0.255039	0.270594	0.267518	0.267872	0.270769	0.281103	0.2784	0.293255	0.284212	0.27807	0.290808	0.27534	0.234683	0.250503	0.224501	0.235492	0.237345	0.238392	0.224622	0.25163	0.276389	0.273831	0.271762	0.276694	0.289419	0.286045	0.294168	0.289009	0.285757	0.288142	0.284324
PYRUVATE	0	0.638201	0.655558	0.652537	0.660604	0.666902	0.657809	0.676009	0.677898	0.669779	0.675954	0.713889	0.735503	0.73971	0.733301	0.722613	0.737038	0.729731	0.731114	0.649727	0.676278	0.687948	0.69068	0.706917	0.706177	0.667165	0.699971	0.718706	0.696866	0.726082	0.756838	0.744962	0.778789	0.746876	0.741011	0.768109	0.756939	0.747172	0.642752	0.668786	0.672674	0.686048	0.676246	0.678887	0.684397	0.688764	0.698284	0.681861	0.702763
PYRUVATE	1	0.0839712	0.0591782	0.0576496	0.0452908	0.043731	0.042779	0.0445303	0.0456703	0.0410404	0.0438906	0.0377092	0.0327409	0.0292241	0.0310873	0.0345099	0.0314046	0.0303961	0.0328107	0.110835	0.0589908	0.047675	0.0512579	0.0314879	0.0422623	0.0461689	0.0462483	0.0368178	0.0446829	0.0364984	0.0172194	0.0271646	0.0290808	0.0328897	0.0244764	0.0266186	0.0252532	0.0235791	0.085454	0.060473	0.0717315	0.0612633	0.0484462	0.0580359	0.0520251	0.0520368	0.0545048	0.0450275	0.0490933
PYRUVATE	2	0.0230309	0.0243644	0.0261529	0.0148179	0.0143061	0.0134108	0.0121433	0.0132348	0.0128524	0.0128459	0.00498615	0.00258897	0.000860918	0.00194952	0.00488427	0.00267371	0.00312083	0.00250388	0.0108332	0.0260681	0.0195631	0.0236001	0.00698227	0.00985795	0.0127594	0.0100176	0.00781994	0.0121565	0.00812384	0	0.00188861	0.00309762	0	0.00353082	0.00483347	0.00101336	0	0.0300833	0.0251081	0.0229011	0.02464	0.0208918	0.0198412	0.0141892	0.0164277	0.0183294	0.0139022	0.0183424
PYRUVATE	3	0.254797	0.2609	0.26366	0.279287	0.275061	0.286001	0.267317	0.263197	0.276329	0.267309	0.243415	0.229167	0.230205	0.233662	0.237993	0.228884	0.236752	0.233571	0.228605	0.238663	0.244813	0.234462	0.254612	0.241702	0.273907	0.243763	0.236656	0.246294	0.229295	0.225942	0.225984	0.189032	0.220234	0.230982	0.200439	0.216794	0.229249	0.241711	0.245633	0.232693	0.228049	0.254416	0.243236	0.249388	0.242771	0.228882	0.259209	0.229802
CITRATE	0	0.680522	0.692243	0.711009	0.725056	0.712978	0.704744	0.731321	0.751116	0.767373	0.762647	0.778051	0.799462	0.801485	0.775178	0.76	0.795987	0.795725	0.799581	0.668226	0.67368	0.669717	0.684515	0.750702	0.772091	0.780493	0.799236	0.756959	0.79176	0.812059	0.695481	0.754864	0.742207	0.747772	0.751149	0.770256	0.743646	0.778563	0.690258	0.655134	0.702094	0.711634	0.721161	0.74448	0.804461	0.762684	0.725704	0.786727	0.725988
CITRATE	1	0.113396	0.119984	0.109395	0.10423	0.10232	0.117022	0.105188	0.0962429	0.0908019	0.0896067	0.0864676	0.0819172	0.077436	0.0936871	0.0962532	0.0793255	0.0826613	0.0814149	0.134567	0.115906	0.129269	0.117124	0.103778	0.0967635	0.0839803	0.0821131	0.11011	0.082847	0.0720992	0.143051	0.101177	0.119817	0.0963945	0.110984	0.097904	0.106224	0.0903019	0.128863	0.136309	0.11971	0.110922	0.10832	0.103738	0.0860493	0.100542	0.108395	0.101936	0.100689
CITRATE	2	0.144562	0.126613	0.128374	0.12094	0.130984	0.126183	0.117868	0.109338	0.104224	0.10602	0.100956	0.0881048	0.0881991	0.0986271	0.105036	0.0857964	0.0923516	0.0909436	0.125123	0.134042	0.124364	0.129057	0.0912523	0.0790477	0.087726	0.0769887	0.0860806	0.0828099	0.073279	0.11644	0.0970059	0.0954762	0.107587	0.102475	0.0975118	0.109861	0.0991206	0.12392	0.135743	0.11707	0.121855	0.122774	0.108394	0.073694	0.0967216	0.1182	0.0731561	0.122161
CITRATE	3	0.0436315	0.0448783	0.035583	0.0341774	0.0380551	0.035705	0.0316689	0.0295287	0.0267585	0.0298732	0.0232829	0.0197238	0.0221361	0.0229407	0.0301561	0.0285662	0.0200362	0.0184477	0.0502451	0.0518782	0.0531952	0.0503331	0.0362576	0.0349417	0.0361031	0.0327217	0.027919	0.030412	0.0316736	0.0286588	0.0304484	0.0235286	0.032543	0.0234174	0.0207364	0.0327446	0.0214079	0.0360183	0.0471058	0.037818	0.035283	0.0309616	0.0280782	0.0270438	0.0272678	0.0324846	0.0245498	0.0334607
CITRATE	4	0.0108015	0.0114128	0.0105215	0.0119107	0.0117689	0.0132971	0.0104974	0.010151	0.00840153	0.0092037	0.00841271	0.00774711	0.00714883	0.00564237	0.00641692	0.00891951	0.00597517	0.006878	0.0131841	0.0191376	0.0164109	0.0118892	0.0168175	0.0135366	0.00694041	0.00426464	0.0152857	0.0086358	0.00747343	0.0126657	0.0135267	0.0177096	0.0090811	0.00709648	0.012154	0.00583219	0.010501	0.0152358	0.0198753	0.0183796	0.0156768	0.0129772	0.0141195	0.00700286	0.00767719	0.0106602	0.00995197	0.0123853
CITRATE	5	0.00612196	0.00310656	0.00435464	0.00315206	0.00286029	0.00285789	0.00331486	0.00312228	0.00244057	0.00201189	0.00208521	0.00246572	0.00219925	0.00392421	0.00212149	0.0014051	0.00258413	0.00239908	0.00583346	0.00373072	0.00704302	0.00708112	0.000464583	0.00210689	0.00334388	0.00397081	0.0036464	0.00298058	0.00256148	0.00188126	0	0.00126146	0.00436429	0.00487861	0.000284927	0.000656128	0.000105157	0.00524387	0.00390596	0.00492776	0.00462988	0.00271414	0.000669384	0.00143934	0.00510711	0.00357836	0.00152477	0.00352702
CITRATE	6	0.000964774	0.00176284	0.000763814	0.000533649	0.00103366	0.000191906	0.000141024	0.000500542	0	0.000637661	0.00074453	0.000579721	0.00139561	0	1.59418e-05	0	0.000666336	0.000335222	0.00282166	0.00162632	0	0	0.0007281	0.00151289	0.00141327	0.000705411	0	0.000554826	0.000854529	0.00182349	0.00297869	0	0.0022582	0	0.0011528	0.00103669	0	0.000461157	0.00192725	0	0	0.00109191	0.000521639	0.000309572	0	0.000977241	0.0021545	0.00179
SUCCINATE	0	0.667413	0.661825	0.672868	0.710917	0.698982	0.702035	0.713178	0.707199	0.724278	0.710995	0.764024	0.750364	0.755125	0.765384	0.743006	0.788126	0.755428	0.758659	0.590917	0.601287	0.604138	0.590044	0.624541	0.632638	0.624114	0.64968	0.623134	0.675587	0.621497	0.780164	0.733397	0.705581	0.688995	0.750555	0.735544	0.673251	0.810451	0.807957	0.768612	0.832636	0.779548	0.797956	0.822494	0.871299	0.856507	0.798125	0.867644	0.783969
SUCCINATE	1	0.162926	0.166986	0.164771	0.136209	0.142006	0.141636	0.138478	0.142808	0.14049	0.140001	0.124709	0.124535	0.124818	0.125282	0.135305	0.115134	0.12459	0.130198	0.203225	0.203926	0.201333	0.21012	0.192608	0.195263	0.199184	0.183272	0.200249	0.162765	0.202271	0.122019	0.150535	0.151244	0.175605	0.139202	0.147814	0.184109	0.106241	0.110304	0.12752	0.100187	0.120973	0.11021	0.0944655	0.0722204	0.0821244	0.109859	0.0797878	0.116421
SUCCINATE	2	0.128223	0.129481	0.12381	0.120096	0.124441	0.122461	0.114839	0.1164	0.104897	0.115514	0.0901156	0.101883	0.0991592	0.0855864	0.0980486	0.0796742	0.0959544	0.0892742	0.148366	0.138214	0.139635	0.138658	0.127573	0.118975	0.123219	0.115731	0.123234	0.116093	0.125515	0.0719653	0.0871571	0.109681	0.103561	0.0879289	0.0928664	0.107671	0.0672017	0.0514852	0.076833	0.0419199	0.0713616	0.0679588	0.0596592	0.0337796	0.0404121	0.068917	0.0316933	0.0746624
SUCCINATE	3	0.0382266	0.0403002	0.0373288	0.0320418	0.0344989	0.0333301	0.0331055	0.0329293	0.0299722	0.0328929	0.0207096	0.0232179	0.0208983	0.0237475	0.0236405	0.0166839	0.0240278	0.0212626	0.0515857	0.0522357	0.0548938	0.0538893	0.0535527	0.0497031	0.0482738	0.0473256	0.0502161	0.0420951	0.0469044	0.021026	0.0281835	0.0332313	0.031839	0.0223142	0.0225918	0.0342444	0.0161061	0.0268319	0.0246755	0.0212814	0.0275009	0.0238745	0.023381	0.0206775	0.0187652	0.0219367	0.0196928	0.024468
SUCCINATE	4	0.00321021	0.00140702	0.0012226	0.000736003	7.17971e-05	0.000537848	0.000399057	0.000664223	0.000362537	0.000596264	0.000441465	0	0	0	0	0.000382085	0	0.00060646	0.00590508	0.00433719	0	0.00728889	0.00172531	0.0034198	0.00520893	0.00399233	0.00316684	0.00346108	0.00381311	0.00482564	0.000728101	0.000262213	0	0	0.00118423	0.000724127	0	0.00342223	0.00235991	0.00397563	0.000616799	0	0	0.00202361	0.0021914	0.00116205	0.00118209	0.000479439
MALATE	0	0.676678	0.679473	0.681151	0.720449	0.713675	0.717744	0.732023	0.723786	0.75033	0.727046	0.789264	0.766615	0.77377	0.780336	0.768771	0.806982	0.774497	0.776203	0.564384	0.627587	0.589134	0.572625	0.621239	0.615295	0.626335	0.645886	0.612636	0.676691	0.632515	0.747558	0.698821	0.668636	0.692035	0.730832	0.746501	0.676001	0.829979	0.815723	0.778551	0.8323	0.790229	0.81976	0.835425	0.867965	0.854298	0.819824	0.871991	0.800381
MALATE	1	0.166063	0.169766	0.169214	0.141426	0.147624	0.148494	0.140741	0.144447	0.135173	0.140448	0.121406	0.133959	0.127902	0.127159	0.137799	0.107168	0.134108	0.127703	0.228294	0.190191	0.197558	0.236136	0.199064	0.204093	0.199298	0.192091	0.202467	0.168047	0.195477	0.153696	0.147328	0.18941	0.181079	0.155303	0.143038	0.194647	0.108693	0.112948	0.123626	0.110181	0.11612	0.101219	0.102191	0.079303	0.0933686	0.10467	0.0821177	0.114624
MALATE	2	0.111919	0.108005	0.107794	0.102113	0.101627	0.099401	0.0939881	0.0969605	0.0867364	0.0979143	0.069304	0.080075	0.0785495	0.0695161	0.0727166	0.0591573	0.0676942	0.0740783	0.138528	0.127687	0.140388	0.110285	0.12157	0.123635	0.120469	0.111048	0.123399	0.107467	0.117003	0.0628731	0.116197	0.108209	0.0811495	0.0866148	0.0688978	0.0948043	0.0465302	0.0424024	0.0635322	0.0298349	0.0582637	0.050078	0.0392767	0.0263094	0.0335073	0.0541306	0.0247795	0.0586412
MALATE	3	0.0434932	0.0402024	0.0406699	0.0353091	0.035767	0.0333275	0.0313091	0.0342235	0.0277608	0.0341215	0.0200255	0.0193508	0.0197782	0.0229891	0.0207139	0.0266924	0.0227113	0.0220159	0.0609275	0.048866	0.0664077	0.0709549	0.0519924	0.0541398	0.0452859	0.0481396	0.0577187	0.0446693	0.053523	0.0341644	0.0353964	0.0312166	0.0457366	0.02725	0.0408194	0.0345475	0.0130479	0.0270093	0.0299821	0.0266704	0.0333386	0.0266365	0.0219324	0.0237158	0.0164826	0.0213748	0.0205909	0.0262216
MALATE	4	0.00184705	0.00255446	0.00117125	0.00070316	0.00130688	0.0010328	0.00193903	0.000583341	0	0.000470071	0	0	0	0	0	0	0.000988966	0	0.00786737	0.00566908	0.00651244	0.00999921	0.00613501	0.00283823	0.00861226	0.00283553	0.00377933	0.0031261	0.00148258	0.00170783	0.00225839	0.00252834	0	0	0.000743357	0	0.00175	0.00191779	0.00430867	0.00101431	0.00204948	0.00230734	0.00117441	0.00270629	0.00234346	0	0.000521357	0.000132755
ASPARTATE	0	0.697089	0.7016	0.720903	0.752571	0.755263	0.76563	0.777868	0.772181	0.795462	0.773132	0.823819	0.813694	0.82045	0.828486	0.805196	0.82154	0.832886	0.809638	0.56118	0.598178	0.582821	0.578124	0.616508	0.612958	0.611737	0.642973	0.609564	0.65594	0.614312	0.694878	0.715693	0.645145	0.646308	0.667158	0.682065	0.627284	0.867579	0.850643	0.828201	0.856982	0.826841	0.844375	0.879044	0.896992	0.89647	0.858197	0.891024	0.837878
ASPARTATE	1	0.158368	0.160707	0.147368	0.129852	0.123841	0.123961	0.118763	0.120828	0.114415	0.119025	0.112737	0.105135	0.104236	0.103903	0.123304	0.111221	0.0932332	0.112101	0.220507	0.208939	0.22393	0.213399	0.198468	0.199297	0.206719	0.188078	0.205419	0.185679	0.206103	0.182765	0.158329	0.2045	0.195884	0.194915	0.20295	0.217246	0.0915854	0.092825	0.0976088	0.101772	0.107506	0.0940524	0.0706514	0.066626	0.0618681	0.0863448	0.068459	0.0930291
ASPARTATE	2	0.101118	0.0979994	0.0946127	0.0843995	0.0873486	0.0785902	0.0733538	0.0775123	0.0642105	0.0767121	0.0492496	0.0602395	0.0629378	0.0502041	0.0579512	0.0511638	0.0482799	0.0579382	0.149419	0.129309	0.132429	0.141571	0.128763	0.129994	0.128854	0.116745	0.126929	0.110678	0.123589	0.089971	0.0883359	0.106315	0.114623	0.101806	0.0815923	0.105861	0.0251844	0.031847	0.0534823	0.017106	0.0388401	0.041474	0.0347341	0.0175855	0.0270587	0.0353526	0.0237575	0.0488816
ASPARTATE	3	0.039601	0.0375875	0.0357724	0.0317073	0.0327737	0.0277988	0.0289107	0.0293	0.023373	0.0295569	0.0141948	0.0183824	0.00882726	0.0174072	0.0100386	0.0160758	0.0243473	0.0182453	0.060536	0.0573507	0.0564379	0.0604557	0.0528569	0.0543038	0.0521642	0.0509331	0.0540019	0.0460392	0.0540183	0.0288256	0.0348403	0.039584	0.041722	0.0327552	0.0333931	0.0496095	0.0127089	0.0219369	0.0197894	0.0179449	0.0236025	0.0180391	0.0155702	0.017169	0.0139829	0.0182137	0.0166175	0.0193291
ASPARTATE	4	0.00382483	0.00210598	0.0013442	0.00146938	0.000772984	0.0040198	0.00110426	0.000178333	0.00253929	0.00157338	0	0.00254885	0.00354915	0	0.00351069	0	0.00125371	0.00207743	0.00835899	0.00622324	0.00438205	0.00645013	0.0034041	0.00344745	0.000525743	0.00127127	0.00408632	0.00166388	0.00197804	0.00356014	0.00280139	0.00445629	0.0014624	0.0033662	0	0	0.00294194	0.00274771	0.000918693	0.00619528	0.00321022	0.00205952	0	0.001628	0.000620612	0.00189178	0.000141574	0.000881775
GLUCOSE	6	0.278165	0.283932	0.282581	0.301338	0.309582	0.301268	0.306043	0.305088	0.300141	0.310172	0.267888	0.271234	0.265632	0.260184	0.263178	0.26198	0.267795	0.264033	0.286561	0.274534	0.275676	0.28952	0.30952	0.302976	0.292736	0.298443	0.300321	0.295128	0.289963	0.287023	0.300463	0.270025	0.273573	0.257614	0.254341	0.24581	0.259383	0.283706	0.281548	0.278808	0.275012	0.29927	0.297614	0.298551	0.296623	0.287409	0.292233	0.290626
LACTATE	3	0.279974	0.281889	0.28345	0.296382	0.295655	0.299197	0.294188	0.29486	0.299093	0.292795	0.251194	0.247073	0.252024	0.249001	0.252636	0.249806	0.249227	0.255039	0.270594	0.267518	0.267872	0.270769	0.281103	0.2784	0.293255	0.284212	0.27807	0.290808	0.27534	0.234683	0.250503	0.224501	0.235492	0.237345	0.238392	0.224622	0.25163	0.276389	0.273831	0.271762	0.276694	0.289419	0.286045	0.294168	0.289009	0.285757	0.288142	0.284324
PYRUVATE	3	0.254797	0.2609	0.26366	0.279287	0.275061	0.286001	0.267317	0.263197	0.276329	0.267309	0.243415	0.229167	0.230205	0.233662	0.237993	0.228884	0.236752	0.233571	0.228605	0.238663	0.244813	0.234462	0.254612	0.241702	0.273907	0.243763	0.236656	0.246294	0.229295	0.225942	0.225984	0.189032	0.220234	0.230982	0.200439	0.216794	0.229249	0.241711	0.245633	0.232693	0.228049	0.254416	0.243236	0.249388	0.242771	0.228882	0.259209	0.229802
CITRATE	2	0.144562	0.126613	0.128374	0.12094	0.130984	0.126183	0.117868	0.109338	0.104224	0.10602	0.100956	0.0881048	0.0881991	0.0986271	0.105036	0.0857964	0.0923516	0.0909436	0.125123	0.134042	0.124364	0.129057	0.0912523	0.0790477	0.087726	0.0769887	0.0860806	0.0828099	0.073279	0.11644	0.0970059	0.0954762	0.107587	0.102475	0.0975118	0.109861	0.0991206	0.12392	0.135743	0.11707	0.121855	0.122774	0.108394	0.073694	0.0967216	0.1182	0.0731561	0.122161
SUCCINATE	2	0.128223	0.129481	0.12381	0.120096	0.124441	0.122461	0.114839	0.1164	0.104897	0.115514	0.0901156	0.101883	0.0991592	0.0855864	0.0980486	0.0796742	0.0959544	0.0892742	0.148366	0.138214	0.139635	0.138658	0.127573	0.118975	0.123219	0.115731	0.123234	0.116093	0.125515	0.0719653	0.0871571	0.109681	0.103561	0.0879289	0.0928664	0.107671	0.0672017	0.0514852	0.076833	0.0419199	0.0713616	0.0679588	0.0596592	0.0337796	0.0404121	0.068917	0.0316933	0.0746624
MALATE	2	0.111919	0.108005	0.107794	0.102113	0.101627	0.099401	0.0939881	0.0969605	0.0867364	0.0979143	0.069304	0.080075	0.0785495	0.0695161	0.0727166	0.0591573	0.0676942	0.0740783	0.138528	0.127687	0.140388	0.110285	0.12157	0.123635	0.120469	0.111048	0.123399	0.107467	0.117003	0.0628731	0.116197	0.108209	0.0811495	0.0866148	0.0688978	0.0948043	0.0465302	0.0424024	0.0635322	0.0298349	0.0582637	0.050078	0.0392767	0.0263094	0.0335073	0.0541306	0.0247795	0.0586412
ASPARTATE	2	0.101118	0.0979994	0.0946127	0.0843995	0.0873486	0.0785902	0.0733538	0.0775123	0.0642105	0.0767121	0.0492496	0.0602395	0.0629378	0.0502041	0.0579512	0.0511638	0.0482799	0.0579382	0.149419	0.129309	0.132429	0.141571	0.128763	0.129994	0.128854	0.116745	0.126929	0.110678	0.123589	0.089971	0.0883359	0.106315	0.114623	0.101806	0.0815923	0.105861	0.0251844	0.031847	0.0534823	0.017106	0.0388401	0.041474	0.0347341	0.0175855	0.0270587	0.0353526	0.0237575	0.0488816
GLUCOSE	6	1	1	1	1	1	1	1	1	1	1	1	1	1	1	1	1	1	1	1	1	1	1	1	1	1	1	1	1	1	1	1	1	1	1	1	1	1	1	1	1	1	1	1	1	1	1	1	1
LACTATE	3	1.0065	0.992804	1.00308	0.983553	0.955014	0.993126	0.961264	0.966473	0.99651	0.943976	0.937686	0.910922	0.94877	0.957017	0.959946	0.953528	0.930664	0.965939	0.944281	0.974441	0.971693	0.935234	0.90819	0.918884	1.00177	0.952316	0.925911	0.985364	0.94957	0.817645	0.833722	0.831408	0.860802	0.921323	0.937294	0.913802	0.970111	0.974209	0.972591	0.974728	1.00612	0.967084	0.961126	0.985319	0.974331	0.994251	0.986003	0.978314
PYRUVATE	3	0.915993	0.918881	0.933044	0.926825	0.88849	0.949326	0.873463	0.862691	0.920663	0.861809	0.908648	0.844903	0.86663	0.898063	0.904304	0.873667	0.88408	0.884631	0.797753	0.869339	0.888048	0.80983	0.822604	0.797762	0.935677	0.816784	0.788011	0.834534	0.790773	0.787193	0.75212	0.700056	0.805029	0.896621	0.788073	0.881957	0.883824	0.851978	0.872439	0.8346	0.829234	0.850123	0.817286	0.835328	0.818451	0.796362	0.886995	0.790712
CITRATE	2	0.519698	0.445927	0.454291	0.401345	0.423099	0.418839	0.385136	0.358383	0.34725	0.341809	0.376861	0.324829	0.332035	0.379066	0.399106	0.327491	0.344859	0.344441	0.436638	0.488251	0.451125	0.445763	0.294819	0.260905	0.299676	0.257968	0.286629	0.28059	0.252718	0.405681	0.322855	0.353583	0.393267	0.397785	0.383391	0.446934	0.38214	0.436789	0.48213	0.419895	0.44309	0.410244	0.364209	0.246838	0.326076	0.411262	0.250335	0.420336
SUCCINATE	2	0.460961	0.45603	0.43814	0.398544	0.401966	0.406485	0.37524	0.381529	0.349494	0.37242	0.336394	0.375628	0.373295	0.328945	0.372557	0.304123	0.358313	0.338118	0.517748	0.50345	0.506518	0.478922	0.412164	0.392689	0.420923	0.387783	0.410342	0.393363	0.432865	0.25073	0.290076	0.40619	0.378549	0.341321	0.365126	0.438024	0.259082	0.181474	0.272895	0.150354	0.259486	0.227082	0.200458	0.113145	0.136241	0.239787	0.108452	0.256902
MALATE	2	0.402346	0.38039	0.381463	0.338865	0.328273	0.329942	0.307108	0.317811	0.288986	0.315678	0.258706	0.295224	0.295708	0.26718	0.276302	0.225808	0.252783	0.280565	0.483414	0.465103	0.50925	0.380924	0.392768	0.408068	0.411528	0.372092	0.410892	0.364136	0.403509	0.219052	0.386725	0.400738	0.296628	0.33622	0.270888	0.385681	0.179388	0.149459	0.225654	0.107009	0.211859	0.167334	0.131972	0.0881237	0.112963	0.18834	0.0847938	0.201775
ASPARTATE	2	0.363516	0.345151	0.334817	0.280083	0.28215	0.260865	0.239685	0.254065	0.213935	0.247321	0.183844	0.222094	0.236936	0.192956	0.220198	0.195296	0.180287	0.219436	0.52142	0.471013	0.48038	0.488986	0.416009	0.429056	0.440171	0.39118	0.422646	0.375018	0.426221	0.313463	0.293999	0.393724	0.418985	0.395188	0.320799	0.430662	0.0970933	0.112254	0.189958	0.0613541	0.141231	0.138584	0.116709	0.0589027	0.0912226	0.123004	0.0812966	0.168194
[truncated: 8 more columns]

## Sheet: Figure 3d
Tracer	TISSUE	BLOOD	BLOOD	BLOOD	BLOOD	BLOOD	BLOOD	BLOOD	BLOOD	BLOOD	BLOOD	BLOOD	BLOOD	BLOOD	PLACENTA	PLACENTA	PLACENTA	PLACENTA	PLACENTA	PLACENTA	PLACENTA	PLACENTA	PLACENTA	PLACENTA	PLACENTA	PLACENTA	PLACENTA	PLACENTA	PLACENTA	PLACENTA	PLACENTA	BRAIN	BRAIN	BRAIN	BRAIN	BRAIN	BRAIN	BRAIN	BRAIN	BRAIN	BRAIN	BRAIN	BRAIN	BRAIN	BRAIN	BRAIN	BRAIN	BRAIN	HEART
[U-13C]Glutamine	TIME	12.5	12.5	12.5	12.5	12.5	12.5	12.5	12.5	12.5	12.5	12.5	12.5	12.5	12.5	12.5	12.5	12.5	12.5	12.5	12.5	12.5	12.5	12.5	12.5	12.5	12.5	12.5	12.5	12.5	12.5	12.5	12.5	12.5	12.5	12.5	12.5	12.5	12.5	12.5	12.5	12.5	12.5	12.5	12.5	12.5	12.5	12.5	12.5
compound	label	WT109.BLOOD.0	WT109.BLOOD.30	WT109.BLOOD.60	WT109.BLOOD.120	WT109.BLOOD.180	WT109.BLOOD.240	WT109.BLOOD.300	WT110.BLOOD.0	WT110.BLOOD.30	WT110.BLOOD.60	WT110.BLOOD.120	WT110.BLOOD.180	WT110.BLOOD.240	WT109.P1	WT109.P2	WT109.P3	WT109.P4	WT109.P5	WT109.P6	WT109.P7	WT109.P8	WT110.P1	WT110.P2	WT110.P3	WT110.P4	WT110.P5	WT110.P6	WT110.P7	WT110.P8	WT110.P9	WT109.E1.BRAIN	WT109.E2.BRAIN	WT109.E3.BRAIN	WT109.E4.BRAIN	WT109.E5.BRAIN	WT109.E6.BRAIN	WT109.E7.BRAIN	WT109.E8.BRIAN	WT110.E1B	WT110.E2B	WT110.E3B	WT110.E4B	WT110.E5B	WT110.E6B	WT110.E7B	WT110.E8B	WT110.E9B	WT109.E1.HEART
GLUTAMINE	0	0.995451	0.522072	0.984751	0.541863	0.582356	0.553068	0.565795	0.997065	0.71938	0.695543	0.689852	0.622323	0.375161	0.643301	0.639367	0.613633	0.650951	0.663628	0.70623	0.652548	0.64277	0.729672	0.68349	0.506511	0.680206	0.710082	0.679112	0.744476	0.684007	0.66341	0.776016	0.765736	0.766259	0.773926	0.769287	0.770723	0.77759	0.769184	0.849175	0.848075	0.824568	0.836702	0.843813	0.845281	0.843832	0.842063	0.819621	0.739364
GLUTAMINE	1	0	0	0	0.0249804	0.0113976	0	0.0235146	0	0	0	0	0.00554487	0	0.048104	0.0612537	0.0234809	0.0145297	0	0.00365326	0.0244068	0.0329729	0	0	0.0210703	0	0	0.00866661	0.00396541	0	0	0	0	0.00071948	0	0.00815109	0	0	0.00649713	0	0	0	0	0	0	0	0	0	0
GLUTAMINE	2	0	0.0185785	0	0.0111964	0.00958761	0.0226484	0.00758886	0	0	0	0	0	0	0.0195231	0	0.0331982	0.0163484	0.0159699	0.00288235	0.0268925	0.0147287	0	0	0.0332819	0	0	0	0	0	0	0	0	0	0	0	0	0	0	0	0	0	0	0	0	0	0	0	0
GLUTAMINE	3	0	0.0149905	0	0.0148667	0.0196824	0.0156092	0.0127286	0	0	0.00340731	0.00297149	0.0079808	0.00331145	0.0116146	0.020487	0.0205322	0.0174642	0.0227586	0.0117173	0.0177438	0.0281652	0.0186029	0.0130226	0.00637552	0.00628028	0.0063131	0.0182721	0.00529772	0.00632764	0.00904751	0.00759449	0.0124732	0.00669595	0.0108656	0.0169618	0.00947693	0.0116357	0.0164668	0	0	0	0	0	0	0	0	0	0.00559047
GLUTAMINE	4	0.00454949	0.0195264	0.00831198	0.0258404	0.0138772	0.0211824	0.0117719	0	0.0113875	0.0200335	0.0158209	0.0199937	0.0324773	0.0291295	0.0177751	0.0235231	0.0243731	0.0234611	0.0169823	0.0230216	0.0195951	0.0217926	0.0257889	0.0220279	0.0332378	0.0162847	0.0151351	0.0159478	0.0172044	0.0185427	0.0107033	0.00975066	0.0152248	0.0100207	0.0137475	0.0092052	0.0134152	0.022665	0.00477417	0.00380245	0.00577427	0.00790558	0.00460547	0.00449652	0.00372026	0.00584291	0.00400644	0.0132083
GLUTAMINE	5	0	0.424833	0.0069369	0.381253	0.363099	0.387492	0.378601	0.0029347	0.269233	0.281016	0.291356	0.344158	0.58905	0.248328	0.261117	0.285633	0.276333	0.274182	0.258535	0.255387	0.261768	0.229933	0.277699	0.410733	0.280275	0.267321	0.278814	0.230313	0.292461	0.309	0.205687	0.21204	0.211101	0.205187	0.191853	0.210595	0.197359	0.185187	0.146051	0.148123	0.169658	0.155393	0.151582	0.150222	0.152448	0.152094	0.176372	0.241837
GLUTAMATE	0	1	0.801401	0.764234	0.760879	0.779699	0.757912	0.713919	1	0.927949	0.898126	0.870292	0.836561	0.79449	0.816483	0.80408	0.790026	0.799392	0.799823	0.858499	0.812887	0.791199	0.879144	0.870601	0.851509	0.855828	0.871723	0.820348	0.871594	0.855809	0.854586	0.818242	0.798014	0.79706	0.807748	0.841984	0.839733	0.805791	0.805085	0.931436	0.921812	0.925812	0.935332	0.917995	0.922081	0.919078	0.925845	0.9236	0.869662
GLUTAMATE	1	0	0.0347475	0.0428421	0.0640023	0.0605845	0.0814253	0.0721475	0	0.00135443	0.00975573	0.0304753	0.0447149	0.0364651	0.083083	0.0903652	0.0947073	0.0946371	0.0914126	0.0659978	0.085676	0.0975504	0.0540036	0.0573863	0.0623305	0.0653246	0.0582806	0.0746622	0.0576238	0.0651425	0.0684853	0.10011	0.110835	0.117056	0.107488	0.0847472	0.0816173	0.109266	0.11743	0.0413097	0.0461693	0.0397233	0.0338275	0.0486955	0.0465289	0.0479938	0.0422624	0.0443754	0.0880688
GLUTAMATE	2	0	0	0	0	0	0.00286712	0.00561862	0	0	0	0	0	0	0.00616981	0.0105344	0.01402	0.0116818	0.00911635	0	0.00589446	0.0153478	0	0	0	0	0	0.00245384	0	0	0	0.0179283	0.026353	0.0293327	0.0254106	0.0116987	0.0103625	0.027651	0.0288475	0	0	0	0	0	0	0	0	0	0
GLUTAMATE	3	0	0.0343612	0.0416572	0.0437516	0.0352465	0.0273149	0.0344638	0	0.00844954	0.0154168	0.018812	0.0226151	0.0239624	0.0197263	0.0211418	0.0236943	0.0213145	0.0220024	0.0135847	0.0200897	0.0217606	0.011218	0.0120453	0.0128216	0.0120362	0.0112472	0.0199815	0.011438	0.0148376	0.0154888	0.0141075	0.0178401	0.0170275	0.0153874	0.0101828	0.0104311	0.0135721	0.0150193	0.00118265	0.00133433	0.002402	0.0022326	0.00109481	0.00200142	0.000668088	0.00185663	0.00413994	0.00896103
GLUTAMATE	4	0	0.00711504	0.00762862	0.00628089	0.00626282	0.0108092	0.0105086	0	0.00276935	0.00178828	0.00162058	0.00446562	0.00677145	0.00443106	0.00386351	0.00436216	0.00417972	0.00439194	0.00315328	0.00487567	0.00415351	0.00258301	0.00263952	0.0036129	0.00374744	0.0029397	0.00464962	0.00231609	0.00313067	0.00297125	0.0026675	0.00262341	0.00155851	0.00269284	0.00289502	0.003567	0.00157786	0.00113661	0.000454778	0.00071352	0.000985575	0.000288232	0.00119058	0.00069566	0.000866491	0.00147048	0.0015173	0.00312737
GLUTAMATE	5	0	0.122375	0.143638	0.125086	0.118207	0.119672	0.163342	0	0.0594778	0.0749132	0.0788002	0.0916433	0.138311	0.0701071	0.0700148	0.07319	0.0687947	0.0732536	0.0587657	0.0705772	0.0699885	0.0530509	0.0573282	0.0697255	0.0630635	0.0558097	0.0779051	0.0570281	0.0610805	0.0584682	0.0469445	0.0443349	0.0379653	0.0412733	0.0484926	0.0542888	0.0421418	0.0324811	0.0256165	0.0299708	0.0310768	0.0283196	0.0310244	0.0286927	0.0313934	0.0285657	0.0263675	0.0301809
SUCCINATE	0	0.997488	0.895837	0.781093	0.860807	0.884556	0.849276	0.783386	0.96592	0.959809	0.936751	0.928498	0.88767	0.84324	0.83463	0.825871	0.817937	0.82385	0.828835	0.893614	0.837977	0.822381	0.90314	0.899982	0.888896	0.888256	0.916427	0.844594	0.906792	0.899446	0.900596	0.844336	0.829534	0.842624	0.845473	0.868299	0.863998	0.847032	0.837185	0.94969	0.949364	0.942681	0.945178	0.944534	0.941773	0.947436	0.948834	0.931988	0.878833
SUCCINATE	1	0	0	0.121489	0.0419658	0.0425309	0.0572271	0.102015	0.0338118	0	0.0160103	0.0117303	0.0419745	0.074328	0.0985529	0.10342	0.104363	0.100419	0.100787	0.0632566	0.0948611	0.10349	0.0567055	0.0609631	0.066492	0.065398	0.0479532	0.092776	0.0547728	0.0559536	0.0574093	0.110105	0.116034	0.112438	0.107527	0.0925864	0.0957615	0.107279	0.118176	0.0353023	0.0340931	0.0381987	0.0357861	0.0385625	0.0415603	0.0367469	0.0303645	0.048716	0.0945109
SUCCINATE	2	0	0.00449574	0.00311578	0.0270343	0	0.0172043	0.0140853	0	0	0	0.00461291	0	0.00132639	0.0123784	0.0149417	0.0170274	0.0148583	0.0133343	0	0.0115956	0.0148264	0	0	0	0	0	0.00822707	0	0	0	0.0109519	0.0164942	0.0121481	0.0120014	0.00419902	0.00292954	0.011054	0.0149006	0	0	0	0	0	0	0	0	0	0.00403043
SUCCINATE	3	0	0.0183004	0	0.00453624	0.0143342	0.011384	0.0210652	0	0.00405148	0.00585468	0.00937904	0.0121699	0.0223725	0.0108033	0.0118191	0.0128258	0.0135683	0.0125393	0.00720427	0.012235	0.0123718	0.00624597	0.00508507	0.00708431	0.00833717	0.0052905	0.0111347	0.00486733	0.00880603	0.0060117	0.0104164	0.0136494	0.0117023	0.0117337	0.0100783	0.00879195	0.0131253	0.0107568	0.0013966	0.00264958	0.00339032	0.00386841	0.00219927	0.0011643	0.000426122	0.00319669	0.00286638	0.00275719
SUCCINATE	4	0.00251236	0.0813671	0.0943025	0.0656569	0.0585787	0.0649088	0.0794491	0.000268014	0.03614	0.0413838	0.0457797	0.0581858	0.0587327	0.0436357	0.0439485	0.0478465	0.047305	0.0445046	0.0359251	0.0433315	0.0469308	0.0339085	0.0339696	0.037528	0.0380084	0.0303293	0.0432678	0.0335679	0.0357942	0.0359828	0.0241899	0.0242891	0.021087	0.0232649	0.0248378	0.0285186	0.0215099	0.0189818	0.0136113	0.0138935	0.0157302	0.0151673	0.0147041	0.0155028	0.0153915	0.0176046	0.0164293	0.0198689
MALATE	0	1	0.850774	0.825914	0.82704	0.855515	0.814572	0.81001	1	0.95885	0.950079	0.923267	0.917301	0.891336	0.85392	0.853486	0.840641	0.850351	0.842604	0.919339	0.855478	0.845987	0.899909	0.908397	0.914078	0.919209	0.918926	0.868822	0.906744	0.911775	0.914161	0.866632	0.850314	0.843883	0.854925	0.886364	0.891154	0.853552	0.857297	0.953119	0.955715	0.942553	0.950939	0.946295	0.951997	0.950406	0.944286	0.930296	0.874272
MALATE	1	0	0.0499094	0.0662407	0.0859824	0.0560006	0.0807613	0.0946868	0	0.00969881	0.0131963	0.0354415	0.0305829	0.0520348	0.0925073	0.0902606	0.096305	0.0825051	0.0958277	0.0423866	0.0890739	0.0903491	0.0646501	0.0564896	0.0559269	0.0467047	0.0490398	0.0775059	0.06129	0.0485303	0.0506573	0.0929481	0.106381	0.109152	0.0993705	0.0782282	0.0716166	0.104597	0.106437	0.0314398	0.0290681	0.0384891	0.0342188	0.037719	0.0328513	0.0326185	0.038114	0.0510404	0.100715
MALATE	2	0	0.00677873	0.00848405	0.00697515	0.0185348	0.0303309	0.0166407	0	0	0	0	0	0	0.00874918	0.00640751	0.00549418	0.0136377	0.00808095	0	0.0058409	0.00494431	0	0	0	0	0	0.00187355	0	0	0	0.00182105	0.00783286	0.00899162	0.00578942	0	0	0.00741343	0.00492327	0	0	0	0	0	0	0	0	0	0.0034718
MALATE	3	0	0.0173343	0.0192995	0.0147523	0.0136927	0.013603	0.0176242	0	0	0	0.005141	0.00871692	0.0125403	0.0125141	0.0166865	0.0214368	0.0158698	0.0191624	0.00988333	0.0168941	0.0191856	0.0129457	0.00862192	0.00417482	0.00888748	0.00492525	0.0160665	0.00533096	0.0110871	0.00602303	0.0166126	0.0131881	0.0167192	0.0180184	0.0117939	0.00847463	0.0147685	0.0147759	0.00423466	0.00279046	0.0041653	0.00362173	0.00208691	0.00106331	0.00166301	0.00306017	0.00535391	0.00749951
MALATE	4	0	0.0752036	0.0800621	0.0652499	0.0562572	0.0607325	0.0610381	0	0.0314512	0.0367251	0.0361503	0.0433997	0.0440889	0.0323096	0.0331594	0.0361233	0.0376369	0.0343248	0.0283914	0.0327132	0.0395342	0.0224955	0.026492	0.0258205	0.0251987	0.0271094	0.0357325	0.0266347	0.0286078	0.0291591	0.0219861	0.0222838	0.0212542	0.0218963	0.0236142	0.0287546	0.0196693	0.0165669	0.0112064	0.012426	0.0147924	0.0112207	0.0138994	0.0140888	0.0153121	0.0145398	0.0133094	0.0140413
ASPARTATE	0	1	0.814798	0.796598	0.793112	0.823285	0.80197	0.80174	1	0.933891	0.930023	0.899295	0.883738	0.885879	0.878942	0.878184	0.858501	0.857895	0.868567	0.921508	0.875396	0.858398	0.932427	0.929575	0.923432	0.9236	0.926717	0.888811	0.925895	0.91657	0.916549	0.905703	0.890865	0.887387	0.887219	0.918498	0.903494	0.892356	0.890594	0.95892	0.959118	0.957821	0.963137	0.95656	0.95273	0.961532	0.953773	0.947794	0.888031
ASPARTATE	1	0	0.0696769	0.0733374	0.0784476	0.0688534	0.089928	0.0743231	0	0.0218674	0.0167154	0.0425186	0.0460918	0.0471601	0.0845275	0.0864109	0.0979452	0.100689	0.0910497	0.0519605	0.0892322	0.0968796	0.0452614	0.0464862	0.0524349	0.0523402	0.0484297	0.0773409	0.049523	0.0577817	0.0565077	0.0661982	0.0825326	0.081554	0.0835938	0.0576711	0.0523717	0.0797204	0.0882102	0.0311595	0.0291729	0.0296785	0.0266027	0.032409	0.035312	0.0254734	0.0311473	0.0358611	0.0998462
ASPARTATE	2	0	0.02312	0.0272974	0.0323158	0.0274281	0.0298257	0.036916	0	0	0	0	0.00469457	0	0	0.00145298	0.00476699	0.00677305	0.00427927	0	0	0.00842478	0	0	0	0	0	0	0	0	0	0	0	0	0	0	0	0	0	0	0	0	0	0	0	0	0	0	0
ASPARTATE	3	0	0.00651237	0.0118129	0.0129526	0.0120953	0.019558	0.0138942	0	0	0.00191077	0.0101496	0.0145509	0.00944379	0.00995462	0.00823341	0.00917182	0.00587765	0.00841883	0.00117306	0.00812021	0.00833966	0.000586732	0.00250809	0.00125544	0.00125949	0.00231911	0.00507869	0.000586776	0.00205256	0.0028615	0.0104791	0.0100888	0.0145294	0.0118206	0.00520116	0.021248	0.01193	0.00836922	0.00132842	0.000272127	0	0	0.00122503	0	0	0.00237088	0.00385845	0
ASPARTATE	4	0	0.0858925	0.090954	0.0831719	0.0683382	0.0587187	0.0731266	0	0.0442418	0.0513508	0.0480368	0.0509252	0.0575172	0.0265761	0.0257183	0.0296152	0.0287655	0.0276856	0.0253586	0.0272516	0.0279578	0.021725	0.021431	0.0228778	0.0228007	0.0225346	0.0287692	0.0239955	0.0235953	0.0240813	0.0176194	0.0165133	0.0165299	0.0173666	0.0186299	0.0228862	0.0159936	0.0128263	0.0085918	0.0114371	0.0125006	0.0102599	0.00980575	0.0119575	0.012995	0.0127091	0.0124861	0.0121225
Tracer	TISSUE	BLOOD	BLOOD	BLOOD	BLOOD	BLOOD	BLOOD	BLOOD	BLOOD	BLOOD	BLOOD	BLOOD	BLOOD	BLOOD	PLACENTA	PLACENTA	PLACENTA	PLACENTA	PLACENTA	PLACENTA	PLACENTA	PLACENTA	PLACENTA	PLACENTA	PLACENTA	PLACENTA	PLACENTA	PLACENTA	PLACENTA	PLACENTA	PLACENTA	BRAIN	BRAIN	BRAIN	BRAIN	BRAIN	BRAIN	BRAIN	BRAIN	BRAIN	BRAIN	BRAIN	BRAIN	BRAIN	BRAIN	BRAIN	BRAIN	BRAIN	HEART
[U-13C]Glutamine	TIME	12.5	12.5	12.5	12.5	12.5	12.5	12.5	12.5	12.5	12.5	12.5	12.5	12.5	12.5	12.5	12.5	12.5	12.5	12.5	12.5	12.5	12.5	12.5	12.5	12.5	12.5	12.5	12.5	12.5	12.5	12.5	12.5	12.5	12.5	12.5	12.5	12.5	12.5	12.5	12.5	12.5	12.5	12.5	12.5	12.5	12.5	12.5	12.5
compound	label	WT109.BLOOD.0	WT109.BLOOD.30	WT109.BLOOD.60	WT109.BLOOD.120	WT109.BLOOD.180	WT109.BLOOD.240	WT109.BLOOD.300	WT110.BLOOD.0	WT110.BLOOD.30	WT110.BLOOD.60	WT110.BLOOD.120	WT110.BLOOD.180	WT110.BLOOD.240	WT109.P1	WT109.P2	WT109.P3	WT109.P4	WT109.P5	WT109.P6	WT109.P7	WT109.P8	WT110.P1	WT110.P2	WT110.P3	WT110.P4	WT110.P5	WT110.P6	WT110.P7	WT110.P8	WT110.P9	WT109.E1.BRAIN	WT109.E2.BRAIN	WT109.E3.BRAIN	WT109.E4.BRAIN	WT109.E5.BRAIN	WT109.E6.BRAIN	WT109.E7.BRAIN	WT109.E8.BRIAN	WT110.E1B	WT110.E2B	WT110.E3B	WT110.E4B	WT110.E5B	WT110.E6B	WT110.E7B	WT110.E8B	WT110.E9B	WT109.E1.HEART
glutamine	5	0	0.424833	0.0069369	0.381253	0.363099	0.387492	0.378601	0.0029347	0.269233	0.281016	0.291356	0.344158	0.58905	0.248328	0.261117	0.285633	0.276333	0.274182	0.258535	0.255387	0.261768	0.229933	0.277699	0.410733	0.280275	0.267321	0.278814	0.230313	0.292461	0.309	0.205687	0.21204	0.211101	0.205187	0.191853	0.210595	0.197359	0.185187	0.146051	0.148123	0.169658	0.155393	0.151582	0.150222	0.152448	0.152094	0.176372	0.241837
glutamate	5	0	0.122375	0.143638	0.125086	0.118207	0.119672	0.163342	0	0.0594778	0.0749132	0.0788002	0.0916433	0.138311	0.0701071	0.0700148	0.07319	0.0687947	0.0732536	0.0587657	0.0705772	0.0699885	0.0530509	0.0573282	0.0697255	0.0630635	0.0558097	0.0779051	0.0570281	0.0610805	0.0584682	0.0469445	0.0443349	0.0379653	0.0412733	0.0484926	0.0542888	0.0421418	0.0324811	0.0256165	0.0299708	0.0310768	0.0283196	0.0310244	0.0286927	0.0313934	0.0285657	0.0263675	0.0301809
succinate	4	0.00251236	0.0813671	0.0943025	0.0656569	0.0585787	0.0649088	0.0794491	0.000268014	0.03614	0.0413838	0.0457797	0.0581858	0.0587327	0.0436357	0.0439485	0.0478465	0.047305	0.0445046	0.0359251	0.0433315	0.0469308	0.0339085	0.0339696	0.037528	0.0380084	0.0303293	0.0432678	0.0335679	0.0357942	0.0359828	0.0241899	0.0242891	0.021087	0.0232649	0.0248378	0.0285186	0.0215099	0.0189818	0.0136113	0.0138935	0.0157302	0.0151673	0.0147041	0.0155028	0.0153915	0.0176046	0.0164293	0.0198689
malate	4	0	0.0752036	0.0800621	0.0652499	0.0562572	0.0607325	0.0610381	0	0.0314512	0.0367251	0.0361503	0.0433997	0.0440889	0.0323096	0.0331594	0.0361233	0.0376369	0.0343248	0.0283914	0.0327132	0.0395342	0.0224955	0.026492	0.0258205	0.0251987	0.0271094	0.0357325	0.0266347	0.0286078	0.0291591	0.0219861	0.0222838	0.0212542	0.0218963	0.0236142	0.0287546	0.0196693	0.0165669	0.0112064	0.012426	0.0147924	0.0112207	0.0138994	0.0140888	0.0153121	0.0145398	0.0133094	0.0140413
aspartate	4	0	0.0858925	0.090954	0.0831719	0.0683382	0.0587187	0.0731266	0	0.0442418	0.0513508	0.0480368	0.0509252	0.0575172	0.0265761	0.0257183	0.0296152	0.0287655	0.0276856	0.0253586	0.0272516	0.0279578	0.021725	0.021431	0.0228778	0.0228007	0.0225346	0.0287692	0.0239955	0.0235953	0.0240813	0.0176194	0.0165133	0.0165299	0.0173666	0.0186299	0.0228862	0.0159936	0.0128263	0.0085918	0.0114371	0.0125006	0.0102599	0.00980575	0.0119575	0.012995	0.0127091	0.0124861	0.0121225
Tracer	TISSUE	BLOOD	BLOOD	BLOOD	BLOOD	BLOOD	BLOOD	BLOOD	BLOOD	BLOOD	BLOOD	BLOOD	BLOOD	BLOOD	PLACENTA	PLACENTA	PLACENTA	PLACENTA	PLACENTA	PLACENTA	PLACENTA	PLACENTA	PLACENTA	PLACENTA	PLACENTA	PLACENTA	PLACENTA	PLACENTA	PLACENTA	PLACENTA	PLACENTA	BRAIN	BRAIN	BRAIN	BRAIN	BRAIN	BRAIN	BRAIN	BRAIN	BRAIN	BRAIN	BRAIN	BRAIN	BRAIN	BRAIN	BRAIN	BRAIN	BRAIN	HEART
[U-13C]Glutamine	TIME	12.5	12.5	12.5	12.5	12.5	12.5	12.5	12.5	12.5	12.5	12.5	12.5	12.5	12.5	12.5	12.5	12.5	12.5	12.5	12.5	12.5	12.5	12.5	12.5	12.5	12.5	12.5	12.5	12.5	12.5	12.5	12.5	12.5	12.5	12.5	12.5	12.5	12.5	12.5	12.5	12.5	12.5	12.5	12.5	12.5	12.5	12.5	12.5
compound	label	WT109.BLOOD.0	WT109.BLOOD.30	WT109.BLOOD.60	WT109.BLOOD.120	WT109.BLOOD.180	WT109.BLOOD.240	WT109.BLOOD.300	WT110.BLOOD.0	WT110.BLOOD.30	WT110.BLOOD.60	WT110.BLOOD.120	WT110.BLOOD.180	WT110.BLOOD.240	WT109.P1	WT109.P2	WT109.P3	WT109.P4	WT109.P5	WT109.P6	WT109.P7	WT109.P8	WT110.P1	WT110.P2	WT110.P3	WT110.P4	WT110.P5	WT110.P6	WT110.P7	WT110.P8	WT110.P9	WT109.E1.BRAIN	WT109.E2.BRAIN	WT109.E3.BRAIN	WT109.E4.BRAIN	WT109.E5.BRAIN	WT109.E6.BRAIN	WT109.E7.BRAIN	WT109.E8.BRIAN	WT110.E1B	WT110.E2B	WT110.E3B	WT110.E4B	WT110.E5B	WT110.E6B	WT110.E7B	WT110.E8B	WT110.E9B	WT109.E1.HEART
glutamine	5														1	1	1	1	1	1	1	1	1	1	1	1	1	1	1	1	1	1	1	1	1	1	1	1	1	1	1	1	1	1	1	1	1	1	1
glutamate	5														0.282316	0.268135	0.256238	0.248955	0.267171	0.227303	0.276354	0.267369	0.230723	0.20644	0.169759	0.225005	0.208775	0.279416	0.247611	0.20885	0.189218	0.228233	0.209087	0.179845	0.20115	0.25276	0.257788	0.213529	0.175396	0.175394	0.202337	0.183173	0.182245	0.204671	0.191001	0.205929	0.187816	0.149499	0.124799
succinate	4														0.175718	0.16831	0.16751	0.171188	0.162318	0.138956	0.16967	0.179284	0.147471	0.122325	0.0913682	0.135611	0.113457	0.155185	0.145749	0.12239	0.116449	0.117606	0.11455	0.0998907	0.113384	0.129463	0.135419	0.108989	0.102501	0.0931953	0.0937968	0.0927171	0.0976063	0.0970045	0.103199	0.100962	0.115748	0.0931511	0.082158
malate	4														0.130108	0.12699	0.126468	0.136201	0.12519	0.109817	0.128093	0.151028	0.0978351	0.0953983	0.0628645	0.0899069	0.101412	0.128159	0.115646	0.0978174	0.0943662	0.106891	0.105092	0.100682	0.106714	0.123085	0.13654	0.0996628	0.0894602	0.0767293	0.0838899	0.0871897	0.0722088	0.0916957	0.0937866	0.100442	0.0955975	0.0754619	0.058061
aspartate	4														0.10702	0.0984933	0.103683	0.104097	0.100975	0.0980857	0.106707	0.106804	0.0944843	0.0771736	0.0556998	0.081351	0.0842982	0.103184	0.104186	0.0806786	0.0779332	0.0856613	0.0778781	0.0783034	0.084638	0.0971052	0.108674	0.0810381	0.0692614	0.0588273	0.0772135	0.0736812	0.0660257	0.0646895	0.0795988	0.0852419	0.0835605	0.0707942	0.0501268
[truncated: 32 more columns]
