# Supplementary material for: Compartmentalized metabolism supports midgestation mammalian development
Source: Nature. 2022 Apr 6;604(7905):349–53. doi: 10.1038/s41586-022-04557-9 (PMC9007737; doi:10.1038/s41586-022-04557-9)
Supplement: Supplementary file 7 — Source Data Fig. 4 [file 41586_2022_4557_MOESM7_ESM.xlsx]

## Sheet: Figure 4a
Sample Name	205-E1-1	205-E1-2	205-E1-3	205-E2-1	205-E2-2	205-E2-3	205-E3-1	205-E3-2	205-E3-3	205-E4-1	205-E4-2	205-E4-3	205-E5-1	205-E5-2	205-E5-3	205-E6-1	205-E6-2	205-E6-3	205-E7-1	205-E7-2	205-E7-3	205-E8-1	205-E8-2	205-E8-3	205-P1-1	205-P1-2	205-P1-3	205-P2-1	205-P2-2	205-P2-3	205-P3-1	205-P3-2	205-P3-3	205-P4-1	205-P4-2	205-P4-3	205-P5-1	205-P5-2	205-P5-3	205-P6-1	205-P6-2	205-P6-3	205-P7-1	205-P7-2	205-P7-3	205-P8-1	205-P8-2	205-P8-3	209-E3-1
Genotype	HET	HET	HET	MUT	MUT	MUT	HET	HET	HET	MUT	MUT	MUT	WT	WT	WT	MUT	MUT	MUT	HET	HET	HET	WT	WT	WT	HET	HET	HET	MUT	MUT	MUT	HET	HET	HET	MUT	MUT	MUT	WT	WT	WT	MUT	MUT	MUT	HET	HET	HET	WT	WT	WT	WT
Tissue	Embryo	Embryo	Embryo	Embryo	Embryo	Embryo	Embryo	Embryo	Embryo	Embryo	Embryo	Embryo	Embryo	Embryo	Embryo	Embryo	Embryo	Embryo	Embryo	Embryo	Embryo	Embryo	Embryo	Embryo	Placenta	Placenta	Placenta	Placenta	Placenta	Placenta	Placenta	Placenta	Placenta	Placenta	Placenta	Placenta	Placenta	Placenta	Placenta	Placenta	Placenta	Placenta	Placenta	Placenta	Placenta	Placenta	Placenta	Placenta	Embryo
1-Methyladenosine	0.000827385	0.000140976	0.000783474	0.000200009	0.000375444	0.000778292	0.00152781	0.000824894	0.00142743	0.000920282	0.000639846	0.000454562	0.000983265	0.00135165	0.00088578	0.000615745	0.000990771	0.000908651	0.00092187	0.00102706	0.000594072	0.00078853	0.000551538	0.000468439	0.000229852	0.000263699	0.000298507	0.000157012	0.000174295	0.000292125	0.000270015	0.000176594	0.000266779	0.000380533	0.000447529	0.000596756	0.000165498	0.000618499	0.000310947	0.000571211	0.000786056	0.000599507	4.05461e-05	6.76477e-05	0.000111885	0.000139989	4.63075e-05	0.000198653	0.000496279
1-Methylhistidine	0.000190194	0.000362885	0.000177166	0.00039566	0.000385214	0.000271551	0.000275655	0.000472621	0.000323191	0.000326535	0.00071246	0.000447889	0.000348135	0.000183434	0.000302987	0.000218717	0.00034341	0.000632453	0.000287137	0.00037791	0.000269139	0.000241544	0.000356803	0.000399417	9.04233e-05	0.000101861	7.48652e-05	0.000106267	9.83898e-05	9.96498e-05	0.000124182	0.000108164	0.000143309	0.000171366	7.42436e-05	0.000110462	8.11952e-05	8.33785e-05	8.56794e-05	0.000129905	0.000165047	0.000103497	0.000120047	7.35513e-05	6.25929e-05	0.000132821	8.78814e-05	5.40608e-05	0.00022072
1-Methylnicotinamide	4.91757e-05	6.96232e-05	3.7754e-05	8.3166e-05	3.96412e-05	5.51706e-05	3.25086e-05	2.0619e-05	5.87913e-05	0.000105058	0.000151091	0.000149327	4.03004e-05	5.08274e-05	5.03157e-05	3.57248e-05	6.31123e-05	3.70087e-05	5.25871e-05	6.49675e-05	4.17075e-05	1.58343e-05	6.16673e-05	3.98053e-05	0.00031075	0.000216441	0.000278531	0.000267899	0.000284578	0.000302134	0.0002229	0.000285575	0.000214364	0.000329388	0.000246694	0.000271408	0.000294317	0.000208304	0.000278624	0.000273406	0.000238202	0.000211755	0.000227913	0.000303392	0.000285847	0.000248871	0.00030469	0.000248167	3.14118e-05
2-Isopropylmalic acid	0.0249692	0.0187912	0.0145868	0.0179975	0.0184999	0.0181215	0.00835864	0.00555396	0.00880065	0.00333747	0.00352459	0.0066374	0.0100687	0.0116245	0.0110326	0.00834469	0.00976908	0.0100532	0.015834	0.0175063	0.0133106	0.0128127	0.00862417	0.0116835	0.0218978	0.0219721	0.0213741	0.0257929	0.0246996	0.0277853	0.0244693	0.0259661	0.0255176	0.023295	0.0227598	0.0238392	0.0269816	0.0268377	0.0262444	0.0239066	0.0264306	0.0261225	0.0216871	0.0209933	0.0244135	0.0238594	0.0244077	0.0240953	0.0148773
3-Hydroxybutyric acid	0.000521565	0.000611064	0.000494635	0.000634585	0.000521512	0.000550376	0.000458997	0.000474924	0.000442546	0.000593026	0.000655207	0.000671678	0.000443762	0.000490333	0.000451333	0.000615993	0.000574215	0.000743965	0.000441705	0.000516921	0.000450684	0.000541133	0.000561	0.000475417	0.000136538	0.000165019	0.000160477	0.000144571	0.00014461	0.000165592	0.000179524	0.000158566	0.000162382	0.000173731	0.000187206	0.000179033	0.000150993	0.000141156	0.000142511	0.000165868	0.000179294	0.000139442	0.000168736	0.00016947	0.000213272	0.00016476	0.000148635	0.00015218	0.0021537
4-Hydroxyphenylpyruvic acid	0.00799555	0.0151097	0.00843703	0.0102871	0.00865362	0.00805824	0.0118571	0.011516	0.00497299	0.0128006	0.0175437	0.0147643	0.0104794	0.00819748	0.0105287	0.0129168	0.0073107	0.0120673	0.00985833	0.0100139	0.00804539	0.00978053	0.0132677	0.0117423	0.00654842	0.00571052	0.00697907	0.00561717	0.00416077	0.0047011	0.00601663	0.00594305	0.00699415	0.0056424	0.00786855	0.00600297	0.00590672	0.00688869	0.00662462	0.00715521	0.00861568	0.00599584	0.00593886	0.00561089	0.00782464	0.00705722	0.00660298	0.00852886	0.0109616
5-Aminolevulinic acid	0.00391116	0.00302789	0.0033158	0.00368477	0.00295679	0.00305413	0.00427714	0.00371215	0.0043435	0.00331879	0.0027273	0.00258577	0.00413765	0.00331005	0.00280619	0.00346004	0.0037243	0.00333076	0.00368491	0.00392868	0.00329998	0.00292733	0.00347267	0.00349415	0.00247415	0.00231075	0.00178768	0.00251661	0.00228577	0.00244697	0.00192098	0.00199898	0.0017999	0.00290691	0.00297416	0.00247179	0.00191408	0.0019017	0.00210666	0.00249631	0.00219831	0.00205614	0.00165165	0.00173815	0.00158737	0.00171332	0.00187065	0.00192316	0.00298139
5'-Methylthioadenosine	0.000561518	0.000577522	0.00186113	0.000599062	0.000850354	0.00125433	0.000534928	0.00056697	0.000864814	0.000736969	0.000397337	0.000859119	0.000813371	0.000745237	0.000573547	0.00104669	0.00139356	0.000734909	0.000551446	0.000376072	0.000639212	0.000681931	0.000585486	0.000873327	0.00101521	0.00179091	0.00107879	0.00102315	0.00154149	0.00171703	0.00128365	0.00186416	0.0019576	0.000842261	0.00246774	0.00195272	0.000812762	0.00164465	0.00160153	0.00110184	0.000776069	0.000964502	0.00195218	0.00132957	0.0011517	0.000613474	0.00255056	0.00116508	0.000625755
7-Methylguanosine	0.000122862	0.000160592	0.000283867	3.29441e-05	4.62512e-05	3.79067e-05	7.36921e-05	5.27736e-05	9.08257e-05	4.15222e-05	6.64105e-05	3.2359e-05	0.000145075	5.34697e-05	0.000153138	0.000141337	0.000162432	7.6784e-05	0.000268432	0.000110304	6.59866e-05	0.000117572	5.94216e-05	0.000144479	0.000147875	0.000152666	7.90253e-05	0.000111232	0.000139816	4.77683e-05	7.67617e-05	5.40999e-05	0.000130075	7.67474e-05	0.000123601	0.000122291	0.000139947	7.4398e-05	0.000130432	9.01199e-05	8.34181e-05	6.12099e-05	9.51472e-05	9.15466e-05	8.80455e-05	4.7375e-05	6.9315e-05	0.000140196	5.76393e-05
Acetylcholine	0.00785992	0.00666003	0.00676462	0.00650219	0.0101648	0.00682734	0.0125654	0.0110123	0.00888584	0.00805807	0.00906339	0.00711658	0.00799382	0.00642521	0.00727197	0.00670697	0.00718034	0.00814223	0.00854292	0.00852237	0.00928886	0.00698943	0.0103059	0.00875743	0.0190959	0.0159519	0.0163457	0.0155297	0.0162177	0.0174728	0.0103714	0.0121745	0.0131219	0.0118299	0.0115616	0.0102053	0.0124219	0.011885	0.0117857	0.0151487	0.0105636	0.0113246	0.0141041	0.0140894	0.0153634	0.0150426	0.0174541	0.0148715	0.00411049
Adenine	0.00253535	0.00278696	0.00336821	0.00340867	0.0039628	0.00234402	0.00433459	0.00363801	0.00455587	0.00292925	0.00458076	0.00296055	0.00472336	0.00358362	0.00404725	0.00278401	0.00424618	0.00250459	0.00407073	0.00360825	0.00493351	0.00401631	0.00409497	0.00495787	0.00231423	0.00192348	0.00194463	0.00205659	0.00226132	0.00211798	0.00259614	0.00253083	0.00247813	0.00215393	0.00295194	0.00299052	0.00253197	0.00283401	0.00204069	0.00291604	0.00244121	0.0025709	0.00312384	0.00249936	0.00246858	0.0024915	0.0024225	0.00267251	0.00187622
Adenosine diphosphate ribose	0.00228973	0.00283807	0.0036404	0.00260387	0.00223658	0.0019364	0.003508	0.00333941	0.00335278	0.00194053	0.00194208	0.00303773	0.00335957	0.00278696	0.00308284	0.00246361	0.00240925	0.00304655	0.00213573	0.00176881	0.0019771	0.00278902	0.00209649	0.00229027	0.00150889	0.00135337	0.00145391	0.00158149	0.00154742	0.00163873	0.00125718	0.0014319	0.00112106	0.00121369	0.00129867	0.00128828	0.00162671	0.00165457	0.00159106	0.00110921	0.00105424	0.00110045	0.00113369	0.00107593	0.00132875	0.000923692	0.00096439	0.00110151	0.00184459
Adenosine monophosphate	0.00342734	0.00315969	0.00302833	0.00346157	0.0042373	0.00375267	0.00478333	0.00536488	0.00489755	0.00336761	0.00350869	0.0036283	0.0081733	0.00824726	0.00715573	0.00311731	0.003472	0.00344429	0.00816583	0.00820713	0.0071753	0.00706101	0.00717456	0.00708236	0.00624952	0.00604776	0.00561735	0.00748739	0.00766329	0.00768968	0.00868163	0.00866194	0.0080917	0.00590644	0.00621715	0.00610072	0.00767839	0.00705141	0.00759588	0.00762091	0.00736759	0.00745977	0.00904223	0.00890419	0.00865802	0.00617974	0.00617248	0.00637124	0.00521754
Agmatine	8.03752e-05	0.000206534	0.000108094	8.03175e-05	7.60529e-05	0.000103659	0.000164307	0.000197249	0.00015239	0.000126993	0.000144191	9.89437e-05	0.000115164	0.000135612	0.000112377	0.00015462	0.000140092	0.000146592	0.000147793	9.66136e-05	0.000135434	0.000123141	0.000123289	0.00010142	8.69604e-05	0.000102619	6.58524e-05	0.000102036	0.00013004	8.21326e-05	0.000118081	0.00012772	0.00011925	9.23863e-05	8.17482e-05	8.85751e-05	0.000109275	0.000119319	0.000126573	9.45387e-05	8.14375e-05	9.86227e-05	0.00014239	0.000133421	0.000120536	9.52167e-05	8.75264e-05	9.0017e-05	5.08009e-05
AICAR	0.000111291	5.84318e-05	0.000126062	9.95905e-05	0.000149042	0.000167626	0.00012134	9.59538e-05	8.84518e-05	0.000164947	9.48116e-05	0.000218423	5.18818e-05	0.000141434	0.000141639	0.000124543	0.000161557	0.000183261	0.000170159	2.9742e-05	0.000104859	0.000130193	0.000232244	0.00014835	9.20899e-05	0.000350406	0.000263144	0.000316074	0.000515064	0.000634222	0.000231178	0.000198215	0.000332695	0.000573414	0.000521485	0.000777329	0.000710139	0.000349569	0.000510422	0.000809363	0.000667339	0.000451073	0.000286004	0.000233663	0.000117913	0.000230622	0.00018376	0.000234938	0.000116374
Allantoin	8.46045e-05	7.28769e-05	8.56067e-05	0.00010573	9.10075e-05	8.12446e-05	7.69014e-05	9.46846e-05	9.99639e-05	8.32356e-05	7.34289e-05	8.51474e-05	7.82262e-05	6.39645e-05	9.68427e-05	7.65759e-05	7.05286e-05	6.04976e-05	6.95527e-05	7.57484e-05	7.34725e-05	6.89828e-05	6.02614e-05	8.29408e-05	7.55969e-05	4.61451e-05	5.24271e-05	5.71715e-05	5.88661e-05	5.55952e-05	5.64251e-05	5.61983e-05	8.10233e-05	4.77766e-05	3.80862e-05	4.87101e-05	2.96398e-05	4.6225e-05	4.62649e-05	4.31046e-05	4.3896e-05	5.14253e-05	3.70454e-05	3.08525e-05	4.0367e-05	3.6517e-05	4.16136e-05	5.55737e-05	0.000321793
Alpha-ketoisovaleric acid	0.00146657	0.00180134	0.00163347	0.00127975	0.000394906	0.00125874	0.00179729	0.00197429	0.00193293	0.00134623	0.00158096	0.0014936	0.00190915	0.00177039	0.00181968	0.00137021	0.000557376	0.00138059	0.00136952	0.00138481	0.00132236	0.00151935	0.00151137	0.00132199	0.00111199	0.0011412	0.000555786	0.00106893	0.001108	0.000678786	0.00105438	0.00105212	0.00102333	0.00101155	0.00105641	0.00107107	0.00101381	1.14197e-05	0.00100885	0.00038371	0.001118	0.000999334	0.000988914	0.000981636	0.00112681	0.00106899	0.00108831	0.00101017	0.00193635
Aminoadipic acid	0.000488165	0.000450643	0.000749896	0.00239538	0.0021945	0.00156492	0.0025897	0.00228479	0.00385514	0.00204758	0.00272668	0.00478261	0.00213179	0.00268861	0.00210116	0.00699098	0.00327598	0.00675187	0.00220631	0.00227779	0.00254148	0.000706237	0.000643162	0.000303492	0.000216724	0.000176274	0.000190687	0.000136243	0.000199421	0.000144844	0.000127361	0.000110039	0.000150131	0.000140352	0.000131016	0.000132164	7.86878e-05	0.000152278	0.000160203	0.000708218	0.000909874	0.000855503	0.000244257	0.000182399	0.000178955	0.000104353	9.31048e-05	0.000119874	0.00193421
Ascorbic acid	0.019119	0.0159448	0.011958	0.016053	0.0156559	0.0150419	0.00664554	0.00478842	0.00665697	0.00260042	0.00269454	0.00577593	0.00874505	0.0096822	0.0086732	0.00663154	0.00747933	0.00770805	0.0135739	0.0148395	0.0117946	0.0111607	0.00730405	0.00877904	0.0195864	0.0208211	0.0187223	0.0245597	0.0228523	0.0255715	0.0210823	0.0231025	0.022458	0.0213525	0.0212316	0.0215486	0.0234769	0.0247651	0.0242039	0.0224998	0.0249116	0.0240967	0.0203808	0.020559	0.0221418	0.023432	0.0228889	0.0211953	0.0110967
Asymmetric dimethylarginine	0.00033165	0.000796283	0.000589585	0.000703736	0.000546382	0.000532365	0.000611117	0.000494249	0.000332415	0.000390746	0.00102986	0.000906787	0.000832254	0.000398662	0.00039589	0.000574474	0.000642253	0.00062564	0.00080447	0.000637496	0.000595195	0.000657528	0.000780324	0.000554869	0.000108227	0.00010722	0.000128051	0.000105929	0.000136919	0.000141592	8.42272e-05	0.00014783	0.00013282	0.000208998	0.000147254	0.000148229	0.00014242	0.000101363	0.00013097	0.000109614	0.000129538	0.00011549	0.000163056	0.000117939	0.000141297	0.000111089	9.13021e-05	0.000182256	0.000279515
Betaine	0.00386438	0.00552537	0.00649666	0.00352738	0.00419795	0.00392164	0.0060748	0.00484749	0.00983386	0.00725164	0.00724993	0.00581703	0.00371514	0.00350666	0.00493307	0.00527803	0.00590426	0.00646585	0.00515071	0.00523533	0.00631006	0.00528161	0.00418292	0.00566219	0.0392966	0.026989	0.03189	0.0308868	0.0291064	0.0271839	0.0348366	0.0398887	0.0317265	0.0314685	0.0187603	0.0250361	0.0338379	0.0278366	0.0317939	0.0289386	0.0292822	0.0246847	0.0299628	0.0327512	0.0232832	0.0267189	0.031197	0.0308365	0.00188944
Betaine Aldehyde	6.21508e-05	7.67074e-05	6.45827e-05	6.95841e-05	8.91153e-05	5.87219e-05	6.11285e-05	9.58053e-05	7.72883e-05	7.57182e-05	5.45445e-05	6.47748e-05	6.72437e-05	7.9532e-05	0.000103637	6.00146e-05	5.54245e-05	5.15791e-05	9.80995e-05	5.50706e-05	6.33174e-05	5.80204e-05	6.66825e-05	5.62746e-05	0.000351111	0.000329505	0.000317507	0.000242711	0.000224161	0.000232471	0.000312722	0.000365411	0.000315853	0.000229377	0.000228232	0.000232831	0.000291596	0.000287078	0.000332105	0.000246562	0.000231384	0.000204307	0.00036271	0.000333078	0.000325122	0.000282577	0.000283183	0.000306705	4.70697e-05
Biotin	0.000175121	0.000193218	0.00011844	5.87536e-05	0.000210822	0.000232562	0.000228404	0.000237544	0.000126389	0.000222924	0.00025373	0.000312522	0.000223909	0.000213609	0.000163115	0.000177235	0.000202333	0.00037339	0.000238124	0.000346188	0.000280971	0.00033517	0.000468323	0.000296819	4.26095e-05	5.94407e-05	2.14422e-05	6.58183e-05	5.94037e-05	0.000117752	5.63429e-05	7.43234e-05	7.09313e-05	8.62347e-05	6.32885e-05	8.62282e-05	4.59625e-05	3.6771e-05	5.03591e-05	5.75842e-05	8.60931e-05	4.14905e-05	7.40126e-05	0.000160132	7.41003e-05	7.38362e-05	9.23717e-05	9.552e-05	0.000612436
Butyrylcarnitine	0.000426868	0.000799959	0.000714037	0.00110404	0.000943979	0.00102588	0.000380952	0.000193047	0.000474952	0.000597663	0.000464258	0.000780965	0.000260681	0.000331103	0.000464337	0.000631566	0.000775668	0.000803612	0.00023177	0.000437742	0.000390904	7.47492e-05	0.000582918	0.000629001	0.000529863	0.000904865	0.00105617	0.0016249	0.00142857	0.000711753	0.00137014	0.000894947	0.00102541	0.00166313	0.00159022	0.00152664	0.000954608	0.000898568	0.00122674	0.00154097	0.00155377	0.00173807	0.000947897	0.0011404	0.00120709	0.000569291	0.00104408	0.000956717	0.000164136
Cadaverine	7.93321e-05	6.32452e-05	6.38063e-05	7.14564e-05	6.5287e-05	4.01715e-05	5.95297e-05	6.24154e-05	4.80488e-05	9.40887e-05	6.86783e-05	8.90768e-05	6.62627e-05	4.81306e-05	8.24027e-05	5.11269e-05	7.47682e-05	8.10716e-05	5.80332e-05	6.1385e-05	5.29017e-05	5.28196e-05	9.9528e-05	4.67441e-05	1.75788e-05	1.24953e-05	1.08056e-05	9.79688e-06	9.42879e-06	6.20826e-06	1.55087e-05	2.37913e-05	1.24432e-05	1.32699e-05	1.38525e-05	1.78115e-05	2.12454e-05	1.79934e-05	1.26521e-05	1.296e-05	8.53082e-06	9.96986e-06	1.06256e-05	1.09706e-05	2.08891e-05	1.64894e-05	1.20608e-05	1.10501e-05	9.18173e-05
cADP-ribose	0.0108212	0.0112501	0.0113537	0.0108231	0.009979	0.0106562	0.0122915	0.0139296	0.0122864	0.0107665	0.0108644	0.00949889	0.0112307	0.0115561	0.0108024	0.0113584	0.0116084	0.0113705	0.0103625	0.0100632	0.0102853	0.0110282	0.0107268	0.00959001	0.0126036	0.0139068	0.0135466	0.0115293	0.0119229	0.0134249	0.0144768	0.0151806	0.0145717	0.012409	0.0123964	0.0125129	0.0134075	0.0132067	0.0133754	0.0122262	0.0131266	0.0137038	0.0126121	0.012252	0.0122723	0.0120413	0.0123987	0.0121309	0.010884
Carbamoyl phosphate	0.00068949	0.000583656	0.000600257	0.000478869	0.000469196	0.000511795	0.000639046	0.000740423	0.000771708	0.000510642	0.000527804	0.000517209	0.000618106	0.000531351	0.000594912	0.000582414	0.000531692	0.000611921	0.000479768	0.000530793	0.000479592	0.00048985	0.000483895	0.000417084	0.00026811	0.00023712	0.000192884	0.000237752	0.00018567	0.000256775	0.000237616	0.000263571	0.000255059	0.000233523	0.000219895	0.000209887	0.000230647	0.000283512	0.000234247	0.000218229	0.000194339	0.000217238	0.00023758	0.000223349	0.000278276	0.000212729	0.000214805	0.000223123	0.000890429
Carnitine	0.00362347	0.00577896	0.0022709	0.00319023	0.00337575	0.00303061	0.00244352	0.00317843	0.00381916	0.00411648	0.00260358	0.00283163	0.0033398	0.00259849	0.00398245	0.00149022	0.00271552	0.00306892	0.00482464	0.00353959	0.00429378	0.00202953	0.00328756	0.00437363	0.0158151	0.0144983	0.012983	0.00943625	0.010266	0.00873994	0.0115506	0.0116718	0.0117286	0.007162	0.00557506	0.00755069	0.00972713	0.0102858	0.011122	0.0100577	0.00735631	0.00884199	0.0125687	0.0110219	0.0112183	0.0103525	0.0130161	0.0107227	0.00581485
Choline	0.00160527	0.00137356	0.00141926	0.00103953	0.00213372	0.00190601	0.00241117	0.00301887	0.00119273	0.00174622	0.0016495	0.00223463	0.00149204	0.00198434	0.00160411	0.00150597	0.00183991	0.00180417	0.00158464	0.00225501	0.00255192	0.0015792	0.00210091	0.00226798	0.00525759	0.00366801	0.00363247	0.00561778	0.00561902	0.00391921	0.00446846	0.0049838	0.00449671	0.00373913	0.0033551	0.00481151	0.00569525	0.00657092	0.00546455	0.00478948	0.00416014	0.00703077	0.00518948	0.00538037	0.00511688	0.0045086	0.00552813	0.00650274	0.000910097
cis-Aconitic acid	0.00381908	0.00467337	0.0041473	0.0071565	0.00685107	0.00709271	0.00432589	0.00438428	0.00346663	0.00754438	0.00743823	0.00705717	0.00374131	0.00428842	0.00399209	0.00932145	0.00840019	0.00780669	0.00579399	0.00533151	0.00591512	0.0063612	0.00626432	0.00651346	0.00329752	0.00326182	0.00355244	0.00361746	0.00344816	0.00362963	0.0038627	0.00356825	0.0032694	0.00401424	0.0043309	0.00431421	0.0032031	0.00348976	0.00318697	0.00434499	0.00463815	0.00386336	0.00374779	0.00350532	0.00350361	0.00382936	0.00364216	0.00362313	0.00320371
Citric acid	0.122993	0.142243	0.13319	0.147589	0.14904	0.148453	0.1264	0.125527	0.141491	0.15314	0.152459	0.158212	0.124214	0.116478	0.129245	0.165065	0.161548	0.164423	0.129183	0.138615	0.133632	0.143925	0.132459	0.134992	0.0906278	0.0889244	0.0881913	0.083573	0.080548	0.0888944	0.0874114	0.0860843	0.0909626	0.0880023	0.0888768	0.0921134	0.0841964	0.0859506	0.0843336	0.0901707	0.0932347	0.0942759	0.0865747	0.0881194	0.0916596	0.0869907	0.0887352	0.0883242	0.149495
Citrulline	0.000700228	0.00045949	0.000538048	0.000624539	0.000432229	0.000602703	0.000448082	0.000714741	0.00061918	0.000755887	0.000534495	0.00051119	0.000639364	0.000641784	0.000636585	0.00056337	0.000472789	0.000546103	0.0005666	0.000585758	0.000771433	0.000441224	0.000504869	0.000488766	0.000433922	0.00051941	0.000669329	0.000745031	0.000466803	0.000833021	0.000534893	0.000680542	0.000601793	0.000741667	0.00047156	0.000758238	0.000348934	0.000565763	0.000513257	0.000464165	0.000522293	0.000604685	0.000462807	0.000384185	0.000686926	0.000536788	0.00031369	0.000346276	0.000953967
Cobalamin	9.15033e-06	2.71464e-05	7.15161e-06	1.02191e-05	7.78931e-06	4.56844e-06	7.8737e-06	1.21447e-05	5.51081e-06	6.52944e-06	9.58117e-06	1.31927e-05	1.0632e-05	9.98697e-06	8.4464e-06	4.54609e-06	6.22564e-06	1.10499e-05	4.47914e-06	3.58512e-06	6.04431e-06	5.84805e-06	4.30867e-06	7.64009e-06	0.000104044	0.000111647	0.000117552	0.000211574	0.000191289	0.000203505	0.000191895	0.000252433	0.000198561	0.000273321	0.00021057	0.000259363	2.92503e-05	2.32023e-05	2.49644e-05	7.39526e-05	7.30825e-05	8.84736e-05	3.47198e-05	4.45221e-05	3.35927e-05	2.8287e-05	4.41244e-05	4.37815e-05	3.4274e-05
Creatine	0.00756292	0.008423	0.00567254	0.00463616	0.00636907	0.00595502	0.0054985	0.00813696	0.0041029	0.00758392	0.00852568	0.00691209	0.0062462	0.00349776	0.0055678	0.00518394	0.00432515	0.00550217	0.0030701	0.00662358	0.00757197	0.00438699	0.00776721	0.00701963	0.0100966	0.00980014	0.0088896	0.0106737	0.01486	0.00987805	0.00948249	0.00868174	0.00573305	0.00923239	0.0083968	0.00672301	0.011653	0.00808536	0.0124403	0.00815697	0.00721272	0.00936834	0.00666793	0.00873858	0.00786711	0.00765922	0.00750088	0.00977321	0.00114035
Creatinine	0.00823275	0.00580998	0.00798715	0.00522319	0.00369514	0.00483999	0.0098223	0.0100863	0.00906068	0.00803561	0.0101836	0.0069621	0.0079264	0.00976066	0.00766906	0.0105248	0.00943409	0.00928029	0.00812257	0.00662808	0.00811591	0.00864098	0.0073604	0.00503937	0.00280858	0.00307455	0.00305623	0.00282827	0.0026736	0.00247884	0.00217531	0.00240067	0.00252816	0.00313468	0.00345649	0.00320339	0.00286623	0.00257946	0.00248929	0.00301074	0.00282294	0.00238951	0.00162824	0.00190416	0.00180087	0.00224276	0.00239173	0.00268615	0.0119682
Cytidine	0.00950016	0.00821504	0.00703179	0.00391279	0.00613057	0.00547306	0.00370694	0.00806242	0.00526012	0.00259107	0.00366681	0.00577425	0.00564546	0.00595988	0.00776974	0.00242331	0.00614751	0.00351022	0.00699356	0.00684976	0.00605257	0.00463649	0.00848222	0.00714461	0.000294645	0.000322677	0.000263142	5.83994e-05	6.83744e-05	8.24989e-05	0.000366996	0.000261479	0.000252272	8.82909e-05	5.26752e-05	4.48533e-05	8.90793e-05	9.15901e-05	0.000171643	4.5446e-05	3.34399e-05	3.68579e-05	0.00020356	0.000315039	0.000528558	0.000238287	0.000234339	0.000259296	0.00323996
Cytidine monophosphate	0.0031347	0.00271442	0.00273406	0.00187027	0.0034084	0.00278455	0.00392164	0.00359771	0.00340959	0.00286428	0.003037	0.00308698	0.00405405	0.00416561	0.00417302	0.00302892	0.00443771	0.00394446	0.00295629	0.00329991	0.00422631	0.00289299	0.00273876	0.00297118	0.0017454	0.00227277	0.00188216	0.00156742	0.00161782	0.00206586	0.00160302	0.00150103	0.00162332	0.00236189	0.00279481	0.00192705	0.00151184	0.00151381	0.00211177	0.00182414	0.00187703	0.00166592	0.00120448	0.0016158	0.00253541	0.00140207	0.00157525	0.00227024	0.0103649
Cytosine	2.66844e-05	7.88401e-05	8.10169e-05	3.47078e-05	2.61705e-05	3.87098e-05	4.66653e-05	3.71117e-05	4.44028e-05	4.61512e-05	4.23143e-05	2.76331e-05	4.70998e-05	5.2562e-05	5.16074e-05	3.86032e-05	4.26145e-05	4.17514e-05	6.73527e-05	5.24967e-05	3.60828e-05	2.36687e-05	6.70538e-05	5.77839e-05	7.3891e-06	1.00614e-05	5.59654e-06	7.51491e-06	4.07437e-06	7.11282e-06	3.34432e-06	1.18276e-05	1.74427e-05	6.47396e-06	4.87516e-06	7.62433e-06	1.20593e-05	7.32362e-06	7.91083e-06	1.10149e-05	1.3744e-05	-6.47726e-08	1.00459e-05	1.1155e-05	1.36221e-05	1.42662e-05	7.79021e-06	4.58128e-06	3.65039e-06
D-2-Hydroxyglutaric acid	0.00193913	0.00184592	0.00202476	0.0021198	0.00200015	0.00217881	0.00117422	0.00127009	0.00125903	0.00148777	0.0017053	0.00174761	0.0018913	0.00178638	0.00191291	0.00235357	0.00250018	0.00260207	0.000906339	0.000923973	0.000924248	0.00162146	0.00162872	0.00168643	0.00336767	0.00355511	0.00335834	0.00243087	0.00243791	0.00252577	0.00229518	0.00239619	0.00227946	0.00247205	0.00253709	0.00253645	0.00279503	0.00288283	0.00299723	0.00318741	0.00361282	0.00313151	0.00176112	0.00163732	0.00158383	0.00306154	0.00306435	0.00314933	0.00271507
Deoxyadenosine monophosphate	0.0105809	0.00520032	0.00698203	0.00400897	0.0126739	0.00879889	0.0104565	0.00916465	0.00726934	0.00595904	0.00961037	0.00280942	0.0087616	0.00763091	0.010308	0.00867824	0.00509639	0.00611659	0.00606237	0.00477401	0.00795351	0.00781948	0.00968982	0.00671906	0.00857828	0.00900199	0.00794663	0.00484027	0.00864865	0.0102931	0.00393586	0.00728994	0.00813731	0.00627165	0.00984556	0.0110569	0.00609886	0.00737163	0.00913449	0.00516166	0.00613617	0.00632413	0.00585922	0.00891739	0.00919089	0.00623641	0.00545113	0.0040082	0.0191272
Deoxycytidine	4.60364e-05	7.4105e-05	7.54989e-05	3.64981e-05	0.000123659	9.03973e-05	7.28468e-05	9.94717e-05	9.43228e-05	8.61268e-05	6.51862e-05	7.29339e-05	4.14997e-05	7.61573e-05	7.50365e-05	7.56456e-05	7.86134e-05	0.000111794	7.49924e-05	4.16262e-05	9.93592e-05	5.65486e-05	8.49594e-05	4.53957e-05	5.10368e-06	7.58813e-06	5.44866e-06	1.27877e-06	1.81068e-06	1.64882e-06	5.6915e-06	9.71367e-06	8.62898e-06	2.92903e-06	4.97555e-06	5.2718e-06	3.66857e-06	5.98279e-06	1.0306e-05	1.77057e-06	2.38418e-06	9.94287e-07	1.0801e-05	1.67006e-05	1.01053e-05	3.61292e-06	1.30263e-05	3.50039e-06	7.40253e-05
Deoxyinosine	0.000159729	0.000187477	0.000227889	0.000280587	0.000205257	0.000125675	9.96032e-05	0.0001724	0.000194293	0.000195713	9.88571e-05	0.000184807	0.000157131	0.000251822	0.000159106	0.000124978	0.000126933	0.000396949	0.00029327	0.000160988	6.71144e-05	0.000239492	0.000133157	0.00021928	0.000175658	0.000441212	0.000382883	0.00027493	0.000584601	0.000344335	0.000315952	0.000198986	0.000436248	0.000314733	0.000451205	0.00043829	0.000404634	0.000194286	0.000442359	0.000462422	0.000306263	0.00048065	0.000346018	0.000399932	0.000590075	0.000373446	0.000251529	0.000275933	6.87063e-05
Deoxyuridine	0.000347038	0.000429522	0.000216782	0.000303182	0.000234725	0.000512021	0.000168768	7.52041e-05	0.000372774	0.000361193	0.000282165	0.000311099	0.000323764	0.000392628	9.39569e-05	0.000256571	0.000317963	0.000400949	0.000256219	0.000120149	0.000200725	0.000244702	0.000199503	0.000246617	0.000987749	0.00115955	0.00119036	0.00085505	0.00129666	0.00133471	0.000975702	0.00124679	0.0013347	0.00132494	0.00114048	0.00109034	0.00110883	0.000910741	0.00072803	0.00144222	0.00179422	0.000951393	0.000605529	0.000583703	0.000542048	0.000715606	0.00104618	0.00109933	0.000385214
D-Glucose	0.0359948	0.0290551	0.0328114	0.0340543	0.041868	0.0372482	0.03227	0.0301352	0.030562	0.0391021	0.0385158	0.0377768	0.0318505	0.0301814	0.03571	0.0329895	0.0385778	0.0339266	0.0309066	0.0317906	0.0342314	0.0360308	0.0376394	0.0353684	0.0190128	0.016918	0.0171839	0.0166294	0.0152887	0.0185731	0.0192891	0.0181299	0.0195902	0.0174234	0.0200979	0.0196955	0.0166026	0.0167177	0.0163078	0.0166283	0.0162333	0.016121	0.0184575	0.0177858	0.0190892	0.0216453	0.019569	0.0166663	0.045798
D-Glutamic acid	0.0230383	0.0233596	0.0217511	0.0213413	0.0207699	0.021216	0.0240648	0.0243606	0.0264926	0.0191052	0.0197252	0.0214801	0.0211829	0.0215777	0.0212113	0.0243614	0.0224897	0.0241034	0.0184353	0.0195689	0.0175945	0.0184138	0.0171139	0.0180501	0.00454044	0.00456228	0.00423433	0.00523229	0.00498805	0.00565572	0.00456837	0.00486299	0.00416389	0.00418477	0.00430458	0.00443921	0.00436894	0.0043898	0.00457735	0.00419674	0.00441863	0.00432838	0.00498637	0.00490414	0.00564038	0.00458708	0.00490267	0.0049126	0.0350813
Dihydroxyacetone phosphate	0.000908405	0.000913166	0.00100586	0.000965435	0.000931262	0.000867787	0.000753186	0.000866438	0.000772748	0.000555616	0.000608562	0.000645183	0.000654854	0.000644804	0.000645434	0.00088529	0.00085037	0.000849112	0.000465895	0.000557932	0.000425405	0.000479972	0.000381573	0.000434186	0.000139131	0.000141296	0.00012956	0.000136654	0.000130553	0.000127427	0.000143471	0.000144669	0.000138513	8.79114e-05	0.000121339	0.000120977	0.0001365	0.000129667	0.00014547	0.000106252	0.000120599	0.000118364	0.000143969	0.000150442	0.000174652	0.000134692	0.000139256	0.000138635	0.00139788
Dimethylglycine	0.00403611	0.00316324	0.00317196	0.00313487	0.00358587	0.00404614	0.00448821	0.0044763	0.00441095	0.00410152	0.00301898	0.00354254	0.00482415	0.00436752	0.00413476	0.0029453	0.0033311	0.00472647	0.00476415	0.00392946	0.00410867	0.00465945	0.00376784	0.00290667	0.00545108	0.00604932	0.00546565	0.00563545	0.00540642	0.00674122	0.00561309	0.00682016	0.0062927	0.0077356	0.00760999	0.00630208	0.00609153	0.00562283	0.00605481	0.00602102	0.00635037	0.00693578	0.00694967	0.00662521	0.00673432	0.00634953	0.00635252	0.00615888	0.00195811
DL-2-Aminooctanoic acid	0.000186977	0.000120305	0.000161841	0.000111059	0.000178918	0.000222604	0.000114737	0.000269991	0.00014633	0.000150579	0.000128244	0.000199026	0.00016686	0.0001851	0.000111677	9.51485e-05	0.000135194	0.00017777	0.000230304	0.000279217	0.000166595	0.000145117	0.000188345	0.000150507	0.000237224	0.000209289	0.000349212	0.000301582	0.00019895	0.000323782	0.000229065	0.00016106	0.000238092	0.000308437	0.000146012	0.000161816	0.000250129	0.00023001	0.000279919	0.000212106	0.000148762	0.000206416	0.000283945	0.000291517	0.000254992	0.000234131	0.000279546	0.000288986	0.000140704
Dodecanoylcarnitine	1.75996e-05	2.73039e-05	1.7031e-05	1.3558e-05	2.23322e-05	2.69911e-05	3.66094e-05	1.24876e-05	2.43391e-05	3.50755e-05	2.22596e-05	1.16701e-05	3.07328e-05	3.25878e-05	2.05816e-05	2.55777e-05	3.01972e-05	1.55881e-05	1.84564e-05	2.42692e-05	2.10823e-05	2.39561e-05	2.63684e-05	2.27018e-05	0.000161788	0.000157208	0.00015134	0.000241047	0.000187071	0.000270599	0.000108657	0.000113197	0.000107454	0.000197547	0.000119377	0.000193025	9.90206e-05	0.000102834	9.50689e-05	0.000165174	0.00016649	0.000197155	9.4854e-05	9.74723e-05	5.92357e-05	0.000142021	0.000223288	0.000224951	8.5212e-05
D-Ribose 5-phosphate	0.000206324	0.000160684	0.000142957	0.000130427	0.000117571	0.000126985	0.000199137	0.000227562	0.000228768	0.000130178	0.000162677	0.000166999	0.000214123	0.00015069	0.000185746	0.000133697	0.00013075	0.000132874	0.000166265	0.00015617	0.000124757	0.000142206	0.00013176	0.0001565	0.000247546	0.000245814	0.000213431	0.000253783	0.000253851	0.00029659	0.000229926	0.000231523	0.000231601	0.000243713	0.000212926	0.000240314	0.000231401	0.000247417	0.000258035	0.000215645	0.000217028	0.000204529	0.000265444	0.00024007	0.000287008	0.000233307	0.000211583	0.000260013	0.000599183
D-Sedoheptulose 7-phosphate	0.000745118	0.000768656	0.00069146	0.000717505	0.000754616	0.00070056	0.000779321	0.000952893	0.000649262	0.000964558	0.00110991	0.00116331	0.000829109	0.000742863	0.000902195	0.000974149	0.000890032	0.000876735	0.000634418	0.000584385	0.000718125	0.000745565	0.000737037	0.000683725	0.000122098	9.86446e-05	0.00010204	7.53897e-05	8.39559e-05	7.4121e-05	7.59412e-05	9.16051e-05	8.96925e-05	8.49085e-05	9.30008e-05	0.0001097	6.42819e-05	8.04648e-05	7.49701e-05	7.25488e-05	6.17268e-05	5.92815e-05	8.95704e-05	8.30967e-05	8.14332e-05	7.58163e-05	8.3943e-05	8.04704e-05	0.000945651
Fructose 1,6-bisphosphate	0.000167977	0.00017134	0.000152413	0.000130211	0.000146343	0.000123323	0.000191275	0.000193212	0.000147218	0.000174319	0.000173865	0.000189352	0.000229082	0.000293449	0.000201385	0.000123736	0.000145481	0.000151529	0.000201805	0.000138527	0.000246064	0.000202869	0.000288146	0.00021876	0.00118874	0.00128394	0.00141914	0.00132182	0.00125264	0.00113662	0.00113046	0.00102697	0.00124873	0.00095408	0.000900729	0.000878043	0.0013063	0.00122403	0.00120967	0.00113279	0.0011503	0.000986882	0.00121837	0.00127325	0.000978698	0.000972902	0.000996296	0.000849166	0.000111036
Fumaric acid	0.00142273	0.00146324	0.00143262	0.00102732	0.00104906	0.00113106	0.00144256	0.00146147	0.00156163	0.00118693	0.00127171	0.00132375	0.00151474	0.00151629	0.00150827	0.00116724	0.00113316	0.00111581	0.00125018	0.00121128	0.00108676	0.00116817	0.00122492	0.00116345	0.000973968	0.000924999	0.000929374	0.000880701	0.000970304	0.000983352	0.000866062	0.00091321	0.000869303	0.000835862	0.000899955	0.000929196	0.000887919	0.000868878	0.000864726	0.000835057	0.000859629	0.000891558	0.00081916	0.000781653	0.000865391	0.000912802	0.000910441	0.000920946	0.00144875
Galactose 1-phosphate	7.60562e-05	6.63261e-05	7.87377e-05	7.24756e-05	7.07861e-05	8.01547e-05	6.98398e-05	9.50632e-05	6.83544e-05	7.58544e-05	8.22519e-05	7.94665e-05	9.56207e-05	9.92622e-05	8.8976e-05	7.04703e-05	6.17315e-05	4.70569e-05	0.000115829	0.000101055	0.000111652	9.33696e-05	8.03972e-05	8.89247e-05	0.000281174	0.000322111	0.000318469	0.000290916	0.000294233	0.000315554	0.000273327	0.000275891	0.000306062	0.000259591	0.00026034	0.000253784	0.000244599	0.000284143	0.000276748	0.000268989	0.000304415	0.000230628	0.000324463	0.000328644	0.000290755	0.000290448	0.000285532	0.000288782	4.62561e-05
Gamma-Aminobutyric acid	0.00943812	0.00696021	0.00706719	0.00788956	0.00953155	0.00716092	0.00835546	0.00955955	0.0111195	0.00675241	0.00804558	0.00901924	0.0116089	0.00996252	0.00898618	0.00810108	0.00790799	0.00891855	0.00919533	0.00787139	0.00899333	0.00861991	0.0100209	0.00693433	0.0120551	0.0117607	0.0109676	0.0116807	0.0134846	0.0121649	0.012796	0.0126376	0.0123132	0.0123452	0.0125482	0.0117256	0.012487	0.0126967	0.0133148	0.0149857	0.0138734	0.0119828	0.0139153	0.0133853	0.0130957	0.012667	0.0138727	0.0130803	0.00813679
Gluconic acid	0.00418215	0.00454905	0.00392763	0.00392136	0.00415264	0.00386744	0.00514046	0.00533499	0.00625606	0.00366232	0.00372628	0.00413941	0.00453884	0.00463643	0.00473583	0.00472341	0.00518962	0.00485411	0.0041426	0.00434785	0.00361063	0.00396955	0.00230354	0.00348654	0.00251454	0.00246252	0.00225969	0.00244142	0.00235333	0.00258186	0.00277913	0.00301557	0.0025329	0.00215715	0.00242313	0.00246333	0.00235094	0.00235302	0.00257705	0.00207117	0.00214595	0.00218103	0.00201567	0.00192617	0.00238263	0.00214471	0.00216934	0.00218447	0.00860598
Glucose 6-phosphate	0.000163365	0.000146396	0.000145734	0.000138183	0.000135253	0.000145685	0.00014724	0.000164222	0.000147851	0.000132222	0.000138273	0.000157019	0.000173293	0.000156583	0.000178957	7.42715e-05	8.62512e-05	8.67346e-05	0.000133999	0.000170341	0.000140612	0.000114148	0.00013527	0.000127396	0.00024861	0.000209856	0.000266496	0.000251538	0.00025132	0.000247925	0.000254856	0.000270911	0.00022351	0.000327402	0.000263203	0.000284343	0.000241494	0.00026152	0.000277738	0.000245628	0.000262756	0.000246221	0.000256547	0.000257482	0.00024559	0.000224872	0.000249759	0.000234274	9.32659e-05
Glutathione	0.0522687	0.0523256	0.0496403	0.0461533	0.0279663	0.0531772	0.0612964	0.0489625	0.0633878	0.0527255	0.0430838	0.0477615	0.0446346	0.0424133	0.0433381	0.03629	0.0340384	0.0439406	0.0614003	0.0545468	0.0532464	0.0500078	0.0425127	0.0426194	0.0216461	0.0331104	0.0290935	0.0291545	0.0274646	0.0354574	0.0209092	0.0238539	0.0390413	0.0304185	0.0314372	0.0246037	0.0284823	0.0302658	0.038011	0.0359923	0.0361602	0.0323095	0.0268158	0.0313525	0.0259614	0.0292335	0.0305923	0.0360895	0.0600733
Glyceric acid	4.98277e-05	6.57495e-05	4.89676e-05	4.37513e-05	9.98855e-06	3.01466e-05	1.59068e-05	6.23609e-05	4.83266e-05	5.62524e-05	4.74159e-05	4.23219e-05	3.39141e-05	5.15064e-05	4.38137e-05	3.32613e-05	4.09789e-05	3.31882e-05	3.62846e-05	3.27989e-05	4.0146e-05	5.03803e-05	3.6594e-05	5.17874e-05	3.53805e-05	2.79098e-05	2.42967e-05	2.68673e-05	2.44193e-05	2.70021e-05	2.30036e-05	3.0631e-05	2.56842e-05	1.77267e-05	2.4779e-05	2.39652e-05	2.1633e-05	2.51644e-05	2.69002e-05	2.958e-05	2.1973e-05	2.62723e-05	3.44712e-05	3.80755e-05	4.10886e-05	2.80289e-05	2.66837e-05	2.95396e-05	3.69024e-05
Glycerol 3-phosphate	0.000252906	0.000277512	0.000248095	0.000223278	0.000198577	0.000234299	0.000327726	0.000308504	0.000407642	0.000204958	0.000191847	0.000230221	0.00041391	0.000402536	0.000403412	0.000244482	0.000196073	0.000243082	0.000356942	0.000394665	0.00034005	0.000362012	0.000339654	0.000369494	0.00054371	0.000536835	0.000536452	0.000575161	0.0005709	0.000628819	0.000462447	0.000528194	0.000483341	0.000411021	0.000442263	0.000467164	0.000497226	0.00048768	0.000541195	0.000447681	0.000411064	0.000392757	0.000552135	0.000538326	0.000673547	0.000551321	0.000566259	0.000591462	0.000590873
Glycerophosphocholine	0.00472221	0.00538746	0.00204723	0.00163908	0.00223707	0.00319202	0.00341157	0.00436873	0.00313991	0.00252523	0.00260708	0.00195948	0.00215032	0.00416193	0.00363655	0.00342059	0.00348113	0.00295654	0.00319707	0.00397697	0.00390521	0.00250383	0.00383421	0.00369681	0.00409548	0.00587742	0.00392668	0.0056792	0.0061355	0.0052385	0.00542502	0.00426255	0.00356951	0.00694122	0.00747518	0.00619071	0.00523124	0.00327729	0.0054307	0.00526718	0.0056838	0.00431266	0.0021851	0.0034496	0.00300087	0.00729696	0.00447608	0.00483125	0.00217426
Glycine	0.00011881	0.000121489	9.18194e-05	8.98391e-05	7.04672e-05	7.11956e-05	0.000215086	0.000222808	0.000129702	5.78931e-05	4.72716e-05	5.84226e-05	8.07112e-05	0.000156366	7.22894e-05	6.22683e-05	9.27273e-05	6.13446e-05	4.9491e-05	7.48663e-05	6.86929e-05	6.43005e-05	7.07569e-05	6.75974e-05	3.62379e-05	9.13126e-05	2.17113e-05	2.36181e-05	2.02696e-05	1.90943e-05	2.68383e-05	3.33469e-05	2.76666e-05	4.12838e-05	2.95114e-05	4.19959e-05	2.46682e-05	3.17726e-05	3.07152e-05	2.75423e-05	5.98224e-05	1.54998e-05	2.55835e-05	3.38296e-05	2.72793e-05	2.60176e-05	2.54577e-05	3.44809e-05	4.52337e-05
Glyoxylic acid	0.000350744	0.000275348	0.000296258	0.000242888	0.000267006	0.000227823	0.000324854	0.000335611	0.00032898	0.000273932	0.000253078	0.000277366	0.000317658	0.000352526	0.00034298	0.000251122	0.000251738	0.000246989	0.000285948	0.000273903	0.000272055	0.0002808	0.000269396	0.000271534	0.000232942	0.000271465	0.000290416	0.000231944	0.000231877	0.000233259	0.000232624	0.000248448	0.000247705	0.000222443	0.00023011	0.000222896	0.000230307	0.000237111	0.000236857	0.000225134	0.000241328	0.000222815	0.000247667	0.000239707	0.000246053	0.000245979	0.000251235	0.000262117	0.00035931
Guanidoacetic acid	0.02842	0.0279089	0.0296528	0.0268342	0.0248881	0.0236506	0.0274084	0.0264637	0.0305325	0.0248083	0.0247643	0.0266053	0.0312095	0.0336624	0.0350063	0.0328141	0.0311401	0.0323351	0.0246336	0.0260268	0.0296494	0.0318072	0.0281516	0.0332457	0.0156821	0.0152539	0.0183693	0.0213587	0.0196178	0.0193107	0.0184	0.0183915	0.0169865	0.0183562	0.0224345	0.0203796	0.0179292	0.0156563	0.0191712	0.0185293	0.0196977	0.0209334	0.0194372	0.018124	0.0200738	0.0199996	0.0171049	0.0212577	0.0203935
Guanine	0.000598742	0.000536768	0.000783086	0.000622351	0.000423964	0.000546387	0.00106668	0.000915642	0.000687293	0.000200911	0.000497488	0.000527514	0.000786971	0.000998302	0.000831516	0.00059236	0.000667553	0.000666912	0.000955627	0.000949755	0.000785524	0.000637164	0.000612925	0.00081914	0.000291169	0.000255925	0.000345047	0.000239028	0.00031837	0.000283711	0.000324529	0.000277051	0.000223617	0.000174049	0.00017839	0.000146019	0.000165881	0.00028948	0.000293382	0.000171667	0.000258267	0.000197548	0.000292732	0.000313244	0.0002283	0.000147829	0.000156373	0.00018468	0.000254852
Guanosine	0.00118129	0.00304366	0.00188104	0.00179679	0.00113644	0.00170141	0.00198923	0.00117188	0.00332286	0.000839292	0.0012767	0.00266748	0.00621335	0.00467461	0.00308147	0.00265191	0.00105326	0.000832739	0.000960138	0.00179661	0.00208147	0.00303402	0.00335273	0.00233159	0.00285661	0.00707785	0.00872449	0.0100013	0.0130232	0.0136771	0.00650861	0.00688648	0.00507983	0.0112521	0.0128456	0.0128448	0.0162298	0.0109892	0.0134489	0.0119166	0.0109996	0.00728824	0.00856007	0.0100506	0.0137341	0.00676393	0.00514469	0.0112041	0.00375994
Guanosine monophosphate	0.00530959	0.00434074	0.00532304	0.0065008	0.00986847	0.0055592	0.00544171	0.0058363	0.00546412	0.00452209	0.00562755	0.00737741	0.0102396	0.0144573	0.00807157	0.00406991	0.00600301	0.00413893	0.0109517	0.00887054	0.0108932	0.00907646	0.00777943	0.00703457	0.0159865	0.0105683	0.0135667	0.0173568	0.0135413	0.0141646	0.0117029	0.011167	0.0121066	0.0143461	0.0140371	0.0105253	0.0116361	0.010831	0.0149323	0.0142717	0.0145347	0.0152223	0.0117855	0.0116338	0.0150646	0.0103133	0.0104858	0.00972043	0.0104182
Homocysteine	0.000308506	0.000319574	0.000298261	0.000339676	0.000295077	0.000315613	0.00033926	0.000375985	0.000354325	0.000342119	0.00029766	0.000297299	0.000402866	0.000348963	0.000227551	0.000276739	0.000396909	0.000326753	0.00033037	0.000385043	0.000306952	0.000405289	0.000446459	0.000452067	0.000138629	0.00012143	0.000113764	0.000175972	0.00015754	0.000165858	0.000112307	0.000107129	0.000106104	0.00014832	0.000154441	0.000181223	0.000116044	0.000140186	0.000143449	0.000147003	0.000153565	0.00015718	0.000112897	0.000154426	0.000125904	0.000129219	0.000137176	0.000189862	0.000357388
Hydroxyisocaproic acid	0.000226456	0.000370889	0.000206049	0.000301909	0.000261493	0.000286859	0.000165944	0.000177589	0.00020263	0.00030418	0.000334064	0.000267931	0.000237195	0.000209771	0.000195646	0.000270153	0.000292581	0.0003172	0.000253449	0.000231888	0.000251929	0.000283984	0.000293714	0.00029809	0.00024661	0.000254889	0.000269703	0.000303272	0.000315424	0.000380882	0.000328828	0.000329592	0.000290289	0.000278308	0.000320375	0.000316187	0.000272051	0.000236414	0.000268407	0.000347303	0.000413803	0.000346009	0.000244631	0.000234539	0.000299897	0.0003113	0.000269004	0.0002801	0.000154116
Hypoxanthine	0.00244305	0.00286785	0.00285126	0.00392297	0.00213105	0.00204562	0.00536944	0.00473207	0.00646295	0.00526309	0.00385741	0.00310457	0.00328677	0.00577664	0.00443574	0.00385162	0.003553	0.00679627	0.00399311	0.00392542	0.00331199	0.00274033	0.00470155	0.00524768	0.00397797	0.00233503	0.00413036	0.00516774	0.00495679	0.00501744	0.002222	0.00373472	0.00271375	0.00339671	0.00132521	0.00146865	0.00577867	0.00487568	0.00642007	0.00349648	0.0037779	0.00332645	0.00670495	0.00887273	0.00551731	0.00578131	0.00241227	0.00552483	0.00237776
Indole	0.0217989	0.0173134	0.0204122	0.0153194	0.0194922	0.0176766	0.0186172	0.015132	0.0271911	0.0292331	0.0229049	0.0235038	0.025194	0.0231901	0.0219927	0.0233588	0.0173841	0.0220752	0.0195101	0.0191203	0.0194777	0.0199424	0.0186852	0.0188328	0.0107395	0.00869938	0.00962869	0.0114478	0.01371	0.0110821	0.0121412	0.0112634	0.0113609	0.0142167	0.0128736	0.0137367	0.0106286	0.0100894	0.0119922	0.0144094	0.012142	0.0118675	0.012161	0.0129355	0.011778	0.0141712	0.00984783	0.011608	0.014334
Indole-3-carboxylic acid	1.41319e-06	1.30444e-06	1.18968e-06	1.05229e-06	1.05297e-06	9.87644e-07	1.21638e-06	1.25079e-06	1.32358e-06	1.08624e-06	1.03563e-06	1.18849e-06	1.14922e-06	1.13644e-06	1.14139e-06	1.09224e-06	1.12162e-06	1.1377e-06	9.68595e-07	9.69368e-07	9.33418e-07	9.72634e-07	9.31731e-07	9.17838e-07	2.51591e-05	2.44862e-05	2.66098e-05	2.80856e-05	2.59758e-05	2.33202e-05	2.87502e-05	2.86392e-05	2.33531e-05	1.87729e-05	2.526e-05	2.3729e-05	2.40153e-05	2.44095e-05	2.30267e-05	3.30844e-05	2.3947e-05	1.88649e-05	1.8332e-05	1.685e-05	3.23835e-05	3.32645e-05	2.9096e-05	2.16269e-05	2.96434e-06
Inosine	0.00354845	0.00549118	0.00246344	0.00259754	0.00479957	0.0024115	0.0082583	0.00627499	0.00513094	0.00701798	0.0061463	0.00689603	0.00568072	0.00997809	0.0142394	0.00320802	0.00207337	0.00219427	0.0185191	0.00573112	0.0109776	0.00601852	0.00848813	0.00540017	0.0316946	0.0191298	0.0230501	0.0303498	0.0321944	0.0218684	0.0187933	0.0243915	0.0229087	0.0230564	0.0237775	0.0264097	0.0313087	0.0399117	0.0206135	0.0252315	0.023847	0.0193302	0.0275826	0.0248684	0.0298886	0.0191531	0.023491	0.0261836	0.00580758
Inosinic acid	0.00584269	0.00539582	0.00530084	0.00511759	0.00695836	0.00635238	0.00643085	0.00597577	0.0054898	0.00541355	0.00441866	0.00570164	0.00623689	0.0120235	0.00620429	0.00490009	0.0053167	0.00517919	0.00659846	0.00687272	0.00818776	0.0104942	0.00891827	0.00769629	0.0147436	0.016621	0.0098566	0.0176345	0.0160058	0.0188583	0.0129014	0.0177542	0.0158472	0.0162895	0.0167487	0.0111655	0.0133234	0.0146968	0.0183448	0.0129453	0.0132048	0.0160272	0.0146791	0.015008	0.0124169	0.0120231	0.0136648	0.0156698	0.00913022
Isovalerylcarnitine	0.000349081	0.00037985	0.000398328	0.00113585	0.000702709	0.000557244	0.000206451	0.000414821	0.000271165	0.00059075	0.000836261	0.000676554	0.000302037	0.000255462	0.000288949	0.000927439	0.000486631	0.00106431	0.00047661	0.000696625	0.00030644	0.000643611	0.00031889	0.000281407	0.0011312	0.00127903	0.00121499	0.00150544	0.00174471	0.00141581	0.00105648	0.000826787	0.0010551	0.00134362	0.00110829	0.00088925	0.000984415	0.000817102	0.00127244	0.00171385	0.00153594	0.0012929	0.000900216	0.00122112	0.00104273	0.00111689	0.00129943	0.000725707	0.000153595
L-3-Phenyllactic acid	0.00161552	0.00153499	0.00164571	0.00136232	0.00128696	0.0013459	0.00160541	0.00175523	0.00164913	0.00124162	0.00150612	0.00144853	0.00145546	0.00157305	0.00154618	0.00140199	0.00167253	0.00165325	0.00135393	0.00138553	0.00127076	0.00146331	0.00125864	0.00106675	0.000535176	0.00051566	0.000397284	0.000525925	0.000503934	0.00049995	0.0004806	0.000595208	0.000419531	0.000439834	0.000418495	0.000456351	0.000509496	0.000470738	0.000488394	0.000435004	0.000499224	0.000543597	0.000532478	0.00046591	0.000665407	0.00053698	0.000510746	0.000542103	0.00203864
L-Acetylcarnitine	0.0566576	0.0466089	0.0580863	0.0501608	0.0381577	0.0401294	0.0357101	0.0370647	0.0371058	0.0473381	0.0320884	0.0334348	0.047829	0.0464346	0.0407881	0.0370381	0.0386664	0.0372118	0.0475438	0.0463892	0.0341148	0.034951	0.0402711	0.0453356	0.0716145	0.0697621	0.0619436	0.0568832	0.0678705	0.062383	0.069555	0.0715048	0.0617438	0.0666528	0.0652543	0.0715088	0.0630929	0.0655529	0.0694871	0.059553	0.0656142	0.059523	0.0691339	0.0765988	0.0640967	0.0700252	0.0703965	0.0636098	0.0468111
L-Alanine	0.00778051	0.00810976	0.00506865	0.00453596	0.00634224	0.00701684	0.0139875	0.0137515	0.0114994	0.00621049	0.0054248	0.00604511	0.0112404	0.0100651	0.00901924	0.008229	0.00585402	0.0072482	0.00902531	0.010834	0.008316	0.0103924	0.00698873	0.00848988	0.00130459	0.000950551	2.94445e-05	0.00121346	0.00158377	0.00108793	0.00118862	0.0019577	0.00169562	0.00115575	0.00128978	0.00102878	0.000781922	0.00129108	0.00131673	0.000875514	0.000962972	0.00119159	0.00161139	0.00133824	0.00138125	0.00116459	0.00090911	0.00170975	0.00766529
L-Arginine	0.00436668	0.00656772	0.00419802	0.00434659	0.00484133	0.00343934	0.00307128	0.0054492	0.00487098	0.00386703	0.00462888	0.00542909	0.0054557	0.0070394	0.00389038	0.00418782	0.00530157	0.00420996	0.00524556	0.00571717	0.00510591	0.00284138	0.00401026	0.00379258	0.00121908	0.00182141	0.00132456	0.00144929	0.00152688	0.00151173	0.00136135	0.0015678	0.00114813	0.00136721	0.00157211	0.00109312	0.00144562	0.00151099	0.0014947	0.00112354	0.000581596	0.0011207	0.00165644	0.00150795	0.0012964	0.00126071	0.00121696	0.00153161	0.00660744
L-Asparagine	0.0179454	0.00208406	0.0145305	0.0155138	0.0206595	0.0155599	0.0161022	0.0127963	0.0124536	0.0134271	0.0129142	0.0140083	0.0119324	0.0119103	0.0161042	0.011052	0.0110853	0.0109271	0.0144681	0.0145791	0.015849	0.0149426	0.0156707	0.0124322	0.0149578	0.0159434	0.0178438	0.0153287	0.0145434	0.0138042	0.0156289	0.0136537	0.0177147	0.0135383	0.0148382	0.0159856	0.0158831	0.0161813	0.0149196	0.0156548	0.0152912	0.0161202	0.01687	0.0132858	0.0149141	0.0181624	0.0185633	0.0177946	0.00108298
L-Aspartic acid	0.000630187	0.000783066	0.000886673	0.000306648	0.000409731	0.000204173	0.0011946	0.000815882	0.00117664	0.000423975	0.000437754	0.000532004	0.000647147	0.000902176	0.00108484	0.000477601	0.000247001	0.000757037	0.00068657	0.000791451	0.000611245	0.000463048	0.000476292	0.000575742	0.000310181	0.000254167	0.000317031	0.000145294	0.000265133	0.000188448	0.00024581	0.000381801	0.000319263	0.000159677	0.00017759	0.000197669	0.000323036	0.000257011	0.000302479	0.000225998	0.000131425	0.000206348	0.000382856	0.000280962	0.000381467	0.000236625	0.00021596	0.000286399	0.00123786
L-Cysteine	3.37738e-05	3.82381e-05	2.69609e-05	4.43472e-05	4.56129e-05	5.45774e-05	6.69424e-05	4.49473e-05	8.71541e-05	8.0618e-05	7.02192e-05	0.000100011	6.26018e-05	9.97586e-05	9.85874e-05	8.57351e-05	7.09949e-05	7.15076e-05	4.46675e-05	6.60578e-05	9.36321e-05	4.4483e-05	6.04595e-05	3.6721e-05	3.20121e-05	4.27988e-05	6.49694e-05	7.75052e-05	4.40952e-05	7.10315e-05	4.45711e-05	4.17352e-05	5.92733e-05	5.15277e-05	5.25136e-05	5.64174e-05	3.79442e-05	6.58262e-05	7.9626e-05	6.98208e-05	6.80183e-05	7.22536e-05	3.38332e-05	4.40467e-05	4.00889e-05	3.41268e-05	3.39118e-05	4.14924e-05	0.000122515
L-Cystine	2.54888e-05	2.05096e-05	3.02164e-05	2.28773e-05	2.08517e-05	2.69536e-05	2.92203e-05	1.80287e-05	2.26453e-05	2.81417e-05	2.11023e-05	2.26219e-05	1.85973e-05	2.56809e-05	2.19161e-05	3.99196e-05	1.70818e-05	2.56219e-05	2.50847e-05	1.91526e-05	2.19757e-05	3.119e-05	2.16786e-05	2.46084e-05	1.78045e-05	2.71853e-05	2.37704e-05	4.1404e-05	2.97697e-05	3.58412e-05	1.65438e-05	2.08454e-05	1.44333e-05	3.1243e-05	2.43074e-05	2.7302e-05	2.23706e-05	1.82598e-05	2.39839e-05	2.95529e-05	2.60894e-05	2.34688e-05	2.52416e-05	2.70634e-05	3.1661e-05	1.80336e-05	2.81183e-05	2.31458e-05	5.47698e-05
L-Glutamine	0.00486387	0.0048331	0.00390543	0.00892982	0.00852883	0.00576069	0.00431633	0.00506017	0.00362843	0.00412246	0.00587911	0.00582476	0.00524927	0.00433222	0.00368822	0.00796587	0.00424581	0.00542838	0.00393435	0.00563588	0.00338058	0.00405395	0.00424798	0.00423784	0.0016243	0.00163581	0.00209337	0.00251854	0.00225814	0.00200759	0.00169401	0.00252784	0.00193147	0.00230322	0.00227745	0.00187094	0.00192724	0.00216501	0.0026144	0.00192058	0.00256945	0.00217193	0.00190347	0.0020717	0.00210702	0.00265986	0.00198438	0.00215644	0.00196029
L-Histidine	0.00042351	0.000539384	0.000684874	0.000395349	0.000584798	0.000357055	0.000275022	0.000508822	0.000578898	0.000569583	0.000809599	0.000892018	0.000442679	0.000328193	0.000854406	0.00045455	0.00069714	0.000700831	0.000394004	0.0005747	0.000421987	0.000696606	0.000571589	0.000437701	0.000234481	0.000335226	0.000271525	0.000233527	0.000177342	0.000198622	0.000283975	0.000325393	0.000238895	0.000203487	0.000333711	0.000198265	0.000276146	0.000325815	0.00040207	0.000244653	0.000301289	0.000299348	0.000257336	0.00028018	0.000319677	0.000286859	0.000195736	0.000322819	0.000210657
L-Homoserine	0.000620132	0.000730284	0.00077654	0.000753045	0.000855589	0.000828695	0.00104102	0.000986399	0.000622301	0.00116599	0.000840223	0.00103873	0.000714431	0.000917263	0.000828165	0.000601681	0.000467928	0.000655943	0.000790374	0.000679002	0.000843335	0.000674871	0.000917673	0.000770784	0.000392907	0.000356984	0.000518866	0.000687207	0.000453343	0.000494621	0.000574851	0.000565969	0.000586093	0.000496048	0.000414373	0.000683082	0.000589032	0.000490555	0.000523773	0.000552806	0.000538489	0.000445074	0.00048204	0.00049976	0.000618719	0.0005095	0.000567046	0.000705677	0.000637617
L-Isoleucine	0.0771029	0.0697148	0.0974414	0.0855936	0.0703146	0.0774758	0.0766625	0.0731195	0.0722303	0.0680877	0.0730623	0.0767898	0.0742827	0.0783325	0.0838022	0.0582869	0.0773839	0.0681778	0.0788158	0.0761347	0.0795182	0.0825589	0.0825645	0.0779537	0.0596848	0.0597938	0.0632797	0.0603865	0.0574422	0.0581668	0.0664464	0.0662956	0.0591701	0.0638971	0.0611347	0.061677	0.0542328	0.0619616	0.058485	0.0579941	0.0571962	0.0610854	0.056326	0.0617965	0.0630809	0.0549093	0.0664148	0.0646524	0.0456015
L-Kynurenine	0.00364772	0.00439322	0.00615305	0.0036806	0.00319747	0.0046491	0.00484889	0.006605	0.00326459	0.00420132	0.00591236	0.00265652	0.00655564	0.003602	0.00366581	0.00721608	0.00605185	0.00436698	0.00410271	0.00450359	0.00169535	0.0071463	0.00616157	0.00589432	0.0174453	0.0273372	0.0261519	0.0176505	0.0215438	0.0221538	0.0194483	0.0186276	0.0266357	0.032178	0.0215171	0.0235383	0.0168818	0.0170531	0.0156418	0.0243915	0.0211666	0.0293555	0.0158374	0.0142892	0.0149339	0.0234893	0.0175678	0.0177247	0.003373
L-Lactic acid	0.0268812	0.0272911	0.0243275	0.0274036	0.0275187	0.0272697	0.0251	0.0269787	0.0270382	0.0273039	0.0298692	0.0293148	0.0256046	0.0244369	0.0259652	0.0282053	0.0282827	0.0283684	0.0261949	0.0261963	0.0247312	0.0308867	0.0294648	0.0262488	0.0152553	0.0155071	0.0158192	0.0156678	0.015021	0.0158834	0.0168354	0.0168817	0.0163415	0.0151624	0.0159417	0.0165125	0.0149802	0.0153704	0.0145275	0.0146708	0.0162377	0.0146416	0.015679	0.0152431	0.0174078	0.0166909	0.0161835	0.0157084	0.0323011
L-Lysine	0.00405206	0.00674085	0.00693288	0.00964346	0.00900163	0.00926532	0.00458152	0.00552237	0.00380895	0.0101076	0.00979522	0.010554	0.00570366	0.00748722	0.00792554	0.010151	0.00919725	0.008252	0.00515988	0.00712283	0.00606691	0.00462983	0.00554777	0.00806701	0.00214977	0.003105	0.00360703	0.00283121	0.00302545	0.00157115	0.00281917	0.00340785	0.00395957	0.00282768	0.00295425	0.00317769	0.0029957	0.00239913	0.00314351	0.00319158	0.00393918	0.00418636	0.00285619	0.0022582	0.00372251	0.00311548	0.00322841	0.00382545	0.00360696
L-Malic acid	0.0165561	0.017319	0.0175145	0.0131365	0.0135453	0.0131353	0.0179122	0.0197204	0.0206937	0.0152594	0.0155841	0.0148785	0.0201028	0.0192589	0.0200199	0.013938	0.0144191	0.0147577	0.0164897	0.01511	0.0148326	0.0162491	0.016745	0.0164254	0.0163806	0.0167912	0.0153151	0.0140437	0.0143636	0.0149353	0.0139684	0.0143518	0.0144481	0.0123062	0.0126254	0.013139	0.0129349	0.0134933	0.0129578	0.0127107	0.0139523	0.0131463	0.014255	0.0142908	0.0143909	0.01435	0.0145783	0.0139179	0.0229324
L-Methionine	0.0265087	0.017898	0.0164268	0.0260243	0.0261199	0.0250655	0.0164862	0.0185977	0.0118609	0.0142465	0.0161573	0.012636	0.012786	0.0102664	0.015558	0.0123517	0.0111546	0.0121863	0.0110554	0.0111812	0.0108481	0.0165636	0.017058	0.0101136	0.0215352	0.0228975	0.0247589	0.0224671	0.022652	0.0212732	0.0198038	0.0193715	0.0194135	0.0189829	0.0229477	0.0205428	0.0158697	0.020989	0.0194731	0.0251327	0.0224701	0.0222987	0.0170587	0.0198942	0.0167781	0.0201261	0.0202459	0.0207062	0.00219502
L-Phenylalanine	0.0265309	0.0306139	0.0383881	0.0251916	0.0355997	0.0400017	0.0263832	0.0281678	0.0297735	0.043823	0.0361979	0.0318821	0.0363194	0.047823	0.0280764	0.039423	0.0465224	0.0278448	0.0408553	0.0338541	0.041448	0.0378782	0.0269532	0.0451788	0.0324788	0.0395269	0.0335	0.0313835	0.0293172	0.0288618	0.0346766	0.0242065	0.0312296	0.0335769	0.038704	0.0398317	0.0388094	0.0345834	0.0287033	0.0375969	0.0333139	0.0423871	0.0380782	0.0378572	0.0351063	0.0393652	0.0335525	0.0311422	0.00808492
L-Proline	0.00813477	0.0139258	0.0125072	0.00976717	0.0128026	0.0157184	0.0147281	0.0164791	0.0151003	0.01232	0.0150969	0.0134473	0.0167346	0.0102788	0.0160552	0.0103735	0.0127053	0.0137729	0.0104283	0.0143577	0.0111872	0.0125496	0.0133616	0.00995203	0.00468826	0.00487789	0.00565424	0.00492213	0.00463093	0.00396237	0.0053179	0.00532597	0.00478343	0.00495275	0.00499544	0.00425392	0.00384081	0.00551855	0.00457108	0.00503563	0.00511985	0.00580938	0.00446551	0.00501919	0.00505998	0.00552792	0.00365467	0.00530465	0.0120838
L-Serine	0.00666843	0.00676118	0.00323558	0.00509576	0.0037357	0.00475281	0.00508834	0.00769138	0.00423546	0.0042661	0.00473961	0.00412097	0.00505899	0.00440369	0.00475467	0.00475103	0.00658882	0.00555164	0.00521158	0.00481102	0.00477396	0.004587	0.00436353	0.00467825	0.00281425	0.00273907	0.00221759	0.00219095	0.00237922	0.00222597	0.00286653	0.00272708	0.00195972	0.00188364	0.00221412	0.00246926	0.00213994	0.00248514	0.00211772	0.00209846	0.00176	0.00314113	0.00198289	0.00160395	0.00264707	0.00159433	0.00274391	0.00308475	0.00162397
L-Tryptophan	0.000614794	0.000755565	0.000711438	0.000572705	0.00112607	0.00114927	0.00105695	0.000935578	0.000450455	0.00133759	0.00133905	0.00166772	0.00150803	0.00172845	0.00062949	0.000658936	0.00150623	0.00137387	0.00127621	0.00115717	0.00174551	0.000424071	0.00150456	0.000804627	0.00120306	0.00101382	0.00167593	0.00147203	0.00155997	0.00179246	0.00153403	0.00112642	0.00206794	0.00123574	0.00121728	0.00128483	0.00147046	0.00131421	0.00212463	0.00163603	0.0013548	0.00167191	0.00138004	0.0016997	0.00139514	0.001549	0.00223928	0.00150658	0.00145172
L-Tyrosine	0.000902537	0.00293468	0.000961206	0.000759318	0.00141349	0.000946615	0.000910199	0.0014587	0.00163412	0.00138926	0.00264977	0.000930979	0.00109328	0.0013653	0.000936618	0.00199921	0.00061825	0.00100944	0.00173985	0.0015449	0.00184507	0.00118019	0.00153983	0.000937587	0.000843587	0.0013591	0.00113884	0.000564806	0.00125853	0.00077077	0.00150695	0.00120773	0.000621074	0.000970162	0.00141985	0.000539739	0.00130443	0.000608886	0.00120314	0.000839457	0.00130406	0.00126494	0.00107183	0.000908751	0.000849423	0.00156634	0.00124585	0.000501522	0.000253504
L-Valine	0.0213852	0.0288403	0.025913	0.0257917	0.0233869	0.0198711	0.0255131	0.0210962	0.0233061	0.0194934	0.0227007	0.0323445	0.030868	0.0282158	0.0241509	0.0253186	0.0223599	0.0283752	0.0248611	0.0200925	0.027341	0.0254779	0.0276625	0.0253014	0.00508455	0.00502368	0.00490358	0.00590586	0.00543952	0.00530314	0.00462898	0.00484621	0.00472866	0.00751714	0.00670814	0.00703817	0.00531662	0.00495065	0.00569503	0.00605733	0.00613051	0.00583691	0.00575074	0.00640744	0.00634477	0.00657719	0.00580595	0.00632038	0.0286593
Methionine sulfoxide	0.000529946	0.000288786	0.000534948	0.000506302	0.000505454	0.000475326	0.000723922	0.00065535	0.00055359	0.000455609	0.000493438	0.000488525	0.000403871	0.000611481	0.000432371	0.000565534	0.000391098	0.000637433	0.0003197	0.000335322	0.00044865	0.000471493	0.000441528	0.000368319	0.000129976	8.84584e-05	0.000146485	0.000125454	9.28209e-05	0.000112993	9.81181e-05	9.57379e-05	6.92528e-05	0.000202183	0.000219613	0.000128007	0.000102121	9.92917e-05	0.000104892	0.000112616	9.98876e-05	8.88772e-05	9.29572e-05	8.81371e-05	6.47049e-05	8.14222e-05	8.19511e-05	0.000131672	0.000266164
Myoinositol	8.49703e-05	8.77581e-05	7.74123e-05	4.46139e-05	6.01603e-05	2.64255e-05	6.48257e-05	6.48567e-05	0.000100966	2.87699e-05	3.92863e-05	8.26925e-05	2.77542e-05	4.09341e-05	3.10994e-05	3.24532e-05	3.28392e-05	3.88605e-05	2.09754e-05	4.26524e-05	3.69358e-05	1.41834e-05	2.71138e-05	2.57075e-05	2.70797e-05	3.56341e-05	1.52343e-05	5.11415e-05	3.86553e-05	4.06225e-05	4.00003e-05	5.15564e-05	2.88277e-05	4.72069e-05	4.55565e-05	3.9009e-05	1.35458e-05	2.58312e-05	2.96457e-05	3.82805e-05	3.07487e-05	1.12479e-05	2.78145e-05	1.84875e-05	1.71027e-05	4.3937e-05	3.18483e-05	4.61194e-05	0.000135363
N6,N6,N6-Trimethyl-L-lysine	0.000219919	0.000338139	0.000204669	0.000569399	0.000297061	0.000478002	0.000376897	0.000259728	0.000328722	0.000409391	0.000381239	0.000593588	0.000249271	0.000148736	0.000186339	0.000480408	0.000464538	0.000395679	0.00044572	0.000815061	0.00024413	0.000269436	0.000378713	0.000241114	0.000582457	0.000551124	0.000418401	0.000523011	0.000476941	0.0003086	0.000420874	0.000370178	0.000469845	0.00116092	0.000238772	0.000314594	0.000382506	0.000553778	0.000343049	0.000376239	0.0002821	0.000646533	0.000493755	0.000490619	0.000379668	0.000428425	0.000363208	0.000478716	0.000357819
N-Acetyl-D-glucosamine	0.00018234	0.000187004	0.000149655	0.000146962	0.000158261	0.000149358	0.00015414	0.000198409	0.000230155	0.000158239	0.00016715	0.0001539	0.000172724	0.000180271	0.000190554	0.000175284	0.000199703	0.000171523	0.000185892	0.00020891	0.000141376	0.000154061	9.82442e-05	0.00010824	0.000282011	0.000270174	0.000274226	0.000269877	0.000262876	0.000278859	0.000261991	0.000357437	0.000281105	0.000239218	0.000250705	0.000258172	0.00026274	0.000250151	0.000236187	0.000290538	0.000344234	0.000284369	0.0002933	0.000276726	0.000300026	0.000225741	0.000267048	0.000254108	0.000261152
N-Acetyl-L-alanine	0.00125587	0.00139588	0.00118485	0.00146652	0.00142904	0.00142007	0.0012002	0.00133365	0.00142097	0.00167259	0.00155776	0.00167506	0.00137357	0.00124794	0.00113892	0.00152929	0.00152943	0.00162503	0.00118439	0.00111336	0.00106581	0.00129637	0.00140018	0.00126302	0.000457159	0.000414229	0.000470789	0.000402658	0.000416708	0.000451696	0.000499985	0.000486041	0.000487881	0.000410451	0.000449463	0.000419187	0.000429569	0.000451815	0.000435027	0.000398028	0.00040861	0.000406651	0.000467986	0.000450617	0.00049303	0.000414041	0.000451566	0.000467612	0.00174314
N-Acetyl-L-aspartic acid	0.00112554	0.00118725	0.0011924	0.000712894	0.000557567	0.000612592	0.000860481	0.000966442	0.000861526	0.000389728	0.000734758	0.00073147	0.000735793	0.000753676	0.000722138	0.000616537	0.000614815	0.000622657	0.000600628	0.000721211	0.000802332	0.000807779	0.000753387	0.000625928	0.000636315	0.000758183	0.000763797	0.000544205	0.000413116	0.000415902	0.000819535	0.000830921	0.000789903	0.000499175	0.000549502	0.000468882	0.00100668	0.00103378	0.0010924	0.000556446	0.000502359	0.000486587	0.000531605	0.00052555	0.000479489	0.000643053	0.000836512	0.000872122	0.00170331
N-Acetylornithine	0.00380829	0.00355559	0.00392283	0.00627304	0.00645383	0.00650466	0.00371389	0.00380369	0.00356183	0.0069312	0.00623957	0.00669488	0.00353537	0.00401758	0.00377194	0.00703749	0.00788414	0.00730739	0.00574919	0.00483826	0.00514879	0.00549101	0.00642359	0.00543245	0.00292931	0.00294273	0.0030363	0.00299107	0.000670364	0.0031345	0.00321026	0.00292604	0.00326102	0.00361326	0.00383603	0.00395487	0.00294847	0.0030478	0.00306786	0.00419402	0.00360475	0.00416005	0.0033482	0.00285697	0.00322243	0.00340803	0.00334864	0.00365487	0.00265405
N-Acetylputrescine	7.2223e-05	0.00014358	0.000114432	6.52154e-05	0.000104699	9.13533e-05	0.00014233	0.000127841	0.000205044	9.89545e-05	0.000104881	9.17868e-05	0.000136591	0.000115627	9.50072e-05	8.48621e-05	7.26234e-05	0.000109427	0.000114681	0.000147478	0.00011417	0.000100084	0.00010773	0.000115038	9.22551e-05	6.58649e-05	0.000105061	8.37718e-05	7.63687e-05	7.31531e-05	8.97547e-05	0.000107646	0.000105396	8.91213e-05	7.76688e-05	8.23375e-05	0.000102248	7.97571e-05	0.000105671	8.61091e-05	8.42746e-05	9.31828e-05	0.000132568	0.000135283	0.000104882	7.08334e-05	8.82467e-05	9.96956e-05	2.96434e-06
NAD	0.0227494	0.0229046	0.0219672	0.0160835	0.0250083	0.0246603	0.0300882	0.0334018	0.0297729	0.0304315	0.0218681	0.0267619	0.0269331	0.0247479	0.0270694	0.0301204	0.0281222	0.0207453	0.0247537	0.024323	0.0234158	0.0236144	0.0267047	0.0275927	0.042575	0.045044	0.0360296	0.0416367	0.043154	0.0423022	0.0400555	0.038508	0.0377471	0.0386182	0.0410186	0.0435031	0.0432938	0.0371559	0.0362934	0.0347498	0.0414551	0.0362849	0.0405284	0.0372521	0.0355453	0.0350466	0.0352463	0.0407536	0.0230203
N-Alpha-acetyllysine	0.00192516	0.00191142	0.00139356	0.00253839	0.00236301	0.00240083	0.00154461	0.00132707	0.0023092	0.0027066	0.00249643	0.00214038	0.00189164	0.00102995	0.00188036	0.00288284	0.00251604	0.00310829	0.00335832	0.00265597	0.00284344	0.00281539	0.00229913	0.00119721	0.00214362	0.00178125	0.00210148	0.00120864	0.00165342	0.00121097	0.00136424	0.0014258	0.00146199	0.00182606	0.00159983	0.00178821	0.00123597	0.001501	0.00107491	0.00140338	0.0012404	0.00138145	0.000943949	0.00146412	0.00151596	0.00151586	0.00147575	0.00145293	0.00332042
Niacinamide	0.000400077	0.000552058	0.00031878	0.000222246	0.000141047	0.000574871	0.000125959	0.000710717	0.000701574	0.000890165	0.000365585	0.000508918	0.000467345	0.000791986	0.000573936	0.000494349	0.00020346	0.000736789	0.000406921	0.000526271	7.89285e-05	0.000114473	0.00103137	0.00065481	0.00485175	0.00289998	0.00600828	0.00675604	0.00686084	0.00793207	0.00430123	0.00489885	0.00509958	0.00606381	0.00567968	0.00648651	0.00859067	0.00776232	0.00889063	0.00837919	0.00629661	0.00824481	0.00531186	0.0047251	0.00438009	0.0057384	0.00417436	0.00330832	0.000203552
Nicotinic acid	0.00231438	0.00205604	0.00168198	0.00258283	0.00161448	0.00115864	0.0018342	0.0024101	0.00313651	0.00275265	0.00197804	0.00208072	0.00196322	0.00297213	0.00327643	0.00271415	0.00175178	0.00125133	0.00186588	0.00188982	0.00123327	0.00249926	0.00213293	0.000797345	0.0180738	0.0138673	0.0205259	0.0210242	0.0215162	0.0189511	0.018214	0.0167559	0.00731052	0.017326	0.0170915	0.0262334	0.0266575	0.0196951	0.0253853	0.0210743	0.0182656	0.0235909	0.0242009	0.0147574	0.0172068	0.017806	0.021242	0.0165818	0.00129078
Nicotinic acid2	0.000594979	0.000507402	0.000444411	0.000444725	0.000387537	0.000524517	0.000439578	0.000646788	0.000444284	0.000334863	0.000578662	0.000798445	0.00043532	0.000549729	0.000424372	0.000511557	0.000313681	0.000632274	0.000426745	0.000522813	0.000639034	0.000517455	0.000503929	0.000485005	0.000261123	0.000253529	0.000298717	0.000203088	0.000205883	0.000202156	0.00020889	0.000226489	0.000326611	0.000319537	0.000372076	0.000296569	0.000289438	0.000240953	0.000318126	0.000343769	0.000293281	0.000340269	0.000254737	0.000272091	0.000263858	0.000292688	0.000248201	0.0002439	0.000386625
Ornithine	0.00128241	0.00116835	0.00110105	0.0018532	0.00274945	0.0017101	0.00127094	0.00151418	0.001387	0.00187148	0.00122	0.00168017	0.00250893	0.00171048	0.00123029	0.000949199	0.00171449	0.00127876	0.00173399	0.00115246	0.00134306	0.00112031	0.00155442	0.00125687	9.15397e-05	0.000198775	0.000210572	0.00027898	0.000225379	0.000218641	0.000159355	0.000209621	0.0001943	0.000239449	0.000308881	0.00020026	0.000251254	0.000111921	0.000251808	0.000200805	0.000210673	0.00026645	0.000256522	0.000204825	0.000198996	0.000265456	0.0001776	0.000143438	0.00317256
Orotic acid	0.00114895	0.00110487	0.000940806	0.00123517	0.00124711	0.00128758	0.000912992	0.000781031	0.000833719	0.000970046	0.000974177	0.000845597	0.000939901	0.000810531	0.000982305	0.00129973	0.00124751	0.0012041	0.000947146	0.000980882	0.000883879	0.00100486	0.000994941	0.000991981	0.00034855	0.00036947	0.000342479	0.000321039	0.000314346	0.000298725	0.000354671	0.000335947	0.000319364	0.000348785	0.000383141	0.000397334	0.000327909	0.000324852	0.000303188	0.000334581	0.000353657	0.000376785	0.000393807	0.000359988	0.000426281	0.000397751	0.000377986	0.000361852	0.000877364
Oxidized glutathione	0.0333359	0.0457648	0.0340108	0.0469885	0.0400562	0.0329355	0.0390113	0.0297391	0.0302452	0.0318674	0.0451359	0.0332899	0.0393359	0.0341062	0.0380606	0.0376985	0.0378825	0.039141	0.0242476	0.0270295	0.0327043	0.0334452	0.0324843	0.0410689	0.0402343	0.0327197	0.0402534	0.034328	0.0309592	0.0366071	0.0460744	0.0443867	0.0479778	0.0423719	0.0456769	0.0332543	0.037748	0.0418194	0.0293133	0.0378055	0.0347496	0.0412683	0.042079	0.0354569	0.0378037	0.0425526	0.0412418	0.030587	0.0164028
Oxoglutaric acid	0.000354873	0.000355633	0.000343587	0.000678861	0.000696861	0.000664311	0.000370433	0.000419391	0.000401829	0.000500696	0.000576631	0.00049028	0.000270528	0.000240456	0.000277115	0.000633895	0.000700501	0.000678719	0.000197094	0.000201956	0.000185181	0.000200166	0.000215018	0.000164263	6.5516e-05	6.97774e-05	5.60017e-05	6.79475e-05	7.36201e-05	9.10723e-05	5.02164e-05	6.70856e-05	6.96928e-05	8.77019e-05	7.14492e-05	8.59017e-05	2.27099e-05	3.21433e-05	3.27198e-05	8.26086e-05	8.73488e-05	8.64435e-05	3.08362e-05	3.34541e-05	2.32012e-05	6.13284e-05	3.41827e-05	1.84638e-05	0.000148708
Pantothenic acid	0.0124454	0.0103777	0.0192159	0.0190135	0.0158525	0.0227953	0.0195919	0.0204003	0.0091298	0.0222494	0.0258558	0.0192793	0.0113233	0.0130395	0.0114661	0.0257761	0.0137328	0.0272648	0.0219172	0.0193472	0.0262177	0.0143718	0.0307213	0.0233053	0.010114	0.00876721	0.00788676	0.00814677	0.0070739	0.00613214	0.012836	0.00777295	0.0097206	0.00902963	0.00810923	0.00791166	0.00818708	0.00876772	0.00762824	0.00816374	0.0132941	0.00810811	0.010509	0.0131067	0.0104435	0.00970078	0.0112889	0.00817248	0.00944539
Phosphocreatine	1.41319e-06	1.30444e-06	1.18968e-06	1.05229e-06	1.05297e-06	9.87644e-07	1.21638e-06	1.25079e-06	1.32358e-06	1.08624e-06	1.03563e-06	1.18849e-06	1.14922e-06	1.13644e-06	1.14139e-06	1.09224e-06	1.12162e-06	1.1377e-06	9.68595e-07	9.69368e-07	9.33418e-07	9.72634e-07	9.31731e-07	9.17838e-07	0.00019185	0.000183227	0.000179807	0.000132558	0.000165195	0.000158461	0.000183279	0.000190647	0.00013352	0.000129056	0.000133613	0.0001457	0.000135865	0.000138013	0.000151061	0.000158861	0.000200146	0.000209948	0.0001912	0.000189769	0.000242628	0.000187501	0.000160137	0.000164311	2.96434e-06
Phosphorylcholine	0.00469833	0.00816351	0.00694248	0.00306757	0.00476735	0.00403633	0.00527523	0.00603365	0.00737014	0.00287399	0.00494043	0.005059	0.00500328	0.00649714	0.0044746	0.00473782	0.00312226	0.00423742	0.00491134	0.00446011	0.00548683	0.0033575	0.00572485	0.00457455	0.00355093	0.00404865	0.00610254	0.0045691	0.00502418	0.00372046	0.00504097	0.00639987	0.00483226	0.00375949	0.00522121	0.00271049	0.00590572	0.00503928	0.00567285	0.00472446	0.00492326	0.00527169	0.00546745	0.00636246	0.00517051	0.006224	0.00516581	0.00581679	0.00608115
Pipecolic acid	0.00344394	0.00546958	0.00247427	0.0020886	0.00463023	0.00507876	0.00180082	0.0030682	0.0042359	0.00502317	0.00496074	0.00259593	0.00370484	0.00239758	0.00265113	0.00562663	0.00240142	0.00074234	0.00306597	0.00343369	0.00253927	0.00393916	0.00427573	0.00421122	0.00695926	0.00702223	0.00738369	0.00822751	0.00699062	0.00694435	0.00561851	0.00673348	0.00651296	0.00705018	0.00557193	0.00703268	0.00628866	0.00653342	0.00628513	0.00577556	0.00669672	0.00585564	0.00629026	0.00632733	0.00561742	0.00677026	0.00824312	0.00719424	0.0044063
Propionylcarnitine	0.00341152	0.00200376	0.00465335	0.00354604	0.00480432	0.00470398	0.000626952	0.00411942	0.00300341	0.003527	0.00194439	0.00260927	0.00139518	0.00238429	0.00219297	0.00248559	0.0033511	0.00219256	0.00615448	0.00302549	0.00107383	0.00288195	0.00344853	0.00451863	0.0217616	0.0213766	0.0218842	0.0171309	0.0200593	0.0245039	0.0235596	0.0169096	0.0156109	0.0173102	0.0146268	0.0123918	0.0147206	0.0191341	0.0177013	0.0219685	0.0190904	0.0184685	0.0160933	0.0190241	0.0219439	0.0236396	0.0244408	0.022154	0.00137467
Propionylcholine	0.0206893	0.018973	0.0172419	0.022704	0.0187695	0.0157725	0.0151849	0.0153882	0.0176565	0.017659	0.0149406	0.0136735	0.0142344	0.0168602	0.0148642	0.0141546	0.0162307	0.0136247	0.0106013	0.014676	0.0196946	0.0151724	0.0145221	0.0197398	0.0645	0.0672499	0.0683494	0.0639006	0.0587545	0.0560285	0.0655704	0.0602077	0.0629961	0.0535682	0.0611766	0.0589659	0.0599124	0.0661038	0.0619017	0.055283	0.0533361	0.0529195	0.0619434	0.059838	0.0668357	0.0640911	0.0627147	0.0634274	0.0119166
Putrescine	0.00403049	0.00174582	0.0019614	0.00395405	0.00185869	0.00166055	0.00368953	0.00536463	0.00525611	0.00310327	0.00178647	0.00173358	0.00159272	0.00243732	0.00376421	0.00169591	0.00364963	0.00307266	0.00322095	0.00129691	0.00206889	0.00243816	0.00240866	0.00163851	0.0011595	0.00140932	0.00196918	0.00149816	0.00103989	0.00111178	0.00156541	0.00118989	0.00104966	0.000871599	0.00138545	0.00184601	0.00217265	0.000896269	0.00124525	0.00114177	0.00151767	0.000786123	0.00192702	0.000782029	0.000984835	0.00054507	0.000614437	0.000943843	0.0022025
Pyridoxamine	0.00064309	0.000821799	0.000504632	0.00076104	0.000977427	0.000905535	0.000711406	0.000593449	0.000396837	0.00120478	0.000718443	0.00115986	0.000418527	0.000861406	0.000654952	0.000896225	0.000786482	0.000884808	0.000441849	0.000405029	0.000575151	0.000583801	0.000672337	0.000564036	0.000322757	0.000348953	0.00032913	0.000346386	0.000302202	0.000404749	0.00040759	0.000420346	0.000436948	0.000513258	0.000523519	0.000429954	0.000278001	0.000307975	0.000376312	0.000405894	0.000589905	0.000459083	0.00033454	0.000263441	0.000345669	0.000419144	0.000334905	0.000306986	0.00109536
Pyruvaldehyde	0.000464434	0.000439559	0.000456536	0.000434404	0.000444526	0.000377873	0.000454432	0.000476487	0.000489982	0.000439804	0.00045144	0.000426551	0.000426274	0.000414301	0.000455534	0.000480075	0.000444318	0.000432764	0.000379025	0.000362255	0.000349779	0.000428669	0.000399323	0.000419548	0.000253899	0.000270413	0.000296974	0.000246673	0.000265125	0.000301267	0.000288203	0.000276145	0.00027963	0.000256812	0.000269558	0.000240096	0.000287	0.000296964	0.0002848	0.000255807	0.000276625	0.000217948	0.000289236	0.000301205	0.000309004	0.000249464	0.000289837	0.000295621	0.000709936
Pyruvic acid	0.000774395	0.000866023	0.000721054	0.000869409	0.000792183	0.000852996	0.000828841	0.000950332	0.000906452	0.00102507	0.00104378	0.00100684	0.000745574	0.000684412	0.000785892	0.00107835	0.00108116	0.00109186	0.000860848	0.000863841	0.000792048	0.000819113	0.000827712	0.000810921	0.000233151	0.000221531	0.000224387	0.000189919	0.000208615	0.000212751	0.000215858	0.000231381	0.000223408	0.00021032	0.000230645	0.00024179	0.000200584	0.000186547	0.00019134	0.000211785	0.000237677	0.00022178	0.000234421	0.000229696	0.000241743	0.000210343	0.000213559	0.00019318	0.000997307
Riboflavin	0.00014909	0.00017437	0.000154019	0.000187303	0.000219152	0.000450318	0.000234599	0.000226349	0.000356828	0.000500501	0.00021838	0.000372665	0.000261865	0.000315933	0.000279518	0.000162883	0.000331953	0.000331984	0.000216347	0.000245283	0.000239563	0.000386152	0.00014515	0.000227306	0.000646155	0.000864365	0.000698433	0.000827948	0.000665284	0.000718893	0.000880598	0.000791491	0.000732736	0.000857679	0.000780691	0.000783748	0.000889741	0.000788797	0.000805556	0.00116343	0.00114174	0.0011946	0.000852811	0.000998919	0.000932458	0.000837196	0.0010589	0.000862741	0.000254986
S-Adenosylhomocysteine	0.000184088	0.000240681	0.00025527	0.000187875	0.000155345	0.000165206	0.000311076	0.00029269	0.000367372	0.000173312	0.000176726	0.000206116	0.000364035	0.000355238	0.000354714	0.000244993	0.000231865	0.000236766	0.000430928	0.000482386	0.00043122	0.000302713	0.000304642	0.000279698	0.000602779	0.000568517	0.0005866	0.00077219	0.000792928	0.00080137	0.000722175	0.000686292	0.000676223	0.000499234	0.000485859	0.000456538	0.000718514	0.000684098	0.000719616	0.000654435	0.000731965	0.000770314	0.000891625	0.000866895	0.000822581	0.000812619	0.0007952	0.000694749	0.000209733
S-Adenosylmethionine	0.0121249	0.0156537	0.0116862	0.0142764	0.00713941	0.0131027	0.0140809	0.0116848	0.00477534	0.00850183	0.010102	0.0144623	0.0055052	0.0108028	0.00863478	0.00803556	0.0158277	0.00760084	0.00965716	0.0126706	0.0155279	0.0124522	0.00825961	0.0163542	0.00810299	0.0126718	0.0124871	0.0106945	0.0107837	0.010545	0.0110845	0.00706499	0.0099473	0.00937406	0.011406	0.0132641	0.0122768	0.00845083	0.010488	0.00867742	0.007417	0.0104296	0.00886733	0.0115364	0.00723201	0.00927847	0.00724978	0.00953339	0.0375752
Shikimic acid	0.0119023	0.00731576	0.0104661	0.0132276	0.0128239	0.008768	0.0142701	0.0118252	0.0091803	0.0145758	0.0149078	0.00849132	0.0125688	0.0143675	0.0109325	0.0141471	0.0121069	0.0111507	0.00958739	0.0123674	0.010298	0.0125687	0.012074	0.0118861	0.00258251	0.0035229	0.00445629	0.00438619	0.00329276	0.00216793	0.00287234	0.00423843	0.00484104	0.00298502	0.00346111	0.00369558	0.00393177	0.00390177	0.0042105	0.00427236	0.00369447	0.00336139	0.00421959	0.00540823	0.00457965	0.00507574	0.00473812	0.00589812	0.0124087
S-Lactoylglutathione	0.000865529	0.00405139	0.00171921	0.00208082	0.00355471	0.00295321	0.00271108	0.00895251	0.000951661	0.00332696	0.00279692	0.00159344	0.00491574	0.00461787	0.00382233	0.0023862	0.00143831	0.000417667	0.0015508	0.00379333	0.00294537	0.00357502	0.00429993	0.00466738	0.00485104	0.00760014	0.0107656	0.0141915	0.00973172	0.0057302	0.0125913	0.0144453	0.0159857	0.00948099	0.00861984	0.00671357	0.0095373	0.00664679	0.00549613	0.00714808	0.00493756	0.00532259	0.0210757	0.0146868	0.0149089	0.0142331	0.00852635	0.00858964	0.0018261
Spermidine	0.000833169	0.000708946	0.000926368	0.000884623	0.00212656	0.00214589	0.00177529	0.00246763	0.00183457	0.00222348	0.00206322	0.00216004	0.00156342	0.00209823	0.00202804	0.00116526	0.00226232	0.0017887	0.00231684	0.00262608	0.00142854	0.00227029	0.00220524	0.0019512	0.00234763	0.00141043	0.00114362	0.00134995	0.00222434	0.00227941	0.00180413	0.00246566	0.00164083	0.00257623	0.00191492	0.00286325	0.00235075	0.00189138	0.00156927	0.00341326	0.00282264	0.0027992	0.00100586	0.00198531	0.00173378	0.00131376	0.00195207	0.00188842	0.00232369
Spermine	0.00450564	0.00381685	0.00371435	0.00630704	0.0098338	0.00844524	0.00685536	0.0105501	0.0108053	0.0113977	0.0116123	0.0132802	0.00782129	0.00483813	0.00700741	0.012981	0.0109099	0.0124231	0.0111329	0.0122317	0.00756997	0.00805829	0.00932298	0.00566257	0.00350213	0.00728472	0.00424261	0.00647235	0.00823493	0.00391921	0.00526732	0.00687026	0.00871727	0.014094	0.00741695	0.0115912	0.00813546	0.00778567	0.00953301	0.00784256	0.0134856	0.00734256	0.00543525	0.00321394	0.00238711	0.00233258	0.00474377	0.00765676	0.00999635
Stearoylcarnitine	1.76862e-05	1.30444e-06	8.75086e-06	1.05229e-06	1.05297e-06	9.87644e-07	1.21638e-06	1.25079e-06	1.32358e-06	1.08624e-06	1.03563e-06	1.18849e-06	1.14922e-06	1.15456e-05	1.14139e-06	1.09224e-06	1.12162e-06	2.6365e-06	9.68595e-07	9.69368e-07	9.33418e-07	9.72634e-07	9.31731e-07	9.17838e-07	7.73673e-05	9.42653e-05	0.000117781	0.000159017	0.000165894	0.000163965	2.37818e-05	2.01664e-05	2.86105e-05	6.72218e-05	5.59112e-05	6.21929e-05	3.59133e-05	5.4382e-05	2.61355e-05	5.36935e-05	0.00011809	0.000113173	0.00168497	0.0019166	0.00152363	0.000315898	0.0001808	0.000104207	2.96434e-06
Succinic acid	0.005387	0.00534404	0.0048894	0.00347904	0.00317441	0.00324078	0.00494151	0.00592428	0.00530217	0.00296632	0.00303219	0.00311612	0.00686761	0.00695928	0.00684923	0.00324162	0.00352366	0.00350554	0.0071304	0.00762502	0.00690365	0.00747629	0.00802548	0.00729471	0.00642545	0.00633812	0.00640912	0.00670055	0.00699841	0.00725719	0.00863338	0.00832088	0.00844153	0.00698664	0.00696878	0.00682022	0.00885723	0.00806337	0.00790378	0.00672901	0.00702249	0.00670193	0.00695011	0.00602591	0.00683982	0.00771529	0.00762316	0.00701847	0.00584161
Taurine	0.0366762	0.0386442	0.0355125	0.0288094	0.0286901	0.0286183	0.0373087	0.0382136	0.0421995	0.0298401	0.0297719	0.0318475	0.0343765	0.0325176	0.0350821	0.0321671	0.0344028	0.0339178	0.0292751	0.0351471	0.0291246	0.027999	0.025387	0.0264624	0.0133644	0.0128861	0.0123434	0.012519	0.0115747	0.0137977	0.0130501	0.0144918	0.0123675	0.0113818	0.0112352	0.0122873	0.012456	0.0128344	0.0130397	0.0110007	0.0122426	0.01173	0.0113219	0.0114771	0.0131234	0.0114022	0.0114931	0.012034	0.0635882
Tetradecanoylcarnitine	1.41319e-06	1.28048e-05	1.3619e-05	1.05229e-06	2.01063e-05	1.10537e-05	7.46134e-06	1.18546e-05	7.93157e-06	1.08624e-06	6.40858e-06	7.85818e-06	7.85012e-06	5.80897e-06	1.14139e-06	6.9231e-06	1.12162e-06	1.35075e-05	6.78118e-06	9.69368e-07	1.3807e-05	9.72634e-07	6.40416e-06	6.49578e-06	3.30243e-05	2.51539e-05	3.02037e-05	7.58763e-05	6.24475e-05	6.04593e-05	2.29722e-05	3.29815e-05	2.70566e-05	3.78221e-05	4.65072e-05	5.16856e-05	1.98608e-05	2.71024e-05	3.19436e-05	2.88463e-05	3.81092e-05	5.00744e-05	9.68139e-05	7.15226e-05	5.74602e-05	5.38029e-05	4.89662e-05	4.22425e-05	1.8685e-05
Thiamine	0.000304161	0.000196959	0.000181977	0.000213628	0.000528832	0.000427706	0.000216923	0.000250454	0.000168935	0.000217619	0.000208035	0.000188745	0.000251925	0.000282936	0.000264479	0.00030002	0.000479298	0.000287939	0.000198909	0.00038423	0.00036692	0.000434069	0.000494683	0.000230064	0.000107157	8.61477e-05	0.000191838	0.000160626	0.000142907	0.000169639	6.61815e-05	0.000146725	0.000161425	0.000287514	0.000215698	0.00032832	0.000222806	0.000145948	0.000135696	0.000233135	0.000193227	0.000227689	0.000140088	0.000149088	0.000126842	0.000173092	0.000242921	0.000245503	0.000339986
Thymidine	0.000251966	0.000243052	0.000450633	0.000278324	0.000307276	0.000205453	0.000353846	0.000202623	0.000114453	0.000351665	0.000186847	0.000290577	0.000382661	0.000191954	0.000182562	8.84043e-05	0.000366797	0.00015833	0.000253218	0.000208772	0.000147985	0.00019446	0.000339543	0.000435045	0.00122741	0.000825969	0.00130223	0.000454984	0.000467992	0.000620093	0.000643884	0.000820232	0.000660016	0.00099464	0.000665727	0.000840015	0.000845666	0.000293672	0.00111426	0.000998251	0.000692476	0.000547678	0.000425436	0.000359949	0.000310257	0.000934031	0.00060413	0.000707579	8.91119e-05
Thymine	1.41319e-06	1.1563e-05	1.65291e-05	2.00382e-05	1.54696e-05	1.96174e-05	1.21638e-06	1.61758e-05	1.32358e-06	1.08624e-06	2.03712e-05	1.18849e-06	8.46848e-06	1.13644e-06	1.14139e-06	1.09224e-06	1.12162e-06	2.33026e-05	2.8825e-05	9.69368e-07	9.33418e-07	9.72634e-07	1.70717e-05	2.10508e-05	2.57938e-05	3.45363e-05	2.47363e-05	3.73982e-05	4.13692e-05	4.95246e-05	4.83198e-05	5.24367e-05	4.67756e-05	3.31677e-05	5.97064e-05	4.44329e-05	2.66099e-05	3.86455e-05	3.49778e-05	1.64557e-05	4.0422e-05	5.12391e-05	2.20864e-05	3.44085e-05	5.83125e-05	5.85237e-05	5.33132e-05	3.56538e-05	2.96434e-06
Uracil	0.000149043	0.000140134	0.000150761	0.000167649	0.000160255	0.000213503	0.000104451	0.00018286	0.000161681	0.00012213	0.000172812	0.000250815	0.00023211	0.000122217	0.000110225	0.000192751	0.00019973	0.000200954	0.000278826	0.000200178	0.000148721	0.000172106	0.000292704	0.00013142	0.000284818	0.000311992	0.000359907	0.000379579	0.000392843	0.000403681	0.000354388	0.000410977	0.000363473	0.000374334	0.000391709	0.000321484	0.000332404	0.000352327	0.000370601	0.000413363	0.000334372	0.000367141	0.000386933	0.000413693	0.000446858	0.000443372	0.000390086	0.000354158	0.000143919
Urea	0.0127314	0.0131993	0.0132156	0.0151242	0.013221	0.0142765	0.0115317	0.0125418	0.0118763	0.0118856	0.013708	0.0140602	0.0128844	0.0121418	0.0121448	0.0123466	0.0118224	0.0140846	0.011614	0.0128801	0.0118818	0.0130184	0.0129499	0.0113356	0.00496225	0.00496874	0.00355299	0.00373026	0.0055097	0.005261	0.00471666	0.00412029	0.00408204	0.00628506	0.00531455	0.00510219	0.00298717	0.00338443	0.00351184	0.00577297	0.00450309	0.00419091	0.00457065	0.00469714	0.00374047	0.00464158	0.00330914	0.003932	0.0175265
Uridine	0.000706505	0.000618346	0.000638203	0.000255011	0.000305325	0.000267204	0.000694721	0.000772805	0.000738217	0.000384798	0.000376937	0.000473787	0.000925349	0.000982839	0.000936962	0.000443004	0.000422221	0.0004204	0.00103745	0.000877743	0.000922895	0.000883419	0.000809218	0.000739438	0.000700276	0.000731474	0.000670275	0.000838661	0.000817843	0.000824569	0.000475733	0.000460046	0.00045436	0.000402258	0.000433183	0.000446334	0.00071074	0.000662737	0.000665525	0.000486214	0.000481179	0.000430911	0.000837206	0.000817132	0.000752537	0.000748457	0.000732919	0.000752574	0.000670355
Uridine 5'-monophosphate	0.00131856	0.00106935	0.0011902	0.000946663	0.00112321	0.00101038	0.00195593	0.0019031	0.00177529	0.000983874	0.00122638	0.00119535	0.00237694	0.00245412	0.00216854	0.00107823	0.0011171	0.0011129	0.00268369	0.00253436	0.00220197	0.002	0.00192416	0.0016812	0.000889397	0.000811059	0.000727905	0.000959371	0.00103928	0.000920532	0.000833234	0.000940412	0.000750298	0.000784358	0.000798754	0.000897159	0.000887272	0.000948805	0.000945711	0.000891917	0.000829252	0.000833039	0.000989979	0.000962249	0.00107082	0.000679998	0.000723903	0.000827197	0.00191948
Xanthine	8.23468e-05	8.02333e-05	6.24466e-05	9.63584e-05	8.47337e-05	9.36375e-05	8.94422e-05	8.79257e-05	8.07975e-05	0.000110516	0.000132186	0.000113225	9.56662e-05	7.54257e-05	7.44254e-05	9.34503e-05	0.000107377	0.000110493	0.000156337	0.000144354	0.000163605	0.000135846	0.000149517	0.000199928	0.00285425	0.00280041	0.00277	0.00390709	0.00387412	0.00397733	0.00205947	0.00196548	0.00193906	0.00174204	0.00178876	0.00169515	0.00321064	0.0030683	0.00304864	0.002342	0.00250801	0.00231605	0.00475362	0.00473192	0.00478668	0.00379183	0.00381106	0.00412714	5.07281e-05
Xanthylic acid	0.000155551	6.63582e-05	8.91329e-05	0.000264255	0.000569267	0.000574155	0.000610356	0.000546648	0.0007113	0.000762068	0.000825201	0.000848621	0.00107492	0.000943411	0.000895557	0.000887721	0.000850673	0.000759211	0.000921197	0.000920145	0.000868105	0.00093786	0.000913517	0.000804018	0.000490611	0.000661178	0.000813895	0.000881932	0.000910968	0.000704305	0.000747668	0.000874354	0.000785223	0.00103482	0.00115745	0.000954379	0.00110156	0.000773437	0.000891644	0.00116636	0.00124364	0.00113146	0.000401227	0.000317551	0.000336029	0.000630949	0.00062527	0.000690089	0.000294737
[truncated: 65 more columns]

## Sheet: Figure 4b_c
	Day	E9.5	E9.5	E9.5	E9.5	E9.5	E9.5	E9.5	E9.5	E9.5	E9.5	E9.5	E9.5	E9.5	E9.5	E9.5	E9.5	E9.5	E9.5	E9.5	E9.5	E9.5	E9.5	E9.5	E9.5	E9.5	E9.5	E9.5	E9.5	E9.5	E9.5	E9.5	E9.5	E9.5	E9.5	E9.5	E9.5	E9.5	E9.5	E9.5	E9.5	E9.5	E9.5	E9.5	E9.5	E9.5	E9.5	E9.5	E9.5
	Tissue	PLACENTA	PLACENTA	PLACENTA	PLACENTA	PLACENTA	PLACENTA	PLACENTA	PLACENTA	PLACENTA	PLACENTA	PLACENTA	PLACENTA	PLACENTA	PLACENTA	PLACENTA	PLACENTA	PLACENTA	PLACENTA	PLACENTA	PLACENTA	PLACENTA	PLACENTA	PLACENTA	PLACENTA	PLACENTA	PLACENTA	PLACENTA	PLACENTA	PLACENTA	PLACENTA	PLACENTA	PLACENTA	PLACENTA	PLACENTA	PLACENTA	PLACENTA	PLACENTA	PLACENTA	PLACENTA	EMBRYO	EMBRYO	EMBRYO	EMBRYO	EMBRYO	EMBRYO	EMBRYO	EMBRYO	EMBRYO
	Genotype	WT	WT	WT	WT	WT	WT	WT	WT	WT	WT	HET	HET	HET	HET	HET	HET	HET	HET	HET	HET	HET	HET	HET	HET	HET	HET	HET	HET	MUT	MUT	MUT	MUT	MUT	MUT	MUT	MUT	MUT	MUT	MUT	WT	WT	WT	WT	WT	WT	WT	WT	WT
Compound	Label	N202.P1	N239.P3	N201.P1	N201.P3	N201.P4	N201.P6	N241.P6	N207.P1	N207.P5	N207.P6	N202.P2	N202.P6	N202.P9	N202.P10	N239.P5	N239.P6	N201.P2	N201.P5	N201.P7	N201.P8	N201.P9	N241.P4	N241.P5	N241.P7	N241.P8	N207.P7	N207.P8	N207.P9	N202.P3	N202.P4	N202.P5	N202.P7	N202.P8	N239.P1	N239.P2	N239.P4	N241.P1	N241.P2	N241.P3	N202.E1	N239.E3	N201.E1	N201.E3	N201.E4	N201.E6	N241.E6	N207.E1	N207.E5
GLUCOSE	0	0.368354	0.45956	0.431302	0.438474	0.438486	0.446155	0.495786	0.328237	0.323541	0.351279	0.454384	0.438816	0.29268	0.459731	0.432915	0.460068	0.418609	0.444842	0.433694	0.446857	0.425549	0.492323	0.496102	0.485833	0.488285	0.360881	0.35375	0.34777	0.345515	0.394811	0.277203	0.338399	0.410263	0.405159	0.41744	0.43129	0.488499	0.490303	0.489228	0.463619	0.336984	0.428138	0.54976	0.39384	0.403765	0.476879	0.56401	0.281872
GLUCOSE	1	0.0290462	0.052593	0.0555663	0.0579381	0.0524405	0.0569207	0.0615901	0.0566157	0.0574064	0.060596	0.0142963	0.0504303	0.0832417	0.0225978	0.047369	0.0484024	0.0654846	0.0549783	0.0583713	0.0501279	0.0602651	0.0605588	0.0620784	0.069104	0.0661607	0.0561655	0.0551585	0.0526626	0.0186866	0.0581332	0.0957693	0.049207	0.0391115	0.0541982	0.0531333	0.0468737	0.0596525	0.0616187	0.0605351	0.0382206	0.050578	0.0483482	0	0.065999	0.0616405	0.0767777	0	0.099375
GLUCOSE	2	0.0518618	0.0118644	0.0360796	0.0305728	0.0406021	0.027724	0.0310939	0.0305434	0.0392168	0.0250474	0.0455823	0.0484634	0.105039	0.0411755	0.0189917	0.0181471	0.0331511	0.035659	0.0321872	0.0359946	0.0374336	0.0345699	0.0303002	0.031029	0.0289454	0.0323363	0.0424931	0.046235	0.0461344	0	0.0346912	0.0354161	0.0325121	0.0261234	0.0201133	0.0204558	0.0345087	0.0315977	0.0386437	0.0266633	0.0302893	0.0302266	0	0.0577061	0.0373111	0.0314476	0	0.0294431
GLUCOSE	3	0.0586172	0.0681935	0.0723352	0.0721323	0.0716819	0.0718724	0.0654533	0.0775604	0.0724184	0.0760756	0.0207233	0.0513919	0.0641068	0.0737383	0.0691604	0.0606079	0.0687281	0.068264	0.0724962	0.0769779	0.0718524	0.0636256	0.066158	0.0669317	0.0654387	0.0701761	0.0724019	0.0680922	0.0570627	0.0714026	0.0675404	0.0466125	0.036298	0.0668439	0.0645536	0.0683742	0.0662067	0.0657403	0.0629597	0.071464	0.0612438	0.077204	0.0680095	0.062909	0.0671102	0.0649227	0	0.0637107
GLUCOSE	4	0.00947166	0.0218817	0.0236738	0.0252566	0.0203859	0.020913	0.0210905	0.0230618	0.023068	0.0254116	0.0163483	0.00153394	0.00744672	0.00388185	0.0232875	0.0218676	0.0261661	0.0236721	0.0208719	0.0192444	0.0215743	0.0221657	0.0205913	0.0194232	0.0188966	0.0224923	0.0262293	0.0231795	0.0197332	0.0604759	0.0382938	0.00276191	0	0.0198375	0.0197999	0.0170288	0.019518	0.0190488	0.0197081	0.0235972	0.0203583	0.0159732	0.0365693	0.0229398	0.0307489	0.0179499	0	0.0296877
GLUCOSE	5	0.0261276	0.0326479	0.0329698	0.0340267	0.0340931	0.0362704	0.0259069	0.04134	0.0434644	0.0452973	0.0814304	0.0192987	0.0369822	0	0.0347751	0.0356554	0.0376689	0.0382306	0.0376409	0.0342267	0.0436859	0.0274615	0.0267913	0.0278806	0.0260396	0.0413909	0.0396194	0.0423648	0.011738	0.0481835	0.0461884	0.0671956	0.064329	0.0366117	0.0372952	0.0329921	0.0282311	0.0287511	0.027874	0.00901786	0.0429449	0.0306726	0.0191013	0.0482017	0.0306437	0.0223975	0.174138	0.0243562
GLUCOSE	6	0.456522	0.353259	0.348073	0.3416	0.34231	0.340145	0.299079	0.442642	0.440885	0.416293	0.367235	0.390066	0.410503	0.398875	0.373501	0.355252	0.350193	0.334354	0.344738	0.336572	0.33964	0.299296	0.297979	0.299799	0.306234	0.416558	0.410348	0.419696	0.50113	0.366994	0.440314	0.460408	0.417487	0.391226	0.387665	0.382986	0.303384	0.302941	0.301051	0.367418	0.457602	0.369437	0.32656	0.348405	0.368781	0.309626	0.261852	0.471555
LACTATE	0	0.47525	0.483898	0.550073	0.561351	0.565005	0.561867	0.601035	0.504564	0.503368	0.479834	0.565547	0.539602	0.528323	0.850614	0.485224	0.485882	0.556888	0.557223	0.566827	0.563915	0.555361	0.601294	0.606355	0.600941	0.59985	0.49702	0.505508	0.509483	0.588146	0.514748	0.532247	0.529431	0.539784	0.499765	0.493568	0.500531	0.609506	0.602155	0.609589	0.554746	0.444397	0.516743	0.511099	0.518528	0.522089	0.606849	0.483712	0.424443
LACTATE	1	0.0651018	0.0618842	0.0666079	0.0665594	0.0668193	0.0629521	0.0684496	0.0678335	0.0691329	0.0681246	0.0706642	0.0672527	0.0635004	0.0974664	0.0624942	0.0590566	0.0649499	0.0649412	0.0640353	0.0657998	0.0641816	0.0688647	0.0691873	0.0683773	0.0672771	0.0680187	0.0677069	0.0646138	0.070376	0.0640699	0.0655009	0.0657047	0.0642792	0.0621269	0.0610869	0.0609263	0.0674998	0.0680891	0.0665992	0.0483948	0.0507308	0.0543681	0.0522828	0.0542779	0.0529559	0.0530822	0.0501905	0.0556226
LACTATE	2	0.0397175	0.0423232	0.0416829	0.0401567	0.0399052	0.0373261	0.0337046	0.0451769	0.0457506	0.0476361	0.0397467	0.0390873	0.0347042	0.0519191	0.0434376	0.0411014	0.0396381	0.0393669	0.0388279	0.0385617	0.0384894	0.0335247	0.0333049	0.0329557	0.0324838	0.0456153	0.045053	0.0445799	0.0364296	0.0352598	0.03635	0.036492	0.0361755	0.0409881	0.0411885	0.0418077	0.0324707	0.0324214	0.0317218	0.0240452	0.0388087	0.0337896	0.0337439	0.0332695	0.0328267	0.0239782	0.0346514	0.0421834
LACTATE	3	0.419931	0.411895	0.341636	0.331933	0.32827	0.337854	0.296811	0.382425	0.381749	0.404405	0.324042	0.354058	0.373473	0	0.408844	0.41396	0.338524	0.338469	0.33031	0.331724	0.341968	0.296316	0.291153	0.297726	0.300389	0.389346	0.381732	0.381323	0.305048	0.385922	0.365902	0.368372	0.359761	0.39712	0.404157	0.396735	0.290524	0.297334	0.29209	0.372814	0.466063	0.395099	0.402875	0.393925	0.392129	0.31609	0.431446	0.477752
PYRUVATE	0	0.677748	0.610584	0.688912	0.689233	0.703245	0.686083	0.710019	0.642469	0.62783	0.601502	0.757644	0.682328	0.714917	0.701164	0.641787	0.664493	0.690435	0.689092	0.69412	0.699062	0.691752	0.713068	0.712159	0.713891	0.703632	0.619394	0.624212	0.644318	0.721617	0.72754	0.718166	0.699964	0.713071	0.674486	0.663245	0.651621	0.723026	0.710867	0.72835	0.541881	0.484612	0.569409	0.548585	0.573991	0.611287	0.606834	0.532396	0.458282
PYRUVATE	1	0.10094	0.0851233	0.0923349	0.0953105	0.0902865	0.0909461	0.0880622	0.0907075	0.0956919	0.101342	0	0.0925876	0.0903029	0.0952155	0.0863034	0.0825297	0.0810969	0.0936693	0.0908146	0.0879206	0.0903797	0.0833108	0.0871929	0.0807988	0.0825972	0.0832612	0.0908541	0.0873347	0.0869421	0.0878581	0.0907526	0.0925106	0.088597	0.0847402	0.0839556	0.0834899	0.0840549	0.0761769	0.0750046	0.0469017	0.0487559	0.0398342	0.0410607	0.055557	0.0305181	0.0780859	0.0241367	0.054398
PYRUVATE	2	0.043215	0.0408764	0.0416205	0.0397388	0.034366	0.0357689	0.029077	0.0438426	0.0448989	0.0535162	0.0555031	0.0381085	0.0335506	0	0.037012	0.0334349	0.0313083	0.038771	0.0355211	0.0350672	0.0396802	0.0319308	0.0337301	0.027759	0.0274982	0.0447565	0.0480248	0.0408874	0.0291471	0	0.0308852	0.0336468	0.0311394	0.0329611	0.037447	0.0367644	0.0233287	0.0281272	0.0245127	0.0278937	0.0306795	0.0257545	0.0246133	0.018955	0.015382	0.017347	0.135324	0.0326494
PYRUVATE	3	0.178097	0.263416	0.177132	0.175717	0.172103	0.187202	0.172842	0.222981	0.231579	0.24364	0.186853	0.186976	0.161229	0.203621	0.234898	0.219543	0.19716	0.178468	0.179544	0.17795	0.178188	0.17169	0.166918	0.177551	0.186273	0.252589	0.236909	0.22746	0.162294	0.184602	0.160196	0.173879	0.167192	0.207813	0.215352	0.228125	0.169591	0.184829	0.172133	0.383323	0.435953	0.365003	0.385741	0.351497	0.342813	0.297734	0.308143	0.45467
CITRATE	0	0.636073	0.639688	0.647911	0.65441	0.666121	0.702946	0.6784	0.592761	0.608766	0.585803	0.641218	0.641207	0.659664	0.651344	0.635903	0.636405	0.673175	0.657773	0.68497	0.672581	0.682995	0.678696	0.660156	0.660787	0.683335	0.582011	0.612652	0.580536	0.676414	0.670292	0.664666	0.682836	0.65926	0.662432	0.642228	0.661149	0.678161	0.685448	0.686616	0.835086	0.82095	0.892183	0.822045	0.887951	0.864367	0.884613	0.888548	0.843729
CITRATE	1	0.152541	0.153823	0.15057	0.149269	0.14377	0.135493	0.144722	0.168264	0.158229	0.157505	0.155228	0.157637	0.15617	0.148605	0.152273	0.147618	0.152877	0.142654	0.134948	0.135147	0.135148	0.143823	0.155388	0.154258	0.14657	0.162695	0.154977	0.165675	0.149084	0.147353	0.154563	0.143323	0.149936	0.150611	0.155916	0.146856	0.152739	0.144636	0.146077	0.070211	0.0614377	0.0362753	0.0737413	0.0416444	0.0547995	0.0344107	0.0375159	0.0453252
CITRATE	2	0.137418	0.126084	0.131227	0.131135	0.126287	0.103498	0.124234	0.14996	0.13805	0.155296	0.135186	0.130681	0.115638	0.126595	0.131638	0.131999	0.117754	0.130679	0.119831	0.130355	0.119798	0.119048	0.125502	0.121916	0.114648	0.154629	0.140555	0.153127	0.113954	0.120756	0.118199	0.11293	0.123438	0.12167	0.128433	0.121714	0.113817	0.114711	0.111611	0.0585472	0.0797785	0.049128	0.0687887	0.0449496	0.0523223	0.0558632	0.0598936	0.0638078
CITRATE	3	0.0494108	0.0551403	0.050859	0.0480459	0.0469336	0.0398151	0.0376937	0.0606744	0.0593729	0.0634804	0.0471033	0.0461384	0.0528947	0.0528966	0.0563235	0.0575035	0.0365652	0.046628	0.0410985	0.0450685	0.0427478	0.0377169	0.0409114	0.045707	0.0393959	0.0641054	0.0603659	0.0648891	0.0439161	0.0432904	0.0480394	0.044596	0.0498693	0.0479639	0.0529059	0.0509647	0.0383078	0.0385387	0.03857	0.0204156	0.0241259	0.0148769	0.0229356	0.00882476	0.0144711	0.0102655	0.000725085	0.0277741
CITRATE	4	0.0191321	0.0198702	0.013544	0.0136367	0.011646	0.0138317	0.0118825	0.0199927	0.0219058	0.0262818	0.0145626	0.0172804	0.010846	0.0151218	0.0180706	0.0196357	0.015394	0.0173953	0.0138604	0.0128608	0.01374	0.0152488	0.0146827	0.0120157	0.0125273	0.025364	0.0206398	0.0255807	0.012289	0.0151276	0.013275	0.0101471	0.0136869	0.0118086	0.0142436	0.0140943	0.0109385	0.0123917	0.0129546	0.0146796	0.00889698	0.00373399	0.00734588	0.00866765	0.00904939	0.010985	0.00865613	0.0167069
CITRATE	5	0.00417455	0.00354193	0.0046368	0.00241152	0.00438682	0.00372785	0.0026141	0.00534949	0.00915706	0.00992619	0.00624282	0.00622331	0.00350771	0.00412303	0.00507462	0.00592127	0.00354684	0.00374661	0.00336337	0.0021164	0.00445296	0.00531962	0.00321203	0.00454944	0.00154693	0.00833844	0.00891377	0.00628922	0.0028606	0.00220931	0.000824641	0.00564983	0.002711	0.00335641	0.00552337	0.00445774	0.00455245	0.0031608	0.00248473	0	0.00396861	0.00244794	0.00367989	0.00661219	0.00279244	0.00360495	0	0.000765057
CITRATE	6	0.00125084	0.00185226	0.00125245	0.00109228	0.000855736	0.000689207	0.000453451	0.00299907	0.00451907	0.00170768	0.000459563	0.000832232	0.00127961	0.00131401	0.000716714	0.000916504	0.00068812	0.00112385	0.00192895	0.00187103	0.00111802	0.00014706	0.000146735	0.000766385	0.0019778	0.00285776	0.00189747	0.00390327	0.00148362	0.000972247	0.000432485	0.000518426	0.00109911	0.00215817	0.000750613	0.000764342	0.00148455	0.0011134	0.00168679	0.00106055	0.000842244	0.00135523	0.00146377	0.00135064	0.00219835	0.000257499	0.00466115	0.00189142
SUCCINATE	0	0.700395	0.677259	0.714801	0.709822	0.726772	0.716537	0.73055	0.694879	0.653125	0.626814	0.723407	0.693532	0.717755	0.694232	0.686353	0.691224	0.762293	0.704437	0.717158	0.724593	0.711564	0.730485	0.723207	0.729404	0.736456	0.643237	0.645241	0.649538	0.753184	0.74045	0.735515	0.737925	0.718753	0.750654	0.720186	0.715626	0.767479	0.748315	0.773518	0.736129	0.704595	0.842879	0.818428	0.825319	0.805644	0.828927	0.85537	0.685245
SUCCINATE	1	0.143791	0.140271	0.133491	0.137653	0.132849	0.136641	0.137713	0.147157	0.1591	0.162115	0.138057	0.147925	0.140837	0.147693	0.138551	0.138119	0.11735	0.138073	0.137491	0.134251	0.138025	0.136748	0.138602	0.135907	0.13358	0.15868	0.160402	0.162644	0.137443	0.133533	0.136543	0.136602	0.144334	0.121603	0.126643	0.132757	0.125015	0.129588	0.121928	0.105654	0.107302	0.0877735	0.0740558	0.0800431	0.091163	0.0840687	0.103967	0.113689
SUCCINATE	2	0.107281	0.118761	0.10394	0.103884	0.0957692	0.0990418	0.090933	0.104348	0.115385	0.136871	0.0892869	0.106112	0.0918308	0.105488	0.113043	0.108974	0.0793964	0.108826	0.0991358	0.0963015	0.102613	0.0907054	0.095492	0.0927336	0.088994	0.125961	0.12255	0.120378	0.07468	0.0791934	0.0784346	0.0799411	0.0877664	0.0796173	0.0988413	0.0937193	0.0717789	0.082431	0.0661923	0.131869	0.142259	0.0505091	0.0890576	0.0751744	0.0843438	0.0634775	0.0373716	0.148603
SUCCINATE	3	0.0444901	0.0541444	0.043032	0.0431677	0.0401644	0.0424335	0.0369687	0.0446192	0.0603917	0.0621631	0.0440837	0.0484649	0.044849	0.0472774	0.0544419	0.0535148	0.0361736	0.0432497	0.0420718	0.0396347	0.0429898	0.0376464	0.0388456	0.038338	0.0374063	0.0600553	0.0593136	0.0579598	0.034693	0.0404752	0.0431913	0.0399591	0.0432562	0.040486	0.0471602	0.0507687	0.0317489	0.0361239	0.0342847	0.0263484	0.0439186	0.0159343	0.018459	0.0177943	0.018295	0.0235264	0.00329168	0.040806
SUCCINATE	4	0.00404341	0.00956495	0.00473597	0.00547316	0.00444542	0.0053462	0.00383463	0.00899669	0.0119988	0.0120367	0.00516624	0.00396655	0.00472816	0.00530942	0.00761091	0.00816801	0.00478732	0.00541397	0.00414314	0.0052205	0.0048076	0.00441457	0.00385276	0.00361745	0.0035636	0.0120672	0.0124928	0.00947935	0	0.0063478	0.00631639	0.00557361	0.00589028	0.00764014	0.00716971	0.00712905	0.00397772	0.00354215	0.00407709	0	0.00192535	0.00290404	0	0.00166965	0.000553729	0	0	0.011657
MALATE	0	0.720167	0.716935	0.729532	0.727811	0.738521	0.725681	0.771324	0.727844	0.683002	0.659113	0.744592	0.71039	0.732781	0.719999	0.709469	0.718514	0.770796	0.724205	0.741832	0.740953	0.728816	0.759049	0.75809	0.749329	0.755328	0.667314	0.68296	0.690999	0.765391	0.755719	0.7594	0.760131	0.751447	0.779656	0.761485	0.751081	0.785394	0.772834	0.795466	0.806241	0.734615	0.838678	0.838799	0.849343	0.837253	0.828829	0.869776	0.730552
MALATE	1	0.144202	0.135779	0.134267	0.139702	0.140547	0.14364	0.123077	0.150899	0.161306	0.161647	0.140173	0.152602	0.143428	0.149419	0.145433	0.141296	0.124166	0.137566	0.131057	0.137254	0.137414	0.133938	0.130236	0.133309	0.131771	0.166974	0.157552	0.154705	0.146323	0.146705	0.136393	0.137184	0.142776	0.12743	0.126356	0.137971	0.129572	0.131312	0.116659	0.0937516	0.131758	0.122688	0.109157	0.105454	0.101411	0.134729	0.0992429	0.130094
MALATE	2	0.0868489	0.0901589	0.0898727	0.0914199	0.0835179	0.0887169	0.0713106	0.0850068	0.0983231	0.116991	0.0723632	0.0901778	0.0883728	0.0858846	0.0905305	0.086639	0.0698949	0.0940143	0.0859089	0.0819244	0.0900965	0.0733579	0.0779163	0.0799402	0.0776777	0.108709	0.107437	0.100721	0.0582952	0.0647419	0.0642982	0.0629779	0.0657266	0.0598674	0.0758321	0.0670751	0.0561133	0.0637306	0.0613892	0.07478	0.101166	0.0234785	0.0327219	0.0232769	0.0455835	0.0237733	0.0120225	0.0883401
MALATE	3	0.0423713	0.0502645	0.0413952	0.0371909	0.0318313	0.0384373	0.0308735	0.032837	0.0491765	0.0531239	0.0380297	0.0426531	0.0342212	0.0412361	0.0513815	0.0477797	0.0312587	0.039191	0.0396286	0.0359287	0.0410436	0.0315136	0.0307164	0.035724	0.0321215	0.0504617	0.0475623	0.0464247	0.0284129	0.0276893	0.0364316	0.0339691	0.0366372	0.0290266	0.0343442	0.0399049	0.0247054	0.0316395	0.0241507	0.0250807	0.0287619	0.0146267	0.0183716	0.0153174	0.0126227	0.00862827	0.0186832	0.0410264
MALATE	4	0.00641011	0.00686228	0.0049338	0.00387573	0.00558272	0.00352501	0.00341474	0.00341354	0.00819287	0.00912608	0.00484166	0.00417678	0.00119671	0.0034612	0.00318551	0.00577105	0.00388409	0.00502431	0.0015735	0.00393971	0.00262911	0.00214127	0.00304184	0.00169757	0.00310238	0.00654172	0.00448874	0.00715053	0.00157796	0.00514554	0.00347665	0.00573835	0.00341333	0.00402088	0.00198189	0.00396773	0.00421469	0.000483269	0.00233581	0.000146438	0.00369927	0.000528733	0.000950619	0.0066083	0.00312975	0.00403986	0.000275036	0.00998755
ASPARTATE	0	0.734175	0.74194	0.766369	0.76857	0.795616	0.76348	0.778838	0.766949	0.72667	0.680814	0.775336	0.734674	0.775202	0.740102	0.744948	0.760202	0.82398	0.765926	0.77786	0.793686	0.770253	0.782488	0.767431	0.770234	0.776304	0.721804	0.712019	0.721733	0.833237	0.799495	0.804554	0.790417	0.790016	0.803838	0.793646	0.781343	0.814138	0.793789	0.812154	0.791929	0.75386	0.857799	0.842874	0.856854	0.842972	0.833484	0.85734	0.762141
ASPARTATE	1	0.136676	0.124117	0.116728	0.118353	0.11241	0.118346	0.122454	0.134758	0.146031	0.148986	0.127738	0.137103	0.122947	0.137818	0.127954	0.117368	0.103002	0.118468	0.117295	0.112477	0.120579	0.122746	0.125911	0.122174	0.123579	0.140896	0.143325	0.141711	0.120441	0.120301	0.120235	0.125889	0.124422	0.118403	0.116925	0.122537	0.115515	0.116497	0.107602	0.0936901	0.115936	0.0981993	0.0939171	0.0726334	0.0902667	0.102458	0.108674	0.114844
ASPARTATE	2	0.0906804	0.0805383	0.0803199	0.079475	0.066109	0.0848392	0.0614037	0.0704496	0.0837275	0.11184	0.0677595	0.0885331	0.0704218	0.0864837	0.0802298	0.0763569	0.0532807	0.0799268	0.074032	0.0635255	0.0762572	0.0628619	0.0744566	0.0734427	0.063272	0.0899481	0.0948596	0.0913219	0.0315851	0.0554296	0.0540159	0.0552886	0.0586723	0.0452513	0.0516318	0.057725	0.0435684	0.0581283	0.051907	0.0797387	0.093755	0.00866098	0.0413191	0.0344176	0.0432205	0.0485804	0.00950449	0.0668918
ASPARTATE	3	0.0348068	0.0455988	0.0323272	0.0303669	0.0235209	0.0308266	0.0289614	0.0236569	0.0348663	0.0498692	0.0249718	0.0368596	0.0273862	0.032834	0.0387257	0.0387831	0.0168678	0.0299166	0.0277927	0.0252256	0.0290353	0.0260471	0.0288993	0.0281295	0.029679	0.0406097	0.0416345	0.0398582	0	0.0220819	0.0185708	0.0250164	0.0234216	0.0257434	0.0316373	0.0323693	0.0213837	0.0265296	0.0227815	0.0322247	0.0316869	0.0287574	0.0218901	0.0238478	0.0189119	0.0111613	0.0244815	0.0516074
ASPARTATE	4	0.00366254	0.00780624	0.00425573	0.00323495	0.00234334	0.0025085	0.00834336	0.0041859	0.00870566	0.00848993	0.00419456	0.00282986	0.00404363	0.00276285	0.00814215	0.0072904	0.00286948	0.00576329	0.00302065	0.00508565	0.00387511	0.00585688	0.00330158	0.00602005	0.00716604	0.00674204	0.0081624	0.00537621	0.0147363	0.00269221	0.00262373	0.00338858	0.00346784	0.00676366	0.00615984	0.00602606	0.00539497	0.00505601	0.00555558	0.00241749	0.00476265	0.00658329	0	0.0122471	0.00462901	0.0043164	0	0.0045164
		WT	WT	WT	WT	WT	WT	WT	WT	WT	WT	HET	HET	HET	HET	HET	HET	HET	HET	HET	HET	HET	HET	HET	HET	HET	HET	HET	HET	MUT	MUT	MUT	MUT	MUT	MUT	MUT	MUT	MUT	MUT	MUT	WT	WT	WT	WT	WT	WT	WT	WT	WT
Compound	Label	N202.P1	N239.P3	N201.P1	N201.P3	N201.P4	N201.P6	N241.P6	N207.P1	N207.P5	N207.P6	N202.P2	N202.P6	N202.P9	N202.P10	N239.P5	N239.P6	N201.P2	N201.P5	N201.P7	N201.P8	N201.P9	N241.P4	N241.P5	N241.P7	N241.P8	N207.P7	N207.P8	N207.P9	N202.P3	N202.P4	N202.P5	N202.P7	N202.P8	N239.P1	N239.P2	N239.P4	N241.P1	N241.P2	N241.P3	N202.E1	N239.E3	N201.E1	N201.E3	N201.E4	N201.E6	N241.E6	N207.E1	N207.E5
GLUCOSE	6	0.456522	0.353259	0.348073	0.3416	0.34231	0.340145	0.299079	0.442642	0.440885	0.416293	0.367235	0.390066	0.410503	0.398875	0.373501	0.355252	0.350193	0.334354	0.344738	0.336572	0.33964	0.299296	0.297979	0.299799	0.306234	0.416558	0.410348	0.419696	0.50113	0.366994	0.440314	0.460408	0.417487	0.391226	0.387665	0.382986	0.303384	0.302941	0.301051	0.367418	0.457602	0.369437	0.32656	0.348405	0.368781	0.309626	0.261852	0.471555
LACTATE	3	0.419931	0.411895	0.341636	0.331933	0.32827	0.337854	0.296811	0.382425	0.381749	0.404405	0.324042	0.354058	0.373473	0	0.408844	0.41396	0.338524	0.338469	0.33031	0.331724	0.341968	0.296316	0.291153	0.297726	0.300389	0.389346	0.381732	0.381323	0.305048	0.385922	0.365902	0.368372	0.359761	0.39712	0.404157	0.396735	0.290524	0.297334	0.29209	0.372814	0.466063	0.395099	0.402875	0.393925	0.392129	0.31609	0.431446	0.477752
PYRUVATE	3	0.178097	0.263416	0.177132	0.175717	0.172103	0.187202	0.172842	0.222981	0.231579	0.24364	0.186853	0.186976	0.161229	0.203621	0.234898	0.219543	0.19716	0.178468	0.179544	0.17795	0.178188	0.17169	0.166918	0.177551	0.186273	0.252589	0.236909	0.22746	0.162294	0.184602	0.160196	0.173879	0.167192	0.207813	0.215352	0.228125	0.169591	0.184829	0.172133	0.383323	0.435953	0.365003	0.385741	0.351497	0.342813	0.297734	0.308143	0.45467
CITRATE	2	0.137418	0.126084	0.131227	0.131135	0.126287	0.103498	0.124234	0.14996	0.13805	0.155296	0.135186	0.130681	0.115638	0.126595	0.131638	0.131999	0.117754	0.130679	0.119831	0.130355	0.119798	0.119048	0.125502	0.121916	0.114648	0.154629	0.140555	0.153127	0.113954	0.120756	0.118199	0.11293	0.123438	0.12167	0.128433	0.121714	0.113817	0.114711	0.111611	0.0585472	0.0797785	0.049128	0.0687887	0.0449496	0.0523223	0.0558632	0.0598936	0.0638078
SUCCINATE	2	0.107281	0.118761	0.10394	0.103884	0.0957692	0.0990418	0.090933	0.104348	0.115385	0.136871	0.0892869	0.106112	0.0918308	0.105488	0.113043	0.108974	0.0793964	0.108826	0.0991358	0.0963015	0.102613	0.0907054	0.095492	0.0927336	0.088994	0.125961	0.12255	0.120378	0.07468	0.0791934	0.0784346	0.0799411	0.0877664	0.0796173	0.0988413	0.0937193	0.0717789	0.082431	0.0661923	0.131869	0.142259	0.0505091	0.0890576	0.0751744	0.0843438	0.0634775	0.0373716	0.148603
MALATE	2	0.0868489	0.0901589	0.0898727	0.0914199	0.0835179	0.0887169	0.0713106	0.0850068	0.0983231	0.116991	0.0723632	0.0901778	0.0883728	0.0858846	0.0905305	0.086639	0.0698949	0.0940143	0.0859089	0.0819244	0.0900965	0.0733579	0.0779163	0.0799402	0.0776777	0.108709	0.107437	0.100721	0.0582952	0.0647419	0.0642982	0.0629779	0.0657266	0.0598674	0.0758321	0.0670751	0.0561133	0.0637306	0.0613892	0.07478	0.101166	0.0234785	0.0327219	0.0232769	0.0455835	0.0237733	0.0120225	0.0883401
ASPARTATE	2	0.0906804	0.0805383	0.0803199	0.079475	0.066109	0.0848392	0.0614037	0.0704496	0.0837275	0.11184	0.0677595	0.0885331	0.0704218	0.0864837	0.0802298	0.0763569	0.0532807	0.0799268	0.074032	0.0635255	0.0762572	0.0628619	0.0744566	0.0734427	0.063272	0.0899481	0.0948596	0.0913219	0.0315851	0.0554296	0.0540159	0.0552886	0.0586723	0.0452513	0.0516318	0.057725	0.0435684	0.0581283	0.051907	0.0797387	0.093755	0.00866098	0.0413191	0.0344176	0.0432205	0.0485804	0.00950449	0.0668918
		WT	WT	WT	WT	WT	WT	WT	WT	WT	WT	HET	HET	HET	HET	HET	HET	HET	HET	HET	HET	HET	HET	HET	HET	HET	HET	HET	HET	MUT	MUT	MUT	MUT	MUT	MUT	MUT	MUT	MUT	MUT	MUT	WT	WT	WT	WT	WT	WT	WT	WT	WT
Compound	Label	N202.P1	N239.P3	N201.P1	N201.P3	N201.P4	N201.P6	N241.P6	N207.P1	N207.P5	N207.P6	N202.P2	N202.P6	N202.P9	N202.P10	N239.P5	N239.P6	N201.P2	N201.P5	N201.P7	N201.P8	N201.P9	N241.P4	N241.P5	N241.P7	N241.P8	N207.P7	N207.P8	N207.P9	N202.P3	N202.P4	N202.P5	N202.P7	N202.P8	N239.P1	N239.P2	N239.P4	N241.P1	N241.P2	N241.P3	N202.E1	N239.E3	N201.E1	N201.E3	N201.E4	N201.E6	N241.E6	N207.E1	N207.E5
GLUCOSE	6	1	1	1	1	1	1	1	1	1	1	1	1	1	1	1	1	1	1	1	1	1	1	1	1	1	1	1	1	1	1	1	1	1	1	1	1	1	1	1	1	1	1	1	1	1	1	1	1
LACTATE	3	0.919848	1.16598	0.981506	0.9717	0.958986	0.993267	0.992416	0.863962	0.86587	0.971443	0.882383	0.907688	0.909794	0	1.09463	1.16526	0.966681	1.01231	0.958147	0.985595	1.00686	0.990045	0.977092	0.993086	0.980913	0.934674	0.930265	0.908569	0.60872	1.05158	0.831003	0.800099	0.86173	1.01506	1.04254	1.0359	0.957612	0.981494	0.970234	1.01469	1.01849	1.06946	1.23369	1.13065	1.06331	1.02088	1.64767	1.01314
PYRUVATE	3	0.390118	0.745675	0.508894	0.514396	0.502768	0.550358	0.577915	0.50375	0.525259	0.58526	0.508811	0.479344	0.392761	0.510488	0.628909	0.617991	0.563003	0.533769	0.520812	0.528713	0.524637	0.573648	0.560166	0.592233	0.608268	0.606371	0.577338	0.541964	0.323855	0.503011	0.363822	0.377663	0.400474	0.531184	0.555511	0.595649	0.558997	0.610117	0.571773	1.04329	0.952691	0.987996	1.18123	1.00888	0.929584	0.961592	1.17678	0.964193
CITRATE	2	0.301012	0.356916	0.377011	0.383884	0.368926	0.304275	0.415388	0.338784	0.31312	0.373046	0.368117	0.335023	0.281699	0.31738	0.352443	0.371565	0.336254	0.390841	0.347599	0.387301	0.352721	0.397761	0.421178	0.406659	0.374379	0.371206	0.342525	0.364852	0.227393	0.329041	0.268443	0.245283	0.295669	0.310996	0.331299	0.317802	0.375159	0.37866	0.370738	0.159348	0.17434	0.132981	0.210647	0.129015	0.141879	0.180422	0.228731	0.135313
SUCCINATE	2	0.234996	0.336187	0.298614	0.30411	0.279773	0.291175	0.304043	0.235739	0.261712	0.328786	0.243133	0.272036	0.223703	0.264464	0.302658	0.306752	0.226722	0.325481	0.287568	0.286125	0.302124	0.303063	0.320465	0.309319	0.290608	0.302386	0.29865	0.286822	0.149023	0.21579	0.178133	0.173631	0.210226	0.203507	0.254966	0.244707	0.236595	0.272103	0.219871	0.358906	0.31088	0.136719	0.272715	0.215767	0.22871	0.205014	0.14272	0.315134
MALATE	2	0.190241	0.25522	0.258201	0.267623	0.243983	0.260821	0.238434	0.192044	0.223013	0.28103	0.197049	0.231186	0.215279	0.215317	0.242383	0.24388	0.19959	0.281182	0.2492	0.243409	0.265271	0.245102	0.261483	0.266646	0.253654	0.260969	0.261819	0.239986	0.116327	0.176412	0.146028	0.136787	0.157434	0.153025	0.195612	0.175137	0.184958	0.210373	0.203916	0.203529	0.221078	0.0635521	0.100202	0.0668098	0.123606	0.0767809	0.0459134	0.187338
ASPARTATE	2	0.198633	0.227986	0.230756	0.232655	0.193126	0.249421	0.205309	0.159157	0.189908	0.268658	0.184513	0.226969	0.17155	0.216819	0.214805	0.214937	0.152147	0.239048	0.214748	0.188743	0.224524	0.210033	0.249872	0.244973	0.206613	0.215932	0.231169	0.21759	0.0630278	0.151037	0.122676	0.120086	0.140537	0.115665	0.133187	0.150724	0.143608	0.19188	0.172419	0.217025	0.204883	0.0234437	0.126528	0.0987863	0.117198	0.156901	0.0362972	0.141854
	Day	E9.5	E9.5	E9.5	E9.5	E9.5	E9.5	E9.5	E9.5	E9.5	E9.5	E9.5	E9.5	E9.5	E9.5	E9.5	E9.5	E9.5	E9.5	E9.5	E9.5	E9.5	E9.5	E9.5	E9.5	E9.5	E9.5	E9.5	E9.5	E9.5	E9.5	E10.5	E10.5	E10.5	E10.5	E10.5	E10.5	E10.5	E10.5	E10.5	E10.5	E10.5	E10.5	E10.5	E10.5	E10.5	E10.5	E10.5	E10.5
	Time	0	30	60	120	180	0	30	60	120	180	0	30	60	120	180	0	30	60	120	180	0	30	60	120	180	0	30	60	120	180	0	30	60	120	180	0	60	120	240	0	30	60	120	180	0	30	60	120
Compound	Label	N202.BLOOD.0	N202.BLOOD.30	N202.BLOOD.60	N202.BLOOD.120	N202.BLOOD.180	N201.BLOOD.0	N201.BLOOD.30	N201.BLOOD.60	N201.BLOOD.120	N201.BLOOD.180	N239.BLOOD.0	N239.BLOOD.30	N239.BLOOD.60	N239.BLOOD.120	N239.BLOOD.180	N241.BLOOD.0	N241.BLOOD.30	N241.BLOOD.60	N241.BLOOD.120	N241.BLOOD.180	N207.BLOOD.0	N207.BLOOD.30	N207.BLOOD.60	N207.BLOOD.120	N207.BLOOD.180	N245.BLOOD.0	N245.BLOOD.30	N245.BLOOD.60	N245.BLOOD.120	N245.BLOOD.180	N059.BLOOD.0	N059.BLOOD.30	N059.BLOOD.60	N059.BLOOD.120	N059.BLOOD.180	N242.BLOOD.0	N242.BLOOD.60	N242.BLOOD.120	N242.BLOOD.240	N525.BLOOD.0	N525.BLOOD.30	N525.BLOOD.60	N525.BLOOD.120	N525.BLOOD.180	N300.BLOOD.0	N300.BLOOD.30	N300.BLOOD.60	N300.BLOOD.120
GLUCOSE	0	1	0.813076	0.758768	0.643043	0.433344	1	0.87684	0.793955	0.624345	0.417801	1	0.838778	0.781248	0.635288	0.330435	1	0.831659	0.770339	0.663633	0.548664	1	0.919391	0.821744	0.622361	0.306022	1	0.898251	0.810287	0.645553	0.329866	1	0.886015	0.776163	0.597619	0.435907	0.999967	0.795676	0.655793	0.544623	1	0.94532	0.911077	0.810424	0.569906	1	0.940911	0.902971	0.806473
GLUCOSE	1	0	0	0	0.0249556	0.0578172	0	0	0	0.0243332	0.0616945	0	0	0	0.0380867	0.0591331	0	0	0.00609312	0.0316063	0.0566641	0	0	0	0.0292182	0.0538629	0	0	0	0.0235322	0.0557916	0	0	0.00518541	0.0396271	0.063973	0	0.00177572	0.0320545	0.0514689	0	0	0	0.010519	0.0502177	0	0	0	0.00829458
GLUCOSE	2	0	0	0	0.000227489	0.0350415	0	0	0	0.00138788	0.034386	0	0	0	0	0.0325075	0	0	0	0.000488563	0.0315154	0	0	0	0.00577872	0.0453882	0	0	0	0	0.0432275	0	0	0	0.0120281	0.0352512	0	0	0.00677597	0.0195167	0	0	0	0	0.0221224	0	0	0	0
GLUCOSE	3	0	0	0.00508554	0.0289718	0.0604544	0	0	0.00686859	0.0396551	0.0668138	0	0	0.00584545	0.0280887	0.0580454	0	0	0.0192777	0.0396648	0.0545972	0	0	0	0.0338897	0.070977	0	0	0.00501112	0.0316933	0.0684934	0	0	0.018199	0.050589	0.0761803	0	0.0154742	0.0432681	0.0617683	0	0	0	0.0149848	0.0589202	0	0	0	0.0141525
GLUCOSE	4	0	0	0.004533	0.0091555	0.0167063	0	0	0.00360202	0.0168458	0.0246341	0	0	0.00597103	0.0129567	0.0200024	0	0.00424041	0.00713681	0.0130483	0.0162225	0	0	0.00468983	0.016797	0.0254026	0	0	0.00535768	0.0131398	0.0237261	0	0	0.00390728	0.0100485	0.0192692	0	0.00271707	0.0104179	0.0120633	0	0	0	0.00373893	0.0114934	0	0	0	0
GLUCOSE	5	0	0.013665	0.0138704	0.0124495	0.0181847	0	0.00614139	0.00970331	0	0.0173955	0	0.0136684	0.0167067	0.00952584	0.0295574	0	0.0124282	0.00706757	0.0219044	0.00320256	0	0.00312557	0.00706117	0.00432677	0.00487142	0	0.00427988	0.0048167	0.00658037	0.0183717	0	0.00693088	0.0103687	0.0189036	0.0239517	0	0.0130446	0.0141473	0.0186255	0	0.00164752	0.0065222	0.0076026	0.0188878	0	0.00259781	0.00575947	0.0181848
GLUCOSE	6	0	0.173259	0.217743	0.281197	0.378452	0	0.117019	0.185871	0.293433	0.377275	0	0.147554	0.190229	0.276054	0.470319	0	0.151673	0.190086	0.229655	0.289134	0	0.0774833	0.166505	0.287628	0.493476	0	0.0974688	0.174527	0.279501	0.460524	0	0.107054	0.186177	0.271184	0.345468	3.326e-05	0.171312	0.237544	0.291935	0	0.0530329	0.0824009	0.15273	0.268453	0	0.0564914	0.0912691	0.152895
LACTATE	0	1	0.93165	0.878845	0.802558	0.646905	1	0.960185	0.90567	0.795177	0.646305	1	0.947786	0.902267	0.821198	0.584584	1	0.94181	0.885433	0.812518	0.741769	0.999994	0.985926	0.929646	0.797371	0.574643	1	0.968755	0.92327	0.839973	0.591777	1	0.972848	0.910838	0.792551	0.688502	1	0.909515	0.801096	0.702333	1	0.98409	0.966728	0.911861	0.74279	1	0.984112	0.960283	0.888229
LACTATE	1	0	0.0040898	0.0118333	0.0291842	0.0624998	0	0	0.00371436	0.0363829	0.0713962	0	0	0.00841521	0.0274432	0.0679966	0	0	0.0129732	0.0354254	0.0552526	5.84078e-06	0	0	0.0325101	0.0919272	0	0	0.000151877	0.0268237	0.081235	0	0	0.00475247	0.0342493	0.0665135	0	0.0080144	0.0356963	0.0550147	0	0	0	0.0102193	0.0574968	0	0	0	0.0128212
LACTATE	2	0	0	0	0	0.0276848	0	0	0	0	0.0354917	0	0	0	0	0.0374019	0	0	0	0	0.014816	0	0	0	0	0.0544843	0	0	0	0	0.0439699	0	0	0	0.0018907	0.0298188	0	0	0	0.016382	0	0	0	0	0.0120312	0	0	0	0
LACTATE	3	0	0.0642602	0.109321	0.168258	0.26291	0	0.0398154	0.090616	0.16844	0.246807	0	0.0522142	0.0893179	0.151358	0.310018	0	0.0581897	0.101594	0.152057	0.188162	0	0.0140743	0.070354	0.170119	0.278945	0	0.0312452	0.0765777	0.133203	0.283018	0	0.0271515	0.0844098	0.17131	0.215166	0	0.082471	0.163207	0.22627	0	0.0159098	0.0332723	0.0779195	0.187682	0	0.0158883	0.0397168	0.0989498
PYRUVATE	0	1	0.936551	0.894963	0.807103	0.623243	1	0.987327	0.965268	0.862999	0.675447	1	0.958729	0.925926	0.831749	0.59552	1	0.977265	0.946425	0.843378	0.763281	1	0.999009	0.974854	0.854742	0.584349	1	0.991379	0.969149	0.860757	0.610991	1	0.980277	0.934134	0.854973	0.743368	1	0.584672	0.439298	0.752353	1	0.986092	0.992203	0.889677	0.794053	1	0.927556	0.969656	0.867037
PYRUVATE	1	0	0	0	0.0197444	0.0462156	0	0	0	0.0203273	0.0578135	0	0	0	0.0121055	0.0485898	0	0	0	0.0252347	0.0453749	0	0	0	0.0169618	0.0784631	0	0	0.00155808	0.0213716	0.0678313	0	0	0	0	0	0	0.232083	0.286137	0	0	0	0	0	0.0151055	0	0.0559833	0	0.0282098
PYRUVATE	2	0	0	0	0	0.0206204	0	0	0	0	0.028456	0	0	0	0	0.0258788	0	0	0	0	0.00996898	0	0	0	0	0.0456619	0	0	0	0	0.0379111	0	0	0	0	0.00355673	0	0.0453021	0.0516036	0	0	0	0	0	0	0	0	0	0
PYRUVATE	3	0	0.0634489	0.105037	0.173153	0.309921	0	0.0126727	0.0347322	0.116674	0.238283	0	0.0412709	0.0740741	0.156145	0.330011	0	0.0227354	0.053575	0.131387	0.181375	0	0.000991374	0.0251455	0.128296	0.291526	0	0.00862112	0.0292933	0.117872	0.283266	0	0.0197226	0.065866	0.145027	0.253075	0	0.137943	0.222961	0.247647	0	0.0139085	0.00779676	0.110323	0.190842	0	0.0164611	0.0303442	0.104754
[truncated: 226 more columns]

## Sheet: Figure 4e
		Healthy	Healthy	Mutant	Mutant	Healthy	Mutant	Healthy	Healthy	Healthy
ROUND 1		HET	HET	MUT	MUT	HET	MUT	WT	WT	HET
% total		E1	E2	E3	E4	E5	E6	E7	E8	E9			Healthy	Mutant	FC	Healthy	Mutant
CD71+/Ter119-	Q1	0.4	0.6	0	0.1	0	0	0	0	0		CD71+/Ter119-	0.166667	0.0333333
CD71+/Ter119+	Q2	0	0.1	0.9	4.3	4.9	1.7	1.4	4.1	8.2		CD71+/Ter119+	3.11667	2.3	CD71+/Ter119+	1	0.737968
CD71-/Ter119-	Q3	32.9	25.9	44.6	32.5	31.7	38.8	32.5	35.2	30.8		CD71-/Ter119-	31.5	38.6333	CD71-/Ter119-	1	1.22646
CD71-/Ter119+	Q4	4.5	2.3	0.3	1.6	6.2	1.6	1.6	4.7	4.4		CD71-/Ter119+	3.95	1.16667
CD71+/Ter119+	Q2	0	0.0320856	0.28877	1.37968	1.57219	0.545455	0.449198	1.31551	2.63102
ROUND 2		Mutant	Mutant	Healthy	Mutant	Healthy	Healthy	Healthy	Healthy
		E1	E2	E3	E4	E5	E6	E7	E8
30K cells	%total	MUT	MUT	WT	MUT	WT	HET	HET	HET				Healthy	Mutant	FC	Healthy	Mutant
CD71+/Ter119-	Q1	0	0	0	0	0	0.1	0	0			CD71+/Ter119-	0	0.0333333
CD71+/Ter119+	Q2	0.1	0	0.5	0.1	0.5	0.7	0.6	0.6			CD71+/Ter119+	0.24	0.633333	CD71+/Ter119+	1	2.63889
CD71-/Ter119-	Q3	10.4	11.5	13.8	11.8	11.9	10.3	10	9.3			CD71-/Ter119-	11.88	9.86667	CD71-/Ter119-	1	0.830527
CD71-/Ter119+	Q4	0.1	0.1	0	0	0	0.1	0	0			CD71-/Ter119+	0.04	0.0333333
CD71+/Ter119+	Q2	0.416667	0	2.08333	0.416667	2.08333	2.91667	2.5	2.5	FC from Healthy
MEP % parent		5.4	6.3	3.9	3.4	3.4	2	1.5	1.8			MEP % parent	4.48	1.76667	MEP % parent	1	0.394345
FC from healthy		1.20536	1.40625	0.870536	0.758929	0.758929	0.446429	0.334821	0.401786
% total		0.6	0.7	0.5	0.4	0.4	0.2	0.2	0.2
% Alive		63.1	65.8	63.9	65.8	57.3	67.3	55.7	56.4
% Dead		36.9	34.2	36.1	34.2	42.7	32.7	44.3	43.6			% Dead	36.82
FC from healthy		1.00217	0.928843	0.980445	0.928843	1.1597	0.888104	1.20315	1.18414
ROUND 3		E1	E2	E3	E4	E5	E6	E7
2021-04-04		WT	WT	WT	HET	HET	WT	MUT
30K cells	%total												Healthy	Mutant	FC	Healthy	Mutant
CD71+/Ter119-	Q1	0.5	0.2	0.1	0.6	0.1	0.2	0.4				CD71+/Ter119-	0.283333	0.4
CD71+/Ter119+	Q2	0.9	0.9	2.1	0.4	0.9	1.1	0.2				CD71+/Ter119+	1.05	0.2	CD71+/Ter119+	1	0.190476
CD71-/Ter119-	Q3	43.7	39.9	37.7	43.7	36.4	35.4	41				CD71-/Ter119-	39.4667	41	CD71-/Ter119-	1	1.03885
CD71-/Ter119+	Q4	0	0	0	0	0	0	0				CD71-/Ter119+	0	0
CD71+/Ter119+	Q2	0.857143	0.857143	2	0.380952	0.857143	1.04762	0.190476
MEP % parent		0.4	0.5	0.5	0.5	0.3	0.4	1.7				MEP % parent	0.433333	1.7	MEP % parent	1	3.92308
FC from healthy		0.923077	1.15385	1.15385	1.15385	0.692308	0.923077	3.92308
% total		0.2	0.2	0.2	0.2	0.1	0.1	0.7
% Alive		62.9	58.1	58.4	64.4	55.4	53.7	55.5
% Dead		37.1	41.9	41.6	35.6	44.6	46.3	44.5	100			% Dead	41.1833
FC from healthy		0.90085	1.0174	1.01012	0.864427	1.08296	1.12424	1.08053	2.42817

## Sheet: Figure 4f
RBC				WBC					Platelets
AGE (years)	Normal	Low		AGE (years)	Normal	High	Low		AGE (years)	Normal	High	Low
0.3	3.88			0.3	11.2				0.3	195
0.3		2.53		0.3	15.1				0.3		735
0.3		2.79		0.3	10.4				0.3		609
0.3	3.54			0.3	7.4				0.3		509
0.3	3.58			0.3	9.6				0.3		511
0.6	4.3			0.6	11.8				0.6		482
0.9	4.15			0.9		19.6			0.9		531
0.9	3.94			0.9	7.8				0.9		471
1.2	4.13			1.2		21.8			1.2		792
1.2		3.37		1.2	9.4				1.2		513
1.2	4.16			1.2	12.3				1.2		655
1.3	3.79			1.3	9.5				1.3		521
1.3		3.41		1.3	6.3				1.3		451
1.3	3.88			1.3	10.6				1.3	206
1.7	3.87			1.7	7.4				1.7			86
2	4.27			2	13.6				2	418
3.2		3.49		3.2	6.2				3.2	244
3.2		3.21		3.2			3.5		3.2	204
3.2		3.27		3.2			3.1		3.2	205
3.3		3.52		3.3			3.7		3.3	243
3.3	3.76			3.3	6.6				3.3	423
3.3		3.44		3.3	9.3				3.3	421
4	4.01			4	13.3				4		559
4.1	3.76			4.1	8.4				4.1	446
4.1		3.33		4.1	9.4				4.1		479
4.1		3.06		4.1	8				4.1	365
4.1	4.29			4.1	9				4.1	334
4.1	4.2			4.1	8.8				4.1	315
4.1	4.24			4.1	7.2				4.1	359
4.1	3.91			4.1	7.4				4.1	186
4.1	4.07			4.1			4.6		4.1	251
4.1	4.06			4.1	5.5				4.1	248
4.7		3.47		4.7	13.6				4.7	307
5.4	3.82			5.4	6.5				5.4	361
7.3		3.48		7.3	8.2				7.3	247
8.2		3.3		8.2	5.2				8.2	323
8.5		2.91		8.5			4.4		8.5	259
11.4		3.31		11.4		15.2			11.4	368
11.4		3.31		11.4	5.7				11.4	255
12		3.15		12	8.5				12	377
12		2.68		12	5.9				12	289
12		2.51		12	5.9				12	304
12.1		2.87		12.1	7.7				12.1	354
12.1		2.68		12.1	7.4				12.1	334
12.1		2.73		12.1	6.8				12.1			90
12.1		2.85		12.1	9.2				12.1	390
12.1		2.71		12.1		22.9			12.1		539
12.1		2.18		12.1	13.4				12.1	392
12.1		2.23		12.1	12.2				12.1	363
12.1		3.23		12.1	8.7				12.1	367
12.2		3.09		12.2	8.1				12.2	401
12.2		3.3		12.2	9.3				12.2	424
12.2		3.33		12.2	6.3				12.2	363
12.4		2.72		12.4	6.8				12.4		563
12.4		2.85		12.4	5.1				12.4		510
12.6		3.2		12.6	6.1				12.6	442
12.7		3.33		12.7	6				12.7	426
12.8		2.68		12.8	5				12.8	351
12.8		2.34		12.8	6.5				12.8	343
12.8		3.4		12.8	8.4				12.8	384
12.8		3.76		12.8	7.7				12.8	370
12.8		3.43		12.8	5.1				12.8	366
12.9		3.07		12.9	6.3				12.9		459
13		2.79		13			4.3		13	390
13.5		2.51		13.5		14.2			13.5		692
13.5		2.42		13.5		20.1			13.5		515
13.5		3.43		13.5		14.1			13.5	375
13.5		2.82		13.5	11.3				13.5	290
13.5		3.36		13.5		15.4			13.5	231
13.5		3.85		13.5		13.2			13.5	185
13.5		3.24		13.5	11.3				13.5	200
13.5		3.43		13.5	12.9				13.5	209
13.5		3.14		13.5	7.7				13.5	193
13.5		2.99		13.5	10.9				13.5	156
13.5		2.84		13.5	8.6				13.5			133
13.5		2.74		13.5	9.9				13.5	153
13.6		2.49		13.6	5.2				13.6			117
13.6		2.82		13.6	5.2				13.6			103
13.6		2.83		13.6	5.8				13.6			118
13.6		2.76		13.6	5.7				13.6			121
13.6		2.65		13.6			4.4		13.6			126
13.6		2.69		13.6	5.2				13.6			138
13.6		2.61		13.6	5.5				13.6	164
13.6		2.43		13.6	5				13.6	153
13.6		2.36		13.6	5.5				13.6	189
13.6		2.4		13.6	5				13.6	264
13.6		2.24		13.6	6.4				13.6	295
13.6		2.95		13.6	7.5				13.6	378
13.6		2.96		13.6	8.6				13.6	404
13.6		2.86		13.6	7.6				13.6	401
13.6		2.67		13.6	8.3				13.6	413
13.6		2.74		13.6	9.4				13.6	430
13.6		2.87		13.6	7.7				13.6	448
13.6		2.81		13.6	8				13.6	441
13.6		3		13.6	8.1				13.6		460
13.6		3		13.6	8.2				13.6		456
13.6		2.87		13.6	8.7				13.6	447
13.7		2.85		13.7	7.5				13.7	247
13.7		2.59		13.7	5.1				13.7		459
13.7		2.99		13.7	7				13.7	426
14.2		2.85		14.2	4.5				14.2		501
14.7		2.54		14.7	4.7				14.7	399
14.8		2.71		14.8	5.2				14.8	386
14.9		2.63		14.9	5				14.9	400
15		2.47		15	5				15	430
15		2.75		15	6				15		476
15.4		2.02		15.4	8.7				15.4	339
15.5		3.18		15.5	4.8				15.5	255
16.3		3.04		16.3	5.5				16.3	352
