# Supplementary material for: Compartmentalized metabolism supports midgestation mammalian development
Source: Nature. 2022 Apr 6;604(7905):349–53. doi: 10.1038/s41586-022-04557-9 (PMC9007737; doi:10.1038/s41586-022-04557-9)
Supplement: Supplementary file 8 — Source Data Extended Data Fig. 3 [file 41586_2022_4557_MOESM8_ESM.xlsx]

## Sheet: Extended Data Figure 3b
Tracer	Day	10.5	10.5	10.5	10.5	10.5	10.5	10.5	10.5	10.5	10.5	10.5	10.5	10.5	10.5	10.5	10.5	10.5	10.5	10.5	10.5	10.5	10.5	10.5	10.5	10.5	10.5
[U-13C]glucose	Tissue	EMBRYO	EMBRYO	EMBRYO	EMBRYO	EMBRYO	EMBRYO	EMBRYO	EMBRYO	EMBRYO	EMBRYO	EMBRYO	EMBRYO	EMBRYO	PLACENTA	PLACENTA	PLACENTA	PLACENTA	PLACENTA	PLACENTA	PLACENTA	PLACENTA	PLACENTA	PLACENTA	PLACENTA	PLACENTA	PLACENTA
compound	label	WT81_E1	WT81_E2	WT90_E1	WT90_E2	WT90_E3	WT90_E4	WT90_E5	WT91_E1	WT91_E2	WT91_E3	WT91_E4	WT91_E5	WT91_E6	WT90_P1	WT90_P2	WT90_P3	WT90_P4	WT90_P5	WT91_P1	WT91_P2	WT91_P3	WT91_P4	WT91_P5	WT91_P6	WT81_P1	WT81_P2
Glucose 6-phosphate	0	0.512271	0.497038	0.606463	0.363354	0.364862	0.34137	0.348321	0.252579	0.314916	0.27924	0.268251	0.285196	0.282397	0.592649	0.61579	0.495988	0.620868	0.594621	0.552979	0.551747	0.578442	0.515801	0.591958	0.544292	0.817028	0.79777
Glucose 6-phosphate	1	0.0652151	0.0588011	0.0824478	0.0801871	0.0822266	0.0793138	0.0711158	0.0732617	0.0692383	0.0730209	0.0677391	0.0711951	0.0696775	0.0979887	0.0860874	0.109787	0.0718536	0.0816676	0.0878175	0.0957618	0.085026	0.0960682	0.0810532	0.0936142	0.0484942	0.0411764
Glucose 6-phosphate	2	0.0564175	0.051575	0.0678696	0.117031	0.0994888	0.139608	0.132671	0.131828	0.119148	0.123378	0.136205	0.127241	0.129807	0.0635557	0.0600149	0.0864176	0.0498388	0.0701499	0.07513	0.0718453	0.0698562	0.0778776	0.0628122	0.0771859	0.00966661	0.0127689
Glucose 6-phosphate	3	0.0869978	0.0857976	0.0810257	0.0879372	0.0976594	0.0837544	0.0927566	0.101791	0.0839946	0.0945823	0.0950911	0.0987937	0.0850955	0.0984975	0.0867897	0.107089	0.103122	0.0962214	0.0996169	0.0990515	0.0944014	0.0953674	0.0904563	0.106956	0.0528168	0.0557135
Glucose 6-phosphate	4	0.059729	0.0506649	0.0342667	0.101664	0.088901	0.120597	0.110199	0.120687	0.11553	0.125103	0.130323	0.112028	0.130943	0.051534	0.0400655	0.092103	0.0281779	0.0527527	0.0616359	0.072251	0.0562909	0.0963727	0.0582606	0.0627043	0.0247038	0.0357172
Glucose 6-phosphate	5	0.0168695	0.0118764	0.0111154	0.0312006	0.0264697	0.0324694	0.0292064	0.0465289	0.0419177	0.0439547	0.0431861	0.0399218	0.0406318	0.0250203	0.0243063	0.0275079	0.0180524	0.0271773	0.0312815	0.0300235	0.0278865	0.0299559	0.0252868	0.0280223	0.00708274	0.0105498
Glucose 6-phosphate	6	0.2025	0.244247	0.116811	0.218626	0.240393	0.202888	0.21573	0.273324	0.255255	0.260722	0.259205	0.265625	0.261448	0.0707552	0.0869458	0.0811072	0.108087	0.0774106	0.0915394	0.0793201	0.0880968	0.0885575	0.0901733	0.0872251	0.0402079	0.0463041

## Sheet: Extended Data Figure 3c
Tracer	Day	10.5	10.5	10.5	10.5	10.5	10.5	10.5	10.5	10.5	10.5	10.5	10.5	10.5	10.5	10.5	10.5	10.5	10.5	10.5	10.5	10.5	10.5	10.5	10.5	10.5	10.5
[U-13C]glucose	Tissue	EMBRYO	EMBRYO	EMBRYO	EMBRYO	EMBRYO	EMBRYO	EMBRYO	EMBRYO	EMBRYO	EMBRYO	EMBRYO	EMBRYO	EMBRYO	PLACENTA	PLACENTA	PLACENTA	PLACENTA	PLACENTA	PLACENTA	PLACENTA	PLACENTA	PLACENTA	PLACENTA	PLACENTA	PLACENTA	PLACENTA
compound	label	WT81_E1	WT81_E2	WT90_E1	WT90_E2	WT90_E3	WT90_E4	WT90_E5	WT91_E1	WT91_E2	WT91_E3	WT91_E4	WT91_E5	WT91_E6	WT90_P1	WT90_P2	WT90_P3	WT90_P4	WT90_P5	WT91_P1	WT91_P2	WT91_P3	WT91_P4	WT91_P5	WT91_P6	WT81_P1	WT81_P2
R5P/Ru5P/X5P	0	0.944389	0.81745	0.92363	0.653656	0.667577	0.615227	0.647955	0.679588	0.618968	0.602561	0.582977	0.654232	0.644728	0.696652	0.661215	0.688458	0.736142	0.667614	0.590311	0.601087	0.589072	0.591486	0.596274	0.603188	0.763219	0.743693
R5P/Ru5P/X5P	1	0	0.00700028	0.0225677	0.064068	0.0599327	0.0650287	0.0597257	0.0602977	0.0643144	0.0628814	0.0646717	0.0586313	0.0490977	0.0797964	0.0859728	0.0798898	0.0678844	0.0859097	0.0857502	0.0871554	0.0919611	0.0911711	0.0848493	0.0832481	0.0589739	0.067173
R5P/Ru5P/X5P	2	0.031306	0.0506489	0.00981271	0.0878099	0.0862876	0.092372	0.087301	0.0824477	0.0954546	0.0967724	0.0896116	0.084775	0.0919497	0.0703276	0.0850998	0.0904539	0.0713005	0.0834434	0.100626	0.102324	0.100677	0.105236	0.0987603	0.100827	0.060324	0.0611809
R5P/Ru5P/X5P	3	0	0.0492937	0.03242	0.0601541	0.0559506	0.0854856	0.0883441	0.0469515	0.0574628	0.0707951	0.0898146	0.0578419	0.0576267	0.0820854	0.0898793	0.0941228	0.0608742	0.0863179	0.101079	0.100317	0.098913	0.106427	0.0988347	0.0980811	0.0684671	0.0781313
R5P/Ru5P/X5P	4	0	0.0102709	0.00360929	0.0253366	0.0274841	0.0319876	0.0125891	0.00540221	0.0183533	0.0289126	0.0360286	0.0121819	0.0184292	0.0280797	0.0301103	0.0153617	0.0200262	0.027306	0.0452147	0.029769	0.0431923	0.029803	0.0428515	0.0422698	0.014991	0.0174858
R5P/Ru5P/X5P	5	0.0243045	0.0653358	0.00796048	0.108976	0.102768	0.109899	0.104085	0.125313	0.145447	0.138077	0.136896	0.132337	0.138169	0.0430592	0.047723	0.0317137	0.0437727	0.0494094	0.0770189	0.0793466	0.0761848	0.0758763	0.07843	0.0723864	0.0340249	0.0323358

## Sheet: Extended Data Figure 3d
Tracer	Day	10.5	10.5	10.5	10.5	10.5	10.5	10.5	10.5	10.5	10.5	10.5	10.5	10.5	10.5	10.5	10.5	10.5	10.5	10.5	10.5	10.5	10.5	10.5	10.5	10.5	10.5
[U-13C]glucose	Tissue	EMBRYO	EMBRYO	EMBRYO	EMBRYO	EMBRYO	EMBRYO	EMBRYO	EMBRYO	EMBRYO	EMBRYO	EMBRYO	EMBRYO	EMBRYO	PLACENTA	PLACENTA	PLACENTA	PLACENTA	PLACENTA	PLACENTA	PLACENTA	PLACENTA	PLACENTA	PLACENTA	PLACENTA	PLACENTA	PLACENTA
compound	label	WT81_E1	WT81_E2	WT90_E1	WT90_E2	WT90_E3	WT90_E4	WT90_E5	WT91_E1	WT91_E2	WT91_E3	WT91_E4	WT91_E5	WT91_E6	WT90_P1	WT90_P2	WT90_P3	WT90_P4	WT90_P5	WT91_P1	WT91_P2	WT91_P3	WT91_P4	WT91_P5	WT91_P6	WT81_P1	WT81_P2
Inosine monophosphate	0	0.865771	1	0.915345	0.443729	0.399624	0.498411	0.520535	0.394955	0.407534	0.444947	0.414423	0.458823	0.341974	0.719473	0.724609	0.727778	0.719709	0.714499	0.643179	0.630382	0.666183	0.663926	0.64102	0.667263	0.730253	0.727969
Inosine monophosphate	1	0	0	0.0256089	0.0919952	0.106642	0.0959261	0.0835252	0.09632	0.10498	0.0937171	0.101581	0.0651308	0.118639	0.0545692	0.0615395	0.0581024	0.0617723	0.0637142	0.0619965	0.0624297	0.0631729	0.0657896	0.0682095	0.057756	0.0716681	0.0575941
Inosine monophosphate	2	0.0880572	0	0.030259	0.144602	0.129245	0.108653	0.102248	0.141789	0.132121	0.114	0.117975	0.113551	0.15627	0.0730038	0.0699564	0.0700078	0.0717384	0.0769368	0.0913628	0.0934483	0.0783394	0.0799002	0.0898541	0.0828368	0.0828527	0.0784533
Inosine monophosphate	3	0	0	0.0202025	0.116085	0.145223	0.110342	0.107194	0.104349	0.114381	0.114582	0.110217	0.129041	0.130333	0.0749023	0.0691869	0.0703785	0.0716756	0.0712769	0.0853068	0.0910338	0.0751725	0.0789197	0.0843243	0.0782316	0.0642662	0.0752991
Inosine monophosphate	4	0.046172	0	0.00858442	0.0470061	0.0666731	0.0522748	0.0373287	0.0729173	0.0510973	0.0505635	0.0805684	0.0684938	0.029619	0.0346915	0.0305488	0.0326909	0.0292541	0.0316577	0.0422728	0.0454079	0.0465919	0.0466162	0.0434783	0.0447681	0.0184498	0.024582
Inosine monophosphate	5	0	0	0	0.152595	0.131481	0.123852	0.131971	0.173949	0.165067	0.161324	0.149824	0.138853	0.219718	0.0418591	0.0409421	0.0410263	0.0435694	0.0402362	0.0687932	0.068256	0.0630863	0.0576465	0.0660274	0.0612546	0.0325107	0.036103
Inosine monophosphate	6	0	0	0	0.0039872	0.0156016	0.0105406	0.0171974	0.013133	0.0248201	0.0127887	0.0243484	0.0261074	0.00344781	0.00150119	0.00321711	1.60176e-05	0.0020767	0.00167895	0.00634228	0.00827962	0.00624336	0.00606327	0.00616309	0.00725351	0	0
Inosine monophosphate	7	0	0	0	0	0.00551014	0	0	0.00258895	0	0.00807725	0.00106296	0	0	0	0	0	0.000204934	0	0.000746291	0.00076285	0.00121055	0.00113882	0.000922955	0.00063685	0	0
Inosine monophosphate	8	0	0	0	0	0	0	0	0	0	0	0	0	0	0	0	0	0	0	0	0	0	0	0	0	0	0
Inosine monophosphate	9	0	0	0	0	0	0	0	0	0	0	0	0	0	0	0	0	0	0	0	0	0	0	0	0	0	0
Inosine monophosphate	10	0	0	0	0	0	0	0	0	0	0	0	0	0	0	0	0	0	0	0	0	0	0	0	0	0	0

## Sheet: Extended Data Figure 3e
Tracer	Day	10.5	10.5	10.5	10.5	10.5	10.5	10.5	10.5	10.5	10.5	10.5	10.5	10.5	10.5	10.5	10.5	10.5	10.5	10.5	10.5	10.5	10.5	10.5	10.5	10.5	10.5
[U-13C]glucose	Tissue	EMBRYO	EMBRYO	EMBRYO	EMBRYO	EMBRYO	EMBRYO	EMBRYO	EMBRYO	EMBRYO	EMBRYO	EMBRYO	EMBRYO	EMBRYO	PLACENTA	PLACENTA	PLACENTA	PLACENTA	PLACENTA	PLACENTA	PLACENTA	PLACENTA	PLACENTA	PLACENTA	PLACENTA	PLACENTA	PLACENTA
compound	label	WT81_E1	WT81_E2	WT90_E1	WT90_E2	WT90_E3	WT90_E4	WT90_E5	WT91_E1	WT91_E2	WT91_E3	WT91_E4	WT91_E5	WT91_E6	WT90_P1	WT90_P2	WT90_P3	WT90_P4	WT90_P5	WT91_P1	WT91_P2	WT91_P3	WT91_P4	WT91_P5	WT91_P6	WT81_P1	WT81_P2
Guanosine monophosphate	0	0.790358	0.944023	0.997849	0.630808	0.597879	0.570212	0.598862	0.549639	0.547682	0.549856	0.47392	0.481841	0.733109	0.834852	0.7568	0.774436	0.765273	0.758751	0.665535	0.701875	0.681072	0.66972	0.698016	0.715926	0.984544	0.883693
Guanosine monophosphate	1	0.0315157	0.0102587	0	0.0498906	0.092173	0.0727461	0.0637514	0.0748104	0.063022	0.0622128	0.0797876	0.0731495	0.0689875	0.0317684	0.0512004	0.0269723	0.041682	0.0419051	0.0555881	0.0469508	0.053043	0.0609511	0.0473195	0.046575	0	0.0575495
Guanosine monophosphate	2	0.0583485	0	0	0.101527	0.0628481	0.0920779	0.109161	0.0914688	0.105015	0.0960958	0.115953	0.117379	0.0188064	0.045321	0.0621542	0.0743446	0.0585539	0.0706083	0.0890481	0.0742167	0.0724545	0.0842113	0.0818211	0.074751	0.0154558	0.0356768
Guanosine monophosphate	3	0.0320104	0.0457179	0.00175962	0.101522	0.112023	0.0945115	0.0828782	0.100482	0.10245	0.110597	0.110078	0.109318	0.0946043	0.0507359	0.0737861	0.0722963	0.0633479	0.0634394	0.0835424	0.0694958	0.0787243	0.0853762	0.0766892	0.0687184	0	0
Guanosine monophosphate	4	0.0111099	0	0.00039092	0.0271664	0.0187795	0.0437889	0.0435127	0.0285758	0.0322668	0.0395352	0.0548886	0.0632301	0	0.012578	0.0297542	0.0218187	0.0303977	0.0275254	0.0398128	0.0403244	0.0466773	0.0377099	0.0310502	0.0358722	0	0.0230807
Guanosine monophosphate	5	0.0766578	0	0	0.0872668	0.0929219	0.101669	0.0803406	0.140185	0.132709	0.118883	0.129584	0.125434	0.0844928	0.0247447	0.0251436	0.0301317	0.0376676	0.0359218	0.0611059	0.0606028	0.0597858	0.0613465	0.0582828	0.0549725	0	0
Guanosine monophosphate	6	0	0	0	0.00181859	0.0233752	0.0234201	0.0162984	0.0148394	0.0168541	0.0228206	0.0339464	0.0216359	0	0	0.0011619	0	0.00307835	0.00184861	0.00432631	0.00653391	0.00824271	0.000685375	0.00682142	0.00318507	0	0
Guanosine monophosphate	7	0	0	0	0	0	0.00157488	0.00519556	0	0	0	0.00184298	0.00801229	0	0	0	0	0	0	0.00104152	0	0	0	0	0	0	0
Guanosine monophosphate	8	0	0	0	0	0	0	0	0	0	0	0	0	0	0	0	0	0	0	0	0	0	0	0	0	0	0
Guanosine monophosphate	9	0	0	0	0	0	0	0	0	0	0	0	0	0	0	0	0	0	0	0	0	0	0	0	0	0	0
Guanosine monophosphate	10	0	0	0	0	0	0	0	0	0	0	0	0	0	0	0	0	0	0	0	0	0	0	0	0	0	0

## Sheet: Extended Data Figure 3f
Tracer	Day	10.5	10.5	10.5	10.5	10.5	10.5	10.5	10.5	10.5	10.5	10.5	10.5	10.5	10.5	10.5	10.5	10.5	10.5	10.5	10.5	10.5	10.5	10.5	10.5	10.5	10.5
[U-13C]glucose	Tissue	EMBRYO	EMBRYO	EMBRYO	EMBRYO	EMBRYO	EMBRYO	EMBRYO	EMBRYO	EMBRYO	EMBRYO	EMBRYO	EMBRYO	EMBRYO	PLACENTA	PLACENTA	PLACENTA	PLACENTA	PLACENTA	PLACENTA	PLACENTA	PLACENTA	PLACENTA	PLACENTA	PLACENTA	PLACENTA	PLACENTA
compound	label	WT81_E1	WT81_E2	WT90_E1	WT90_E2	WT90_E3	WT90_E4	WT90_E5	WT91_E1	WT91_E2	WT91_E3	WT91_E4	WT91_E5	WT91_E6	WT90_P1	WT90_P2	WT90_P3	WT90_P4	WT90_P5	WT91_P1	WT91_P2	WT91_P3	WT91_P4	WT91_P5	WT91_P6	WT81_P1	WT81_P2
Adenosine monophosphate	0	0.819769	0.825573	1	0.881263	0.965428	0.932507	0.937442	0.914303	0.905533	0.913704	0.894293	0.871265	0.90863	0.970942	0.935486	0.948652	0.945623	0.940225	0.915859	0.924971	0.918791	0.920628	0.91932	0.941653	0.890054	0.867898
Adenosine monophosphate	1	0.0205988	0.0237502	0	0.0629516	0.0345724	0.067493	0.0625585	0.0856966	0.0944671	0.0862963	0.105707	0.128735	0.0913703	0.0290582	0.0645138	0.0513481	0.0543772	0.0597754	0.0841408	0.0750289	0.0812094	0.0793725	0.0806802	0.0583471	0.0104862	0.0323006
Adenosine monophosphate	2	0.0626277	0.0501147	0	0	0	0	0	0	0	0	0	0	0	0	0	0	0	0	0	0	0	0	0	0	0.0326009	0.0471601
Adenosine monophosphate	3	0.0491785	0.0502618	0	0	0	0	0	0	0	0	0	0	0	0	0	0	0	0	0	0	0	0	0	0	0.051592	0.034571
Adenosine monophosphate	4	0.0124046	0.019825	0	0	0	0	0	0	0	0	0	0	0	0	0	0	0	0	0	0	0	0	0	0	0.0072734	0.0118916
Adenosine monophosphate	5	0.0354217	0.0260017	0	0.0557856	0	0	0	0	0	0	0	0	0	0	0	0	0	0	0	0	0	0	0	0	0.00799397	0
Adenosine monophosphate	6	0	0	0	0	0	0	0	0	0	0	0	0	0	0	0	0	0	0	0	0	0	0	0	0	0	0
Adenosine monophosphate	7	0	0	0	0	0	0	0	0	0	0	0	0	0	0	0	0	0	0	0	0	0	0	0	0	0	0
Adenosine monophosphate	8	0	0	0	0	0	0	0	0	0	0	0	0	0	0	0	0	0	0	0	0	0	0	0	0	0	0
Adenosine monophosphate	9	0	0	0	0	0	0	0	0	0	0	0	0	0	0	0	0	0	0	0	0	0	0	0	0	0	0
Adenosine monophosphate	10	0	0.0044741	0	0	0	0	0	0	0	0	0	0	0	0	0	0	0	0	0	0	0	0	0	0	0	0.00617856

## Sheet: Extended Data Figure 3g
Tracer	Day	E9.5	E9.5	E9.5	E9.5	E9.5	E9.5	E9.5	E9.5	E9.5	E9.5	E9.5	E9.5	E9.5	E9.5	E9.5	E9.5	E9.5	E9.5	E9.5	E9.5	E9.5	E9.5	E9.5	E9.5	E9.5	E9.5	E9.5	E9.5	E9.5	E9.5	E9.5	E9.5	E9.5	E9.5	E9.5	E9.5	E9.5	E9.5	E9.5	E9.5	E9.5	E9.5	E9.5	E10.5	E10.5	E10.5	E10.5	E10.5
[U-13C]glucose	Tissue	PLACENTA	PLACENTA	PLACENTA	PLACENTA	PLACENTA	PLACENTA	PLACENTA	PLACENTA	PLACENTA	PLACENTA	PLACENTA	PLACENTA	PLACENTA	PLACENTA	PLACENTA	PLACENTA	PLACENTA	PLACENTA	PLACENTA	PLACENTA	PLACENTA	PLACENTA	EMBRYO	EMBRYO	EMBRYO	EMBRYO	EMBRYO	EMBRYO	EMBRYO	EMBRYO	EMBRYO	EMBRYO	EMBRYO	EMBRYO	EMBRYO	EMBRYO	EMBRYO	EMBRYO	EMBRYO	EMBRYO	EMBRYO	EMBRYO	EMBRYO	PLACENTA	PLACENTA	PLACENTA	PLACENTA	PLACENTA
Compound	Label	WT74.P1	WT74.P2	WT74.P3	WT74.P4	WT74.P5	WT74.P6	WT74.P7	WT74.P8	WT74.P9	WT75.P1	WT75.P2	WT75.P3	WT75.P4	WT75.P5	WT76.P1	WT76.P2	WT76.P3	WT76.P4	WT76.P5	WT76.P6	WT76.P7	WT76.P8	WT74.E1	WT74.E2	WT74.E3	WT74.E4	WT74.E5	WT74.E6	WT74.E7	WT74.E8	WT74.E9	WT75.E1	WT75.E2	WT75.E3	WT75.E4	WT75.E5	WT76.E1	WT76.E2	WT76.E3	WT76.E4	WT76.E5	WT76.E6	WT76.E7	WT13.P1	WT13.P2	WT13.P4	WT13.P5	WT13.P6
GLUCOSE	0	0.69422	0.691845	0.703696	0.684795	0.687884	0.714402	0.675411	0.712062	0.693987	0.478426	0.487305	0.491511	0.489698	0.505958	0.401474	0.394784	0.411817	0.430531	0.289234	0.408926	0.40806	0.450938	0.661979	0.683901	0.666867	0.694361	0.678414	0.687845	0.788891	0.749325	0.746254	0.443485	0.466995	0.475845	0.448634	0.458592	0.328555	0.315298	0.347803	0.338848	0.352419	0.321638	0.301746	0.741579	0.743942	0.752108	0.755232	0.764283
GLUCOSE	1	0.0215161	0.0232601	0.0158703	0.0171716	0.0248276	0.0117786	0.0119776	0.0142248	0.0154332	0.060453	0.0656617	0.0650512	0.0675841	0.0652234	0.0653449	0.0618022	0.0561041	0.0604642	0.122619	0.0618794	0.0590661	0.0604901	0.0411336	0.0019159	0.0247805	0.00887517	0.0160021	0.0273727	0	0	0	0.0853397	0.0584639	0.0551898	0.0768015	0.0583734	0.0704457	0.0826277	0.0567754	0.0584473	0.0548758	0.0653484	0.0994779	0.0540892	0.0566841	0.05803	0.0545999	0.0506317
GLUCOSE	2	0	0	0	0	0	0	0	0	0	0.0417693	0.0389	0.0342413	0.0277835	0.0310197	0.0298541	0.0328474	0.0306838	0.0285177	0.0482947	0.0363275	0.0297737	0.0268545	0	0	0.00905793	0	0.0080779	0	0	0	0	0.0632594	0.0400078	0.0305221	0.0359265	0.0409828	0.0549857	0.0288591	0.0264108	0.0312211	0.0289498	0.0390852	0.0458114	0.0237204	0.0190238	0.0090904	0.00679399	0
GLUCOSE	3	0.0229478	0.0212425	0.0213274	0.0224144	0.0233763	0.0254756	0.0230486	0.0245215	0.0240946	0.0754583	0.0751001	0.0732512	0.0785116	0.0732088	0.074472	0.0775788	0.07546	0.0738464	0.0781453	0.0766703	0.0749312	0.0776348	0.0176115	0.0320338	0.0190707	0.0244177	0.0207323	0.0308231	0	0	0.031045	0.0608495	0.0714096	0.0771241	0.0749426	0.0728071	0.0788512	0.0692358	0.0890834	0.0721885	0.0653699	0.0787102	0.0526184	0.0400039	0.0355182	0.0413261	0.0403962	0.0404437
GLUCOSE	4	0.00898237	0.0107619	0.00771905	0.00770468	0.0103036	0.00828775	0.00671524	0.00772285	0.00906216	0.0220578	0.0202334	0.0216331	0.0192188	0.0234454	0.0255353	0.0225833	0.023261	0.0238026	0.0204172	0.0239793	0.0216353	0.0228212	0.00334944	0	0.00612886	0.0118672	0.00257105	0	0	0.00807468	0	0.0158937	0.0182107	0.0288161	0.0202398	0.0214916	0.0221977	0.0294128	0.0382043	0.0233451	0.0360499	0.0148137	0.0245399	0.00667401	0.00846092	0.00627068	0.0072185	0.0122666
GLUCOSE	5	0.00978136	0.0134611	0.00672358	0.00933481	0.0151054	0.00441655	0.0143361	0.0137514	0.0143416	0.0240225	0.0226906	0.0236959	0.0238038	0.015148	0.0312161	0.0346205	0.0321976	0.0325319	0.0410906	0.0326763	0.0340615	0.0298605	0.0476661	0.0323224	0.0177316	0.00809441	0.0329729	0.0249472	0.0289289	0.0668702	0.0355945	0.022329	0.0323427	0.0179988	0.0215556	0.0225841	0.0287064	0.039023	0.00971483	0.0268349	0.0220178	0.0369014	0.0349634	0.0107414	0.0124144	0.0121908	0.0105509	0.00918438
GLUCOSE	6	0.242553	0.23943	0.244664	0.258579	0.238503	0.235639	0.268512	0.227717	0.243082	0.297813	0.29011	0.290617	0.293401	0.285997	0.372104	0.375784	0.370477	0.350306	0.400199	0.359541	0.372472	0.3314	0.22826	0.249827	0.256364	0.252385	0.24123	0.229012	0.18218	0.175731	0.187106	0.308844	0.31257	0.314504	0.3219	0.325169	0.416258	0.435543	0.432008	0.449116	0.440318	0.443503	0.440843	0.123192	0.123956	0.120984	0.125208	0.123191
SERINE	0	0.979392	0.984554	0.980872	0.97271	0.969503	0.979115	0.978852	0.973822	0.969495	0.900242	0.883311	0.888167	0.89102	0.89203	0.834938	0.843998	0.837028	0.817936	0.812942	0.835699	0.818327	0.832071	0.926398	0.933536	0.92986	0.913522	0.937851	0.937065	0.94743	0.950759	0.924677	0.820195	0.82666	0.837225	0.813753	0.830301	0.739727	0.739946	0.753001	0.722663	0.728658	0.739926	0.730132	0.975623	0.968042	0.9661	0.96954	0.96115
SERINE	1	0.0178769	0.0133806	0.0172841	0.0225973	0.0288314	0.019835	0.0184391	0.0228864	0.0220122	0.0641002	0.0784925	0.07571	0.075999	0.0779936	0.0969625	0.0859449	0.0960922	0.0987201	0.103294	0.0932755	0.104957	0.100773	0.0402715	0.0362312	0.038493	0.0552504	0.0369567	0.0320121	0.0257299	0.0244455	0.0390664	0.0904299	0.0711304	0.0798432	0.0932344	0.0905203	0.1148	0.100422	0.101597	0.116856	0.112881	0.105035	0.116344	0.0189828	0.0259702	0.0277923	0.0248089	0.0355994
SERINE	2	0	0	0	0	0	0	0	0	0	0	0	0	0	0	0.00526955	0.00888495	0.00902717	0.0175484	0.0235921	0.0143037	0.0147805	0.0158231	0	0	0	0	0	0	0	0	0	0.00855515	0.0141781	0.00423206	0.0117926	0.0107754	0.0193318	0.0293946	0.0196878	0.0277132	0.0331537	0.0363516	0.0334754	0	0	0	0	0
SERINE	3	0.00273072	0.00206529	0.00184389	0.00469308	0.00166545	0.0010497	0.00270864	0.00329192	0.00849279	0.0356578	0.0381965	0.0361228	0.0329814	0.0299768	0.0628303	0.0611726	0.0578523	0.0657958	0.0601711	0.0567218	0.0619354	0.051333	0.0333308	0.0302331	0.031647	0.0312277	0.0251924	0.0309232	0.0268399	0.024795	0.0362569	0.0808199	0.0880311	0.0787001	0.0812199	0.0684032	0.126141	0.130237	0.125714	0.132768	0.125308	0.118687	0.120049	0.00539412	0.00598749	0.00610737	0.00565149	0.003251
GLYCINE	0	0.973686	0.972091	0.976094	0.970174	0.9644	0.969151	0.972908	0.969857	0.963954	0.987666	0.982973	0.983468	0.978665	0.977628	0.972735	0.969303	0.979287	0.965643	0.963833	0.970713	0.959048	0.971435	0.972545	0.965194	0.954097	0.961621	0.960637	0.959066	0.968728	0.963192	0.961514	0.914231	0.917631	0.925242	0.919675	0.922992	0.860733	0.874055	0.869734	0.85441	0.846869	0.868342	0.853764	0.970901	0.975763	0.972563	0.971046	0.993535
GLYCINE	1	0.0263138	0.0279091	0.0239065	0.0298257	0.0356005	0.0308488	0.0270923	0.0301428	0.0360461	0.0123336	0.0170272	0.0165319	0.0213351	0.0223717	0.0224539	0.0223958	0.019088	0.0223488	0.0205669	0.0248588	0.0314772	0.0243059	0.0274554	0.0348062	0.0459033	0.0375196	0.0393629	0.0409342	0.0312721	0.0368083	0.0384863	0.0443744	0.0473448	0.0407376	0.0428359	0.0413556	0.065128	0.0467308	0.0531066	0.0618644	0.0542393	0.0444213	0.0506463	0.0290989	0.0242372	0.027437	0.0289544	0.00646503
GLYCINE	2	0	0	0	0	0	0	0	0	0	0	0	0	0	0	0.00481086	0.00830143	0.00162454	0.0120085	0.0156005	0.00442804	0.0094744	0.00425908	0	0	0	0.000859897	0	0	0	0	0	0.0413951	0.0350243	0.0340205	0.0374893	0.0356526	0.0741389	0.0792143	0.0771594	0.0837252	0.0988917	0.0872366	0.09559	0	0	0	0	0
[truncated: 91 more columns]

## Sheet: Extended Data Figure 3h
Tracer	Day	10.5	10.5	10.5	10.5	10.5	10.5	10.5	10.5	10.5	10.5	10.5	10.5	10.5	10.5	10.5	10.5	10.5	10.5	10.5	10.5	10.5	10.5	10.5	10.5	10.5	10.5
[U-13C]glucose	Tissue	EMBRYO	EMBRYO	EMBRYO	EMBRYO	EMBRYO	EMBRYO	EMBRYO	EMBRYO	EMBRYO	EMBRYO	EMBRYO	EMBRYO	EMBRYO	PLACENTA	PLACENTA	PLACENTA	PLACENTA	PLACENTA	PLACENTA	PLACENTA	PLACENTA	PLACENTA	PLACENTA	PLACENTA	PLACENTA	PLACENTA
compound	label	WT81_E1	WT81_E2	WT90_E1	WT90_E2	WT90_E3	WT90_E4	WT90_E5	WT91_E1	WT91_E2	WT91_E3	WT91_E4	WT91_E5	WT91_E6	WT90_P1	WT90_P2	WT90_P3	WT90_P4	WT90_P5	WT91_P1	WT91_P2	WT91_P3	WT91_P4	WT91_P5	WT91_P6	WT81_P1	WT81_P2
R5P/Ru5P/X5P	0	0.944389	0.81745	0.92363	0.653656	0.667577	0.615227	0.647955	0.679588	0.618968	0.602561	0.582977	0.654232	0.644728	0.696652	0.661215	0.688458	0.736142	0.667614	0.590311	0.601087	0.589072	0.591486	0.596274	0.603188	0.763219	0.743693
R5P/Ru5P/X5P	1	0	0.00700028	0.0225677	0.064068	0.0599327	0.0650287	0.0597257	0.0602977	0.0643144	0.0628814	0.0646717	0.0586313	0.0490977	0.0797964	0.0859728	0.0798898	0.0678844	0.0859097	0.0857502	0.0871554	0.0919611	0.0911711	0.0848493	0.0832481	0.0589739	0.067173
R5P/Ru5P/X5P	2	0.031306	0.0506489	0.00981271	0.0878099	0.0862876	0.092372	0.087301	0.0824477	0.0954546	0.0967724	0.0896116	0.084775	0.0919497	0.0703276	0.0850998	0.0904539	0.0713005	0.0834434	0.100626	0.102324	0.100677	0.105236	0.0987603	0.100827	0.060324	0.0611809
R5P/Ru5P/X5P	3	0	0.0492937	0.03242	0.0601541	0.0559506	0.0854856	0.0883441	0.0469515	0.0574628	0.0707951	0.0898146	0.0578419	0.0576267	0.0820854	0.0898793	0.0941228	0.0608742	0.0863179	0.101079	0.100317	0.098913	0.106427	0.0988347	0.0980811	0.0684671	0.0781313
R5P/Ru5P/X5P	4	0	0.0102709	0.00360929	0.0253366	0.0274841	0.0319876	0.0125891	0.00540221	0.0183533	0.0289126	0.0360286	0.0121819	0.0184292	0.0280797	0.0301103	0.0153617	0.0200262	0.027306	0.0452147	0.029769	0.0431923	0.029803	0.0428515	0.0422698	0.014991	0.0174858
R5P/Ru5P/X5P	5	0.0243045	0.0653358	0.00796048	0.108976	0.102768	0.109899	0.104085	0.125313	0.145447	0.138077	0.136896	0.132337	0.138169	0.0430592	0.047723	0.0317137	0.0437727	0.0494094	0.0770189	0.0793466	0.0761848	0.0758763	0.07843	0.0723864	0.0340249	0.0323358
Uridine monophosphate	0	0.693572	0.609878	1	0.610191	0.590892	0.591953	0.582892	0.508558	0.485816	0.470391	0.479348	0.437644	0.467989	0.663162	0.553676	0.57731	0.582762	0.561468	0.612352	0.602689	0.517164	0.533179	0.550686	0.522863	0.54852	0.576789
Uridine monophosphate	1	0.0302896	0.0624071	0	0.0648178	0.0683248	0.0686208	0.0706598	0.0658104	0.0731147	0.0758335	0.0721324	0.0793257	0.067616	0.0764276	0.058199	0.0971914	0.0874921	0.0951274	0.0839189	0.0892155	0.0758211	0.0769993	0.069507	0.0787351	0.0698684	0.071844
Uridine monophosphate	2	0.158685	0.181388	0	0.0903803	0.0996803	0.0972839	0.0975419	0.121047	0.11714	0.122294	0.113419	0.134726	0.135806	0.157402	0.269166	0.110094	0.104962	0.111841	0.0972301	0.0939031	0.115677	0.106398	0.11089	0.102885	0.111171	0.0966759
Uridine monophosphate	3	0.0481316	0.0706898	0	0.0919734	0.103569	0.0951251	0.093973	0.10507	0.111288	0.104852	0.108089	0.115108	0.113647	0.0679799	0.109741	0.0952572	0.0914219	0.0947737	0.0888084	0.0904266	0.0986791	0.100269	0.0973456	0.10082	0.0946489	0.0879914
Uridine monophosphate	4	0.032416	0	0	0.040688	0.0395961	0.04142	0.0454902	0.0469328	0.0540983	0.0631601	0.0614019	0.0582292	0.0532082	0	0	0.05141	0.0510856	0.0520155	0.0485523	0.0458378	0.0668562	0.0611539	0.060222	0.0699724	0.0624261	0.0605571
Uridine monophosphate	5	0.0369059	0.0756367	0	0.0797674	0.0764612	0.0778534	0.0802137	0.107192	0.109929	0.110949	0.112609	0.122721	0.113262	0.0350281	0.00921825	0.052565	0.058467	0.0609137	0.0513017	0.0554327	0.0765091	0.0799504	0.0716523	0.0788415	0.0750313	0.0693657
Uridine monophosphate	6	0	0	0	0.0165779	0.0164169	0.0200017	0.0209554	0.0293412	0.0323593	0.0342471	0.0340255	0.0356145	0.0329453	0	0	0.0150936	0.0162125	0.021923	0.0132377	0.0189324	0.0313341	0.0298085	0.0288036	0.0320738	0.0258768	0.0274703
Uridine monophosphate	7	0	0	0	0.00555484	0.00505974	0.00663351	0.00807595	0.0150538	0.0144765	0.0160864	0.0154792	0.0137627	0.0129891	0	0	0.00107835	0.00714153	0.00193741	0.0043515	0.00356273	0.0154946	0.00963602	0.00994566	0.012529	0.01115	0.00810418
Uridine monophosphate	8	0	0	0	4.90844e-05	0	0.00110833	0.000198298	0.000994704	0.00177901	0.00218642	0.00349481	0.00286838	0.00253727	0	0	0	0.000455842	0	0.000247531	0	0.00246456	0.00260518	0.000947591	0.00128014	0.00130684	0.00120234
Uridine monophosphate	9	0	0	0	0	0	0	0	0	0	0	0	0	0	0	0	0	0	0	0	0	0	0	0	0	0	0
Cytidine monophosphate	0	0.935827	1	1	0.84556	0.807934	0.809695	0.798559	0.82397	0.78554	0.729382	0.732379	0.747559	0.771993	0.985979	0.962356	0.968477	0.892226	0.998295	0.943492	0.949498	0.906681	0.882718	0.889767	0.938199	0.892539	0.926896
Cytidine monophosphate	1	0.0381066	0	0	0.0174131	0.0216328	0.0226011	0.0126628	0	0.0151062	0.0138069	0.0282625	0.00572419	0.0140697	0.0140207	0.0376439	0.0108411	0.031696	0	0	0	0	0	0	0	0	0
Cytidine monophosphate	2	0.00907781	0	0	0.0513175	0.0427625	0.0548324	0.0554288	0.0575299	0.0666262	0.0739538	0.065698	0.0883358	0.0783843	0	0	0	0.0257387	0.00170539	0.0121775	0.0167931	0.0187536	0.0367514	0.0275499	0.0163903	0.0264693	0.0127727
Cytidine monophosphate	3	0.0169888	0	0	0.0475882	0.0746904	0.0528791	0.06409	0.0448859	0.0503259	0.0581476	0.0674001	0.0549561	0.0560089	0	0	0.0140512	0.0215277	0	0.0243604	0.0194412	0.0392934	0.0319602	0.0339871	0.0291243	0.0330203	0.0211575
Cytidine monophosphate	4	0	0	0	0.00963518	0.0178169	0.0175641	0.0202265	0.0185786	0.0177361	0.0359468	0.0297687	0.0142515	0.0109952	0	0	0.00663046	0.0116818	0	0.00869002	0.00941062	0.0111695	0.014945	0.0191176	0.0125015	0.0216408	0.0181624
Cytidine monophosphate	5	0	0	0	0.0284863	0.0351633	0.0424286	0.0490332	0.0550357	0.0646658	0.0887628	0.076492	0.089173	0.0685489	0	0	0	0.0171294	0	0.0112798	0.00485665	0.0241025	0.0336258	0.029578	0.00378487	0.0263306	0.0210118
Cytidine monophosphate	6	0	0	0	0	0	0	0	0	0	0	0	0	0	0	0	0	0	0	0	0	0	0	0	0	0	0
Cytidine monophosphate	7	0	0	0	0	0	0	0	0	0	0	0	0	0	0	0	0	0	0	0	0	0	0	0	0	0	0
Cytidine monophosphate	8	0	0	0	0	0	0	0	0	0	0	0	0	0	0	0	0	0	0	0	0	0	0	0	0	0	0
Cytidine monophosphate	9	0	0	0	0	0	0	0	0	0	0	0	0	0	0	0	0	0	0	0	0	0	0	0	0	0	0
R5P/Ru5P/X5P	sum	0.0556105	0.18255	0.0763702	0.346344	0.332423	0.384773	0.352045	0.320412	0.381032	0.397439	0.417023	0.345768	0.355272	0.303348	0.338785	0.311542	0.263858	0.332386	0.409689	0.398913	0.410928	0.408514	0.403726	0.396812	0.236781	0.256307
Uridine monophosphate	sum	0.306428	0.390122	0	0.389809	0.409108	0.408047	0.417108	0.491442	0.514184	0.529609	0.520652	0.562356	0.532011	0.336838	0.446324	0.42269	0.417238	0.438532	0.387648	0.397311	0.482836	0.466821	0.449314	0.477137	0.45148	0.423211
Cytidine monophosphate	sum	0.0641732	0	0	0.15444	0.192066	0.190305	0.201441	0.17603	0.21446	0.270618	0.267621	0.252441	0.228007	0.0140207	0.0376439	0.0315228	0.107774	0.00170539	0.0565077	0.0505016	0.093319	0.117282	0.110233	0.0618009	0.107461	0.0731044

## Sheet: Extended Data Figure 3i
Tracer	TISSUE	EMBRYO	EMBRYO	EMBRYO	EMBRYO	EMBRYO	EMBRYO	EMBRYO	EMBRYO	EMBRYO	EMBRYO	PLACENTA	PLACENTA	PLACENTA	PLACENTA	PLACENTA	PLACENTA	PLACENTA	PLACENTA	PLACENTA	PLACENTA
[γ-15N]Glutamine	TIME	10.5	10.5	10.5	10.5	10.5	10.5	10.5	10.5	10.5	10.5	10.5	10.5	10.5	10.5	10.5	10.5	10.5	10.5	10.5	10.5
compound	label	WT128_E1	WT128_E2	WT128_E3	WT128_E4	WT128_E5	WT128_E6	WT128_E7	WT128_E8	WT129_E1	WT129_E2	WT128_P1	WT128_P2	WT128_P3	WT128_P4	WT128_P5	WT128_P6	WT128_P7	WT128_P8	WT129_P1	WT129_P2
Glutamine	0	0.727243	0.715386	0.723827	0.714459	0.718131	0.711701	0.693027	0.726439	0.739761	0.741711	0.636659	0.628031	0.635081	0.63234	0.64912	0.642884	0.627388	0.659883	0.646739	0.64889
Glutamine	1	0.270993	0.282605	0.274198	0.283449	0.279727	0.286207	0.304427	0.271647	0.258236	0.25614	0.359625	0.368374	0.361053	0.364061	0.34754	0.35341	0.368582	0.336726	0.349087	0.347097
Glutamine	2	0.00176319	0.00200975	0.0019754	0.00209142	0.00214201	0.00209203	0.00254644	0.00191448	0.00200287	0.00214905	0.00371639	0.00359426	0.00386538	0.00359902	0.00334051	0.00370614	0.0040297	0.00339124	0.00417409	0.00401305
Cytidine monophosphate	0	0.814002	0.842919	0.817298	0.816858	0.814507	0.810376	0.807183	0.818211	0.873238	0.869069	0.807796	0.817971	0.808799	0.811268	0.825859	0.780874	0.83173	0.831374	0.827152	0.821214
Cytidine monophosphate	1	0.170353	0.147861	0.168707	0.164719	0.164489	0.170086	0.176069	0.165016	0.119746	0.129061	0.15942	0.151829	0.155591	0.158024	0.143957	0.182222	0.14137	0.141485	0.147944	0.148246
Cytidine monophosphate	2	0.0156446	0.00922003	0.0126842	0.0184227	0.0210037	0.019538	0.0167483	0.0167733	0.00701576	0.00052869	0.032784	0.0302004	0.0356099	0.030708	0.0301843	0.0369034	0.0269007	0.0271412	0.0249043	0.0305397
Cytidine monophosphate	3	0	0	0.00131026	0	0	0	0	0	0	0.00134202	0	0	0	0	0	0	0	0	0	0
Uridine monophosphate	0	0.856659	0.864447	0.857892	0.845889	0.84296	0.842961	0.843778	0.852498	0.88247	0.879133	0.760508	0.758411	0.764491	0.761983	0.760272	0.772712	0.763302	0.770192	0.782538	0.780947
Uridine monophosphate	1	0.143341	0.135553	0.141917	0.153376	0.15679	0.157039	0.156222	0.147502	0.11753	0.120867	0.237518	0.241474	0.234103	0.236043	0.23952	0.225334	0.235569	0.228965	0.216853	0.217599
Uridine monophosphate	2	0	0	0.00019039	0.000735175	0.000249804	0	0	0	0	0	0.00197428	0.000114575	0.00140522	0.00197347	0.000207805	0.00195417	0.00112849	0.000843059	0.0006092	0.00145416
