# Supplementary material for: Compartmentalized metabolism supports midgestation mammalian development
Source: Nature. 2022 Apr 6;604(7905):349–53. doi: 10.1038/s41586-022-04557-9 (PMC9007737; doi:10.1038/s41586-022-04557-9)
Supplement: Supplementary file 9 — Source Data Extended Data Fig. 4 [file 41586_2022_4557_MOESM9_ESM.xlsx]

## Sheet: Extended Data Figure 4a
Tracer	Day	E9.5	E9.5	E9.5	E9.5	E9.5	E9.5	E9.5	E9.5	E9.5	E9.5	E9.5	E9.5	E9.5	E9.5	E9.5	E9.5	E9.5	E9.5	E9.5	E9.5	E9.5	E9.5	E10.5	E10.5	E10.5	E10.5	E10.5	E10.5	E10.5	E10.5	E10.5	E10.5	E10.5	E10.5	E10.5	E10.5	E10.5	E10.5	E10.5	E10.5	E10.5	E10.5	E10.5	E10.5	E10.5	E10.5	E10.5	E11.5
[U-13C]glucose	Tissue	PLACENTA	PLACENTA	PLACENTA	PLACENTA	PLACENTA	PLACENTA	PLACENTA	PLACENTA	PLACENTA	PLACENTA	PLACENTA	PLACENTA	PLACENTA	PLACENTA	PLACENTA	PLACENTA	PLACENTA	PLACENTA	PLACENTA	PLACENTA	PLACENTA	PLACENTA	PLACENTA	PLACENTA	PLACENTA	PLACENTA	PLACENTA	PLACENTA	PLACENTA	PLACENTA	PLACENTA	PLACENTA	PLACENTA	PLACENTA	PLACENTA	PLACENTA	PLACENTA	PLACENTA	PLACENTA	PLACENTA	PLACENTA	PLACENTA	PLACENTA	PLACENTA	PLACENTA	PLACENTA	PLACENTA	PLACENTA
Compound	Label	WT74.P1	WT74.P2	WT74.P3	WT74.P4	WT74.P5	WT74.P6	WT74.P7	WT74.P8	WT74.P9	WT75.P1	WT75.P2	WT75.P3	WT75.P4	WT75.P5	WT76.P1	WT76.P2	WT76.P3	WT76.P4	WT76.P5	WT76.P6	WT76.P7	WT76.P8	WT13.P1	WT13.P2	WT13.P4	WT13.P5	WT13.P6	WT13.P7	WT78.P1	WT78.P2	WT78.P3	WT78.P4	WT78.P6	WT78.P7	WT81.P1	WT81.P2	WT90.P1	WT90.P2	WT90.P3	WT90.P4	WT90.P5	WT91.P1	WT91.P2	WT91.P3	WT91.P4	WT91.P5	WT91.P6	WT82.P1
GLUCOSE	0	0.69422	0.691845	0.703696	0.684795	0.687884	0.714402	0.675411	0.712062	0.693987	0.478426	0.487305	0.491511	0.489698	0.505958	0.401474	0.394784	0.411817	0.430531	0.289234	0.408926	0.40806	0.450938	0.741579	0.743942	0.752108	0.755232	0.764283	0.752116	0.482421	0.475427	0.47853	0.490976	0.490462	0.483182	0.494209	0.48215	0.456262	0.455897	0.449117	0.475081	0.457852	0.389682	0.385091	0.373435	0.364503	0.381138	0.399391	0.543728
GLUCOSE	1	0.0215161	0.0232601	0.0158703	0.0171716	0.0248276	0.0117786	0.0119776	0.0142248	0.0154332	0.060453	0.0656617	0.0650512	0.0675841	0.0652234	0.0653449	0.0618022	0.0561041	0.0604642	0.122619	0.0618794	0.0590661	0.0604901	0.0540892	0.0566841	0.05803	0.0545999	0.0506317	0.0552383	0.047318	0.0521402	0.0507086	0.0480106	0.0441561	0.0481828	0.0575233	0.0553503	0.0586397	0.0639177	0.0684615	0.064166	0.0675268	0.0584127	0.0648501	0.0647942	0.0679437	0.0683536	0.0637932	0.0648761
GLUCOSE	2	0	0	0	0	0	0	0	0	0	0.0417693	0.0389	0.0342413	0.0277835	0.0310197	0.0298541	0.0328474	0.0306838	0.0285177	0.0482947	0.0363275	0.0297737	0.0268545	0.0237204	0.0190238	0.0090904	0.00679399	0	0.0132827	0.0188062	0.0176891	0.020146	0.0148791	0.0199707	0.0185007	0.020802	0.0228888	0.0278454	0.0384085	0.0391587	0.035808	0.0423474	0.0346846	0.0450955	0.0484281	0.0520733	0.0417122	0.042334	0.0299261
GLUCOSE	3	0.0229478	0.0212425	0.0213274	0.0224144	0.0233763	0.0254756	0.0230486	0.0245215	0.0240946	0.0754583	0.0751001	0.0732512	0.0785116	0.0732088	0.074472	0.0775788	0.07546	0.0738464	0.0781453	0.0766703	0.0749312	0.0776348	0.0400039	0.0355182	0.0413261	0.0403962	0.0404437	0.0394849	0.0578922	0.060207	0.0561147	0.0593645	0.0548764	0.05701	0.0685209	0.0697008	0.0806474	0.0681486	0.0720302	0.0674499	0.0659214	0.0741488	0.0723369	0.0736056	0.0746524	0.0726898	0.0716536	0.0608874
GLUCOSE	4	0.00898237	0.0107619	0.00771905	0.00770468	0.0103036	0.00828775	0.00671524	0.00772285	0.00906216	0.0220578	0.0202334	0.0216331	0.0192188	0.0234454	0.0255353	0.0225833	0.023261	0.0238026	0.0204172	0.0239793	0.0216353	0.0228212	0.00667401	0.00846092	0.00627068	0.0072185	0.0122666	0.00795576	0.0148494	0.0166152	0.0164945	0.0148269	0.0164176	0.0175069	0.0149552	0.0155443	0.0116667	0.0171054	0.019279	0.0194757	0.0191903	0.0218911	0.0240906	0.0257214	0.0244776	0.0281522	0.0258903	0.0184946
GLUCOSE	5	0.00978136	0.0134611	0.00672358	0.00933481	0.0151054	0.00441655	0.0143361	0.0137514	0.0143416	0.0240225	0.0226906	0.0236959	0.0238038	0.015148	0.0312161	0.0346205	0.0321976	0.0325319	0.0410906	0.0326763	0.0340615	0.0298605	0.0107414	0.0124144	0.0121908	0.0105509	0.00918438	0.0103703	0.0241177	0.0225618	0.0182964	0.0208024	0.0202925	0.0202218	0.025734	0.024141	0.0342298	0.0264234	0.0137829	0.0099023	0.01996	0.0425694	0.0241904	0.018809	0.0286802	0.0166956	0.0303238	0.0213593
GLUCOSE	6	0.242553	0.23943	0.244664	0.258579	0.238503	0.235639	0.268512	0.227717	0.243082	0.297813	0.29011	0.290617	0.293401	0.285997	0.372104	0.375784	0.370477	0.350306	0.400199	0.359541	0.372472	0.3314	0.123192	0.123956	0.120984	0.125208	0.123191	0.121552	0.354595	0.35536	0.35971	0.35114	0.353825	0.355396	0.318256	0.330225	0.330709	0.3301	0.338171	0.328117	0.327203	0.378611	0.384345	0.395206	0.38767	0.391259	0.366614	0.260729
PYRUVATE	0	0.840459	0.847369	0.842807	0.845552	0.838139	0.844459	0.835812	0.83695	0.828898	0.682318	0.696011	0.701141	0.713728	0.70529	0.621644	0.597501	0.619501	0.611181	0.607376	0.622385	0.609982	0.613846	0.859385	0.845729	0.850275	0.855551	0.857054	0.855307	0.675047	0.686439	0.669726	0.673351	0.672517	0.666187	0.666765	0.680913	0.688812	0.620862	0.65941	0.623375	0.630025	0.586073	0.579812	0.573294	0.59995	0.588924	0.611331	0.673105
PYRUVATE	1	0.0468239	0.0525927	0.0427405	0.054322	0.0494952	0.0541765	0.0466839	0.0436629	0.0503852	0.0996518	0.0951548	0.0904651	0.0834195	0.0955514	0.118922	0.0998799	0.111726	0.117695	0.112803	0.117353	0.0995209	0.110077	0.029689	0.0340007	0.0308568	0.0307121	0.0271536	0.0327255	0.0802038	0.0774135	0.0758435	0.0727026	0.074045	0.0714056	0.111096	0.10876	0.0765071	0.0887791	0.0995577	0.0837648	0.0904622	0.111236	0.113525	0.0977066	0.103194	0.10824	0.107163	0.0899513
PYRUVATE	2	0	0	0	0	0	0	0	0	0	0.0401816	0.0358098	0.0287502	0.0297009	0.0352204	0.0540846	0.05377	0.0555818	0.0584274	0.0562261	0.0546436	0.0476257	0.0588087	0	0	0	0	0	0	0.0324841	0.0264521	0.0302904	0.0254024	0.0292891	0.0268297	0.0352128	0.0364589	0.0275809	0.0446803	0.0465042	0.0410044	0.044339	0.0636015	0.0646987	0.0569548	0.0577631	0.0609702	0.0566566	0.0373094
PYRUVATE	3	0.112717	0.100038	0.114453	0.100126	0.112365	0.101364	0.117504	0.119387	0.120717	0.177849	0.173024	0.179643	0.173152	0.163938	0.205349	0.248849	0.213191	0.212697	0.223595	0.205619	0.242871	0.217268	0.110926	0.12027	0.118868	0.113737	0.115792	0.111968	0.212265	0.209695	0.224141	0.228544	0.224148	0.235578	0.186926	0.173867	0.2071	0.245679	0.194528	0.251855	0.235174	0.23909	0.241965	0.272045	0.239093	0.241866	0.22485	0.199634
LACTATE	0	0.743876	0.737618	0.739361	0.737317	0.74105	0.743878	0.738922	0.744679	0.739255	0.580894	0.583772	0.579966	0.584571	0.589126	0.469595	0.476061	0.48687	0.472833	0.480562	0.485136	0.488042	0.478867	0.813848	0.811573	0.813973	0.817844	0.834589	0.815516	0.569443	0.57564	0.570474	0.571144	0.574053	0.568254	0.576921	0.579953	0.611926	0.533248	0.539416	0.529278	0.534352	0.471664	0.468838	0.472727	0.480781	0.484154	0.498006	0.62248
LACTATE	1	0.0424237	0.0433811	0.0426178	0.0418695	0.0425592	0.0421255	0.0413093	0.0417553	0.0413536	0.0757377	0.0743086	0.0721948	0.0730281	0.0720676	0.0750818	0.0737863	0.0738293	0.074858	0.0778591	0.0730197	0.0729686	0.0716182	0.0511864	0.0481632	0.0479387	0.0497494	0.0418086	0.0486842	0.0597583	0.0604724	0.0593788	0.056496	0.0565146	0.0563768	0.065789	0.0683573	0.0619393	0.0760442	0.0769597	0.0738207	0.0754029	0.0781962	0.0787257	0.0805353	0.0786066	0.0772319	0.0776346	0.0624504
LACTATE	2	0	0.000677789	0.000529216	0.000355276	0.000249158	0	0.000161768	0	0.000103928	0.0370651	0.0359301	0.036125	0.0364279	0.035008	0.0495462	0.0476415	0.0472762	0.048046	0.050852	0.0469494	0.0459059	0.0445386	0.00134876	0	0	0	0	0	0.0274406	0.0275118	0.0278964	0.0261799	0.0258562	0.0267624	0.0314183	0.0323912	0.0319304	0.0482323	0.0488531	0.0489077	0.0491892	0.0580588	0.0599618	0.0604415	0.0583361	0.0564605	0.0555816	0.0300863
LACTATE	3	0.2137	0.218323	0.217492	0.220458	0.216141	0.213996	0.219607	0.213566	0.219287	0.306304	0.305989	0.311714	0.305973	0.303799	0.405777	0.402512	0.392024	0.404263	0.390727	0.394895	0.393083	0.404976	0.133617	0.140264	0.138088	0.132406	0.123602	0.1358	0.343358	0.336375	0.342251	0.34618	0.343576	0.348607	0.325872	0.319298	0.294204	0.342476	0.334771	0.347994	0.341056	0.392081	0.392474	0.386296	0.382277	0.382154	0.368778	0.284983
GLYCINE	0	0.973686	0.972091	0.976094	0.970174	0.9644	0.969151	0.972908	0.969857	0.963954	0.987666	0.982973	0.983468	0.978665	0.977628	0.972735	0.969303	0.979287	0.965643	0.963833	0.970713	0.959048	0.971435	0.970901	0.975763	0.972563	0.971046	0.993535	0.968777	0.953563	0.9536	0.950134	0.955284	0.941542	0.932592	0.980311	0.981119	0.962835	0.957838	0.960895	0.950978	0.95014	0.955468	0.948497	0.937936	0.941649	0.942059	0.946136	0.947738
GLYCINE	1	0.0263138	0.0279091	0.0239065	0.0298257	0.0356005	0.0308488	0.0270923	0.0301428	0.0360461	0.0123336	0.0170272	0.0165319	0.0213351	0.0223717	0.0224539	0.0223958	0.019088	0.0223488	0.0205669	0.0248588	0.0314772	0.0243059	0.0290989	0.0242372	0.027437	0.0289544	0.00646503	0.0312227	0.0464369	0.0464001	0.0498661	0.0447157	0.0584579	0.0664711	0.0196892	0.0188812	0.0371646	0.042162	0.039105	0.0490223	0.0498602	0.0331224	0.037925	0.0406717	0.0376962	0.0385675	0.0338281	0.0522622
GLYCINE	2	0	0	0	0	0	0	0	0	0	0	0	0	0	0	0.00481086	0.00830143	0.00162454	0.0120085	0.0156005	0.00442804	0.0094744	0.00425908	0	0	0	0	0	0	0	0	0	0	0	0.000936587	0	0	0	0	0	0	0	0.0114101	0.0135781	0.0213921	0.0206544	0.0193737	0.0200356	0
SUCCINATE	0	0.846005	0.849987	0.848745	0.843686	0.840789	0.842851	0.843553	0.841843	0.831461	0.714363	0.683514	0.691485	0.690562	0.701808	0.628562	0.626358	0.633037	0.627576	0.632038	0.637271	0.639564	0.618492	0.849451	0.843502	0.837926	0.845631	0.86443	0.840235	0.703332	0.700802	0.697996	0.697583	0.699889	0.704138	0.665347	0.680735	0.837266	0.670247	0.677934	0.678669	0.666193	0.603724	0.601264	0.60645	0.605348	0.611117	0.616695	0.723444
SUCCINATE	1	0.0921768	0.086461	0.0898196	0.0906483	0.0942791	0.0938982	0.0911392	0.0975061	0.098554	0.142292	0.162772	0.138093	0.156421	0.151951	0.158076	0.159669	0.15931	0.158219	0.166323	0.157207	0.156252	0.156909	0.097979	0.0989966	0.10182	0.100353	0.0872151	0.102912	0.133093	0.13895	0.138865	0.13741	0.14126	0.133207	0.149982	0.146293	0.0928805	0.152442	0.149574	0.148115	0.153485	0.164191	0.167389	0.167334	0.167414	0.165181	0.166776	0.138989
SUCCINATE	2	0.0420003	0.0446582	0.0432495	0.047111	0.0460708	0.0441142	0.0464372	0.0421655	0.0509119	0.0961323	0.105728	0.117356	0.105258	0.0966229	0.135974	0.13626	0.133146	0.136417	0.131973	0.130088	0.132039	0.143218	0.0392311	0.0439628	0.0462941	0.0394665	0.0324599	0.0426101	0.109838	0.108115	0.107958	0.10773	0.102196	0.10488	0.121946	0.115857	0.0436363	0.117685	0.114842	0.115022	0.120529	0.153897	0.151802	0.148788	0.153353	0.145074	0.143298	0.0954304
SUCCINATE	3	0.0178279	0.0179515	0.0177272	0.0174327	0.0180027	0.0182044	0.0178955	0.0171817	0.0178644	0.0422735	0.0428738	0.0477943	0.0429323	0.0446885	0.0641155	0.0652701	0.062392	0.0659997	0.0594365	0.0637489	0.0612289	0.0688256	0.0128952	0.0127948	0.0134245	0.0138752	0.0127659	0.01375	0.0474231	0.0453796	0.0486414	0.0503521	0.0495753	0.0514777	0.054941	0.0500229	0.0226262	0.0514438	0.0498913	0.0513867	0.0528446	0.0650339	0.066366	0.0653505	0.0632473	0.0655559	0.063043	0.0388699
SUCCINATE	4	0.00198998	0.000942258	0.000458571	0.00112194	0.000858222	0.000931738	0.000975144	0.00130379	0.00120868	0.00493917	0.00511159	0.00527123	0.00482616	0.00492944	0.0132721	0.0124434	0.012115	0.0117872	0.0102294	0.0116848	0.0109153	0.0125562	0.000443456	0.000743431	0.000535768	0.000673691	0.00312942	0.000492669	0.00631369	0.00675397	0.00653997	0.00692449	0.00707976	0.00629743	0.0077835	0.00709158	0.00359077	0.00818223	0.00775829	0.00680686	0.006949	0.0131548	0.0131791	0.0120785	0.010638	0.013072	0.0101869	0.0032665
SERINE	0	0.979392	0.984554	0.980872	0.97271	0.969503	0.979115	0.978852	0.973822	0.969495	0.900242	0.883311	0.888167	0.89102	0.89203	0.834938	0.843998	0.837028	0.817936	0.812942	0.835699	0.818327	0.832071	0.975623	0.968042	0.9661	0.96954	0.96115	0.972322	0.872685	0.872098	0.867311	0.86853	0.875052	0.845619	0.904025	0.901979	0.955092	0.868232	0.874753	0.868038	0.861987	0.81245	0.814074	0.794373	0.802891	0.798375	0.807218	0.927062
SERINE	1	0.0178769	0.0133806	0.0172841	0.0225973	0.0288314	0.019835	0.0184391	0.0228864	0.0220122	0.0641002	0.0784925	0.07571	0.075999	0.0779936	0.0969625	0.0859449	0.0960922	0.0987201	0.103294	0.0932755	0.104957	0.100773	0.0189828	0.0259702	0.0277923	0.0248089	0.0355994	0.0197762	0.07311	0.0761823	0.0807386	0.0810333	0.0827233	0.0955306	0.0547201	0.0587189	0.032522	0.078242	0.0778501	0.0764367	0.0864261	0.10046	0.101258	0.120104	0.110753	0.113848	0.115553	0.0493637
SERINE	2	0	0	0	0	0	0	0	0	0	0	0	0	0	0	0.00526955	0.00888495	0.00902717	0.0175484	0.0235921	0.0143037	0.0147805	0.0158231	0	0	0	0	0	0	0	0.00194345	0.0015184	0	0.00031444	0.00817173	0	0	0	0.00071432	0	0.00155964	0.00053037	0.0141501	0.0149817	0.0168873	0.019528	0.0199084	0.0184486	0
SERINE	3	0.00273072	0.00206529	0.00184389	0.00469308	0.00166545	0.0010497	0.00270864	0.00329192	0.00849279	0.0356578	0.0381965	0.0361228	0.0329814	0.0299768	0.0628303	0.0611726	0.0578523	0.0657958	0.0601711	0.0567218	0.0619354	0.051333	0.00539412	0.00598749	0.00610737	0.00565149	0.003251	0.0079019	0.0542047	0.049776	0.0504319	0.0504372	0.0419102	0.0506788	0.0412548	0.0393021	0.012386	0.0528114	0.0473969	0.053966	0.0510565	0.07294	0.0696859	0.0686352	0.0668282	0.0678687	0.0587807	0.0235746
MALATE	0	0.864586	0.872607	0.869655	0.860745	0.866549	0.866695	0.867753	0.871483	0.850208	0.746694	0.74015	0.748025	0.747173	0.760157	0.677249	0.682566	0.680984	0.68301	0.680601	0.664187	0.676334	0.65743	0.851558	0.837362	0.840164	0.855125	0.861419	0.843892	0.730922	0.726771	0.737632	0.726348	0.732452	0.716249	0.69855	0.715684	0.862034	0.730413	0.751374	0.723939	0.718639	0.665834	0.657431	0.657288	0.653699	0.656455	0.669725	0.745814
MALATE	1	0.0890565	0.0816989	0.0845918	0.0851624	0.0845169	0.0873805	0.0820742	0.0809702	0.0908756	0.144238	0.146711	0.132313	0.135816	0.126226	0.152664	0.153382	0.154259	0.147458	0.150964	0.162052	0.157625	0.164865	0.0995583	0.106659	0.110165	0.0966687	0.092708	0.106964	0.134705	0.141853	0.132276	0.138831	0.131277	0.146252	0.137147	0.150033	0.0915163	0.134429	0.130766	0.134941	0.138164	0.151788	0.152415	0.152729	0.160143	0.156085	0.15242	0.133974
MALATE	2	0.0310598	0.0325502	0.0299621	0.0367301	0.0373798	0.0271247	0.0354031	0.0335515	0.0434841	0.0696882	0.0758026	0.0772059	0.0771326	0.0744545	0.106127	0.109898	0.107447	0.110935	0.110611	0.118269	0.113203	0.112728	0.0322662	0.0383243	0.0334627	0.0318769	0.0241276	0.0330182	0.0811447	0.0810014	0.0780149	0.0787559	0.0824559	0.0819498	0.105974	0.0929304	0.0281815	0.0875255	0.0756465	0.0914032	0.0925809	0.118285	0.119506	0.12526	0.11906	0.119844	0.117912	0.0834501
MALATE	3	0.0132651	0.0131443	0.0150688	0.0173628	0.0115502	0.0188001	0.0147696	0.0139955	0.015432	0.0336377	0.0313953	0.0396631	0.0375548	0.0349008	0.058194	0.048729	0.0481411	0.051726	0.0517089	0.046697	0.0451466	0.0544344	0.0166171	0.015541	0.0155145	0.0144769	0.0175375	0.0155884	0.0479445	0.0428434	0.0457705	0.0508376	0.0497388	0.0501942	0.056235	0.0323758	0.0154483	0.0438039	0.037077	0.0439543	0.0459583	0.054961	0.0608623	0.0572236	0.0576193	0.0577254	0.0507983	0.0343686
MALATE	4	0.00203218	0	0.000722473	0	4.49272e-06	0	0	0	0	0.0057421	0.00594109	0.00279283	0.00232443	0.0042621	0.00576646	0.00542514	0.00916906	0.00687015	0.00611599	0.0087947	0.00769101	0.0105419	0	0.00211329	0.00069301	0.0018523	0.00420833	0.000537807	0.00528339	0.00753124	0.00630577	0.00522758	0.0040768	0.00535529	0.0020944	0.00897694	0.00281973	0.00382772	0.00513659	0.00576315	0.00465701	0.00913286	0.0097855	0.00749967	0.00947825	0.00989076	0.00914373	0.00239283
ASPARTATE	0	0.893552	0.895061	0.889938	0.887958	0.881609	0.884739	0.885244	0.887593	0.866133	0.77423	0.769939	0.767896	0.775617	0.783281	0.69302	0.700916	0.703484	0.694341	0.700955	0.708052	0.702339	0.696778	0.864252	0.846114	0.843881	0.866466	0.882649	0.845748	0.745356	0.743199	0.744953	0.745633	0.743617	0.733024	0.704968	0.716153	0.854909	0.729554	0.752684	0.739673	0.721164	0.66489	0.65692	0.654196	0.651749	0.66166	0.67117	0.708863
ASPARTATE	1	0.0716902	0.0680307	0.0732376	0.0723269	0.0764785	0.0774624	0.0746931	0.0755734	0.0848685	0.123392	0.12864	0.123699	0.120439	0.119835	0.143908	0.143033	0.146192	0.14108	0.143119	0.142138	0.144391	0.141274	0.0938287	0.101646	0.100769	0.0925568	0.0840482	0.0999435	0.12341	0.131922	0.128688	0.123458	0.131297	0.135439	0.135729	0.137335	0.0947797	0.134469	0.127873	0.129153	0.140263	0.155025	0.154969	0.159692	0.160298	0.156158	0.15506	0.128914
ASPARTATE	2	0.021262	0.0207521	0.0220879	0.0238247	0.0281035	0.0224935	0.0253979	0.0199703	0.0341684	0.0593424	0.0611101	0.0708289	0.0620116	0.0589042	0.107143	0.101556	0.099868	0.108426	0.10571	0.0974134	0.101336	0.104599	0.0315677	0.0384504	0.043001	0.0300643	0.0145988	0.0354639	0.0743672	0.0680321	0.071932	0.0774364	0.0682448	0.0804246	0.100753	0.0972945	0.0310812	0.0880413	0.0741633	0.079803	0.0863172	0.113979	0.119535	0.12049	0.119707	0.115351	0.114223	0.0462563
ASPARTATE	3	0.0107397	0.0117582	0.0114358	0.0141599	0.0109923	0.0106946	0.0093429	0.0126433	0.0119196	0.0333856	0.0343046	0.029752	0.0321995	0.0274549	0.0457485	0.0460813	0.0425097	0.048524	0.0421362	0.0426001	0.0435237	0.047772	0.00939935	0.0137562	0.0122453	0.0109131	0.0163168	0.0178446	0.0451412	0.0448427	0.0446165	0.0452446	0.0443388	0.0430054	0.0445347	0.0410285	0.0155976	0.0400809	0.038197	0.0413043	0.0434926	0.0542619	0.0578098	0.0559744	0.0585232	0.056712	0.0499346	0.0452601
ASPARTATE	4	0.00275622	0.00439817	0.00330076	0.00173096	0.00281725	0.00461073	0.00532174	0.00421988	0.00291042	0.00964986	0.00600668	0.00782435	0.0097326	0.010525	0.0101799	0.00841352	0.00794556	0.00762979	0.00808031	0.00979637	0.00841047	0.00957696	0.000952506	3.28094e-05	0.000103981	0	0.0023871	0.00100032	0.0117254	0.012004	0.00981026	0.00822759	0.0125019	0.00810666	0.0140146	0.00818843	0.00363266	0.00785468	0.00708199	0.0100674	0.00876326	0.011844	0.010766	0.00964752	0.00972327	0.0101184	0.00961157	0.0707064
CITRATE	0	0.767556	0.760553	0.767458	0.791292	0.780483	0.778704	0.770728	0.776369	0.79178	0.655228	0.66711	0.649863	0.659508	0.677059	0.552785	0.565249	0.567429	0.554493	0.558799	0.562184	0.603141	0.564558	0.809095	0.80364	0.800859	0.814154	0.800764	0.812938	0.679099	0.691568	0.696476	0.707744	0.706605	0.707365	0.620143	0.659573	0.686695	0.644006	0.64357	0.676135	0.671733	0.56379	0.561808	0.57306	0.58647	0.576306	0.578918	0.703005
CITRATE	1	0.12231	0.127711	0.121989	0.112866	0.11745	0.111096	0.115605	0.117888	0.111437	0.15874	0.149283	0.153833	0.152927	0.146626	0.161433	0.158545	0.161531	0.168172	0.170384	0.162065	0.148499	0.15313	0.109963	0.104516	0.113827	0.104887	0.114746	0.108038	0.142717	0.139488	0.137051	0.125671	0.132665	0.13184	0.149766	0.131843	0.145618	0.150408	0.153609	0.134983	0.138272	0.161107	0.164611	0.16624	0.153663	0.162829	0.157379	0.131181
CITRATE	2	0.0807499	0.0793003	0.0763722	0.071666	0.0759658	0.0769317	0.0776562	0.0774594	0.0688976	0.122087	0.121181	0.129022	0.124057	0.115219	0.170228	0.171857	0.162744	0.16847	0.162926	0.167001	0.150192	0.172443	0.0613308	0.070577	0.0648612	0.0619949	0.0514049	0.0618012	0.114333	0.110623	0.107015	0.104153	0.103472	0.102559	0.147702	0.133659	0.112585	0.128989	0.133124	0.120443	0.119509	0.162933	0.160157	0.15554	0.157517	0.156235	0.156358	0.111093
CITRATE	3	0.0214473	0.0213452	0.0243098	0.0150975	0.0199563	0.0216549	0.0248961	0.0212323	0.0188391	0.0425247	0.0453213	0.0466948	0.0446186	0.042121	0.0753884	0.0683922	0.0717652	0.0684965	0.0691329	0.0666056	0.0615856	0.0717891	0.0161801	0.0171394	0.0155955	0.0150246	0.0235065	0.0136809	0.0438221	0.0414417	0.0416302	0.0453114	0.0394724	0.0412478	0.0544564	0.0487033	0.039688	0.0523168	0.0471731	0.0466755	0.0480925	0.072018	0.0717795	0.0685746	0.0659659	0.0672105	0.0686218	0.0362536
CITRATE	4	0.0057368	0.00719474	0.00607754	0.00255332	0.00314937	0.00652284	0.0103983	0.00274011	0.00343319	0.0168397	0.0124798	0.0143066	0.0147784	0.0127664	0.0306626	0.0248095	0.0240013	0.0283366	0.0261383	0.0296774	0.026229	0.0252812	0.00255916	0.00303125	0.00356839	0.00224595	0.00658476	0.0018084	0.0152401	0.0126074	0.0136587	0.0118382	0.0128187	0.012452	0.0195662	0.01915	0.0106299	0.0176598	0.0150408	0.0168858	0.0170009	0.0283235	0.0314065	0.0268335	0.0257231	0.0252239	0.0286652	0.0135004
CITRATE	5	0.00213965	0.00115331	0.00114385	0.00385173	0.00286796	0.00326271	9.55108e-05	0.00338428	0.0046197	0.0038973	0.00358424	0.0049276	0.00354398	0.00519981	0.00856752	0.00910713	0.0100524	0.00993271	0.0103387	0.012467	0.00860379	0.0100493	0.000842331	0.000794745	0.000695285	0.00113598	0.000906996	0.00173325	0.00441882	0.00403846	0.00416926	0.00463784	0.00319595	0.00415813	0.00730539	0.00619867	0.00305917	0.00496509	0.00572948	0.00480625	0.00502646	0.0106238	0.00885673	0.00809955	0.00920793	0.0101383	0.0090301	0.00496699
CITRATE	6	6.02056e-05	0.00274309	0.00264908	0.00267391	0.000127443	0.00182789	0.000620945	0.000926301	0.000994111	0.000683254	0.00104085	0.00135308	0.000567276	0.00100917	0.00093486	0.00203965	0.00247743	0.00209949	0.00228061	0	0.00174954	0.00274921	2.98641e-05	0.000301108	0.000593389	0.000557819	0.00208696	0	0.000369363	0.000233717	0	0.000645231	0.00177097	0.000378598	0.00106162	0.000872556	0.00172496	0.00165458	0.00175394	7.12293e-05	0.000366259	0.00120416	0.00138141	0.00165202	0.00145345	0.00205637	0.0010283	0
	Day	E9.5	E9.5	E9.5	E9.5	E9.5	E9.5	E9.5	E9.5	E9.5	E9.5	E9.5	E9.5	E9.5	E9.5	E9.5	E9.5	E9.5	E9.5	E9.5	E9.5	E9.5	E9.5	E10.5	E10.5	E10.5	E10.5	E10.5	E10.5	E10.5	E10.5	E10.5	E10.5	E10.5	E10.5	E10.5	E10.5	E10.5	E10.5	E10.5	E10.5	E10.5	E10.5	E10.5	E10.5	E10.5	E10.5	E10.5	E11.5
	Tissue	PLACENTA	PLACENTA	PLACENTA	PLACENTA	PLACENTA	PLACENTA	PLACENTA	PLACENTA	PLACENTA	PLACENTA	PLACENTA	PLACENTA	PLACENTA	PLACENTA	PLACENTA	PLACENTA	PLACENTA	PLACENTA	PLACENTA	PLACENTA	PLACENTA	PLACENTA	PLACENTA	PLACENTA	PLACENTA	PLACENTA	PLACENTA	PLACENTA	PLACENTA	PLACENTA	PLACENTA	PLACENTA	PLACENTA	PLACENTA	PLACENTA	PLACENTA	PLACENTA	PLACENTA	PLACENTA	PLACENTA	PLACENTA	PLACENTA	PLACENTA	PLACENTA	PLACENTA	PLACENTA	PLACENTA	PLACENTA
Compound	Label	WT74.P1	WT74.P2	WT74.P3	WT74.P4	WT74.P5	WT74.P6	WT74.P7	WT74.P8	WT74.P9	WT75.P1	WT75.P2	WT75.P3	WT75.P4	WT75.P5	WT76.P1	WT76.P2	WT76.P3	WT76.P4	WT76.P5	WT76.P6	WT76.P7	WT76.P8	WT13.P1	WT13.P2	WT13.P4	WT13.P5	WT13.P6	WT13.P7	WT78.P1	WT78.P2	WT78.P3	WT78.P4	WT78.P6	WT78.P7	WT81.P1	WT81.P2	WT90.P1	WT90.P2	WT90.P3	WT90.P4	WT90.P5	WT91.P1	WT91.P2	WT91.P3	WT91.P4	WT91.P5	WT91.P6	WT82.P1
GLUCOSE	6	0.242553	0.23943	0.244664	0.258579	0.238503	0.235639	0.268512	0.227717	0.243082	0.297813	0.29011	0.290617	0.293401	0.285997	0.372104	0.375784	0.370477	0.350306	0.400199	0.359541	0.372472	0.3314	0.123192	0.123956	0.120984	0.125208	0.123191	0.121552	0.354595	0.35536	0.35971	0.35114	0.353825	0.355396	0.318256	0.330225	0.330709	0.3301	0.338171	0.328117	0.327203	0.378611	0.384345	0.395206	0.38767	0.391259	0.366614	0.260729
LACTATE	3	0.2137	0.218323	0.217492	0.220458	0.216141	0.213996	0.219607	0.213566	0.219287	0.306304	0.305989	0.311714	0.305973	0.303799	0.405777	0.402512	0.392024	0.404263	0.390727	0.394895	0.393083	0.404976	0.133617	0.140264	0.138088	0.132406	0.123602	0.1358	0.343358	0.336375	0.342251	0.34618	0.343576	0.348607	0.325872	0.319298	0.294204	0.342476	0.334771	0.347994	0.341056	0.392081	0.392474	0.386296	0.382277	0.382154	0.368778	0.284983
PYRUVATE	3	0.112717	0.100038	0.114453	0.100126	0.112365	0.101364	0.117504	0.119387	0.120717	0.177849	0.173024	0.179643	0.173152	0.163938	0.205349	0.248849	0.213191	0.212697	0.223595	0.205619	0.242871	0.217268	0.110926	0.12027	0.118868	0.113737	0.115792	0.111968	0.212265	0.209695	0.224141	0.228544	0.224148	0.235578	0.186926	0.173867	0.2071	0.245679	0.194528	0.251855	0.235174	0.23909	0.241965	0.272045	0.239093	0.241866	0.22485	0.199634
CITRATE	2	0.0807499	0.0793003	0.0763722	0.071666	0.0759658	0.0769317	0.0776562	0.0774594	0.0688976	0.122087	0.121181	0.129022	0.124057	0.115219	0.170228	0.171857	0.162744	0.16847	0.162926	0.167001	0.150192	0.172443	0.0613308	0.070577	0.0648612	0.0619949	0.0514049	0.0618012	0.114333	0.110623	0.107015	0.104153	0.103472	0.102559	0.147702	0.133659	0.112585	0.128989	0.133124	0.120443	0.119509	0.162933	0.160157	0.15554	0.157517	0.156235	0.156358	0.111093
SUCCINATE	2	0.0420003	0.0446582	0.0432495	0.047111	0.0460708	0.0441142	0.0464372	0.0421655	0.0509119	0.0961323	0.105728	0.117356	0.105258	0.0966229	0.135974	0.13626	0.133146	0.136417	0.131973	0.130088	0.132039	0.143218	0.0392311	0.0439628	0.0462941	0.0394665	0.0324599	0.0426101	0.109838	0.108115	0.107958	0.10773	0.102196	0.10488	0.121946	0.115857	0.0436363	0.117685	0.114842	0.115022	0.120529	0.153897	0.151802	0.148788	0.153353	0.145074	0.143298	0.0954304
MALATE	2	0.0310598	0.0325502	0.0299621	0.0367301	0.0373798	0.0271247	0.0354031	0.0335515	0.0434841	0.0696882	0.0758026	0.0772059	0.0771326	0.0744545	0.106127	0.109898	0.107447	0.110935	0.110611	0.118269	0.113203	0.112728	0.0322662	0.0383243	0.0334627	0.0318769	0.0241276	0.0330182	0.0811447	0.0810014	0.0780149	0.0787559	0.0824559	0.0819498	0.105974	0.0929304	0.0281815	0.0875255	0.0756465	0.0914032	0.0925809	0.118285	0.119506	0.12526	0.11906	0.119844	0.117912	0.0834501
ASPARTATE	2	0.021262	0.0207521	0.0220879	0.0238247	0.0281035	0.0224935	0.0253979	0.0199703	0.0341684	0.0593424	0.0611101	0.0708289	0.0620116	0.0589042	0.107143	0.101556	0.099868	0.108426	0.10571	0.0974134	0.101336	0.104599	0.0315677	0.0384504	0.043001	0.0300643	0.0145988	0.0354639	0.0743672	0.0680321	0.071932	0.0774364	0.0682448	0.0804246	0.100753	0.0972945	0.0310812	0.0880413	0.0741633	0.079803	0.0863172	0.113979	0.119535	0.12049	0.119707	0.115351	0.114223	0.0462563
Compound	Label	WT74.P1	WT74.P2	WT74.P3	WT74.P4	WT74.P5	WT74.P6	WT74.P7	WT74.P8	WT74.P9	WT75.P1	WT75.P2	WT75.P3	WT75.P4	WT75.P5	WT76.P1	WT76.P2	WT76.P3	WT76.P4	WT76.P5	WT76.P6	WT76.P7	WT76.P8	WT13.P1	WT13.P2	WT13.P4	WT13.P5	WT13.P6	WT13.P7	WT78.P1	WT78.P2	WT78.P3	WT78.P4	WT78.P6	WT78.P7	WT81.P1	WT81.P2	WT90.P1	WT90.P2	WT90.P3	WT90.P4	WT90.P5	WT91.P1	WT91.P2	WT91.P3	WT91.P4	WT91.P5	WT91.P6	WT82.P1
GLUCOSE	6	1	1	1	1	1	1	1	1	1	1	1	1	1	1	1	1	1	1	1	1	1	1	1	1	1	1	1	1	1	1	1	1	1	1	1	1	1	1	1	1	1	1	1	1	1	1	1	1
LACTATE	3	0.881047	0.911846	0.888941	0.852576	0.906242	0.908152	0.817866	0.937856	0.902113	1.02851	1.05474	1.0726	1.04285	1.06225	1.09049	1.07113	1.05816	1.15403	0.97633	1.09833	1.05534	1.22201	1.08463	1.13156	1.14138	1.05749	1.00334	1.11721	0.968308	0.946577	0.951463	0.985875	0.971036	0.980896	1.02393	0.966912	0.889615	1.03749	0.989945	1.06058	1.04234	1.03558	1.02115	0.977455	0.986087	0.976728	1.0059	1.09303
PYRUVATE	3	0.46471	0.417819	0.467795	0.387216	0.471129	0.430166	0.437611	0.524278	0.496612	0.597184	0.59641	0.618145	0.590156	0.573218	0.551861	0.662213	0.57545	0.607175	0.55871	0.571892	0.652052	0.655605	0.900433	0.970265	0.982518	0.908383	0.939939	0.921151	0.598611	0.590093	0.623114	0.650863	0.633502	0.662861	0.587346	0.526513	0.62623	0.744257	0.575237	0.767577	0.71874	0.631491	0.62955	0.688362	0.616744	0.618174	0.613315	0.765676
CITRATE	2	0.332917	0.331205	0.312152	0.277153	0.318511	0.326481	0.28921	0.340156	0.283434	0.409945	0.417709	0.443959	0.422824	0.402867	0.457475	0.457331	0.439283	0.480922	0.407113	0.464483	0.403231	0.520346	0.497848	0.569371	0.536116	0.495134	0.417279	0.508434	0.322433	0.311298	0.297504	0.296614	0.292439	0.288577	0.464099	0.404752	0.340435	0.390759	0.393658	0.367073	0.365246	0.430345	0.416702	0.393567	0.406318	0.399314	0.426493	0.426086
SUCCINATE	2	0.17316	0.186519	0.176771	0.182192	0.193167	0.187211	0.172943	0.185166	0.209444	0.322794	0.364443	0.403819	0.358752	0.337846	0.365421	0.362601	0.359391	0.389423	0.329769	0.361818	0.354495	0.43216	0.318455	0.354664	0.382648	0.315207	0.263493	0.35055	0.309757	0.304241	0.300124	0.306801	0.288833	0.295107	0.383171	0.350842	0.131948	0.356514	0.339596	0.350553	0.368361	0.406477	0.394963	0.376481	0.395576	0.370788	0.39087	0.366014
MALATE	2	0.128054	0.135949	0.122462	0.142046	0.156727	0.115111	0.131849	0.147339	0.178887	0.234	0.261289	0.265662	0.262892	0.260333	0.285207	0.292451	0.290024	0.316681	0.276389	0.328944	0.303924	0.340158	0.261919	0.309176	0.276589	0.25459	0.195856	0.271638	0.228838	0.227942	0.216883	0.224286	0.233042	0.230587	0.332984	0.281416	0.0852155	0.265149	0.223693	0.278569	0.282947	0.312418	0.310934	0.316948	0.307117	0.306304	0.321625	0.320065
ASPARTATE	2	0.0876593	0.0866731	0.0902785	0.092137	0.117833	0.0954572	0.0945878	0.0876977	0.140563	0.199261	0.210645	0.243719	0.211355	0.205961	0.287938	0.270251	0.269566	0.309518	0.264144	0.270938	0.272063	0.315627	0.256248	0.310194	0.355428	0.240114	0.118505	0.291759	0.209724	0.191446	0.199972	0.220529	0.192878	0.226296	0.31658	0.294631	0.0939833	0.266711	0.219307	0.243215	0.263804	0.301044	0.311011	0.304878	0.308785	0.29482	0.311562	0.177412
[truncated: 22 more columns]

## Sheet: Extended Data Figure 4b
Tracer	Day	E12.5	E12.5	E12.5	E12.5	E12.5	E12.5	E12.5	E12.5	E12.5	E12.5	E12.5	E12.5	E12.5	E12.5	E12.5	E12.5	E12.5	E12.5	E12.5	E12.5
[U-13C]glucose	Tissue	PLACENTA	PLACENTA	PLACENTA	PLACENTA	PLACENTA	PLACENTA	PLACENTA	PLACENTA	PLACENTA	PLACENTA	EMBRYO	EMBRYO	EMBRYO	EMBRYO	EMBRYO	EMBRYO	EMBRYO	EMBRYO	EMBRYO	EMBRYO
Compound	Label	WT85.P1	WT85.P2	WT85.P3	WT85.P4	WT93.P1	WT93.P2	WT93.P3	WT93.P4	WT93.P5	WT93.P6	WT85.E1	WT85.E2	WT85.E3	WT85.E4	WT93.E1	WT93.E2	WT93.E3	WT93.E4	WT93.E5	WT93.E6
GLUCOSE	0	0.537536	0.518972	0.539467	0.536946	0.45068	0.468295	0.47518	0.46978	0.463783	0.451771	0.500507	0.498339	0.508083	0.509065	0.517583	0.454567	0.466591	0.463426	0.441807	0.44254
GLUCOSE	1	0.0668446	0.0702668	0.0640238	0.0602076	0.0569721	0.0594062	0.0438296	0.0590452	0.0647567	0.0633528	0.0684463	0.0733802	0.0700762	0.0702148	0.0186463	0.0557363	0.0387417	0.0438027	0.0541952	0.0674015
GLUCOSE	2	0.0321005	0.0363838	0.032651	0.0310971	0.0386664	0.0348195	0.0363438	0.035705	0.028074	0.0375385	0.0374116	0.0348513	0.0357826	0.0322755	0.0277971	0.0265941	0.0456712	0.0446925	0.0396413	0.0368823
GLUCOSE	3	0.0565455	0.0597001	0.0600245	0.0620111	0.0638208	0.0594081	0.0706504	0.0535936	0.057604	0.0656638	0.064713	0.0620387	0.0602957	0.0619852	0.0600621	0.0690899	0.0618061	0.061863	0.0618045	0.0582094
GLUCOSE	4	0.0169797	0.0166707	0.0129683	0.0147519	0.0184989	0.0216798	0.0177678	0.0258589	0.0257515	0.0177681	0.0119741	0.0130135	0.0156247	0.0134825	0.0115194	0.0204869	0.0220987	0.0210107	0.0209397	0.0221478
GLUCOSE	5	0.026193	0.0240976	0.0252123	0.0239029	0.00131788	0	0	0.00446782	0.00572995	0	0.029918	0.0288818	0.0243204	0.0283879	0.0384066	0.00894344	0.0219074	0.00780587	0.00937424	0.00224887
GLUCOSE	6	0.2638	0.273909	0.265653	0.271083	0.370044	0.356391	0.356229	0.35155	0.354301	0.363905	0.28703	0.289495	0.285817	0.284589	0.325985	0.364582	0.343183	0.357399	0.372238	0.37057
PYRUVATE	0	0.694385	0.702124	0.691781	0.69576	0.593763	0.643223	0.614977	0.645745	0.637526	0.594894	0.641003	0.648161	0.655518	0.656291	0.438532	0.439102	0.458931	0.45375	0.468638	0.477033
PYRUVATE	1	0.0864859	0.0910619	0.0868761	0.091847	0.109329	0.0805309	0.0979136	0.078978	0.0907953	0.0995651	0.0666958	0.0671276	0.0630406	0.0672004	0.129205	0.129116	0.108608	0.112937	0.105328	0.101539
PYRUVATE	2	0.0298161	0.0319326	0.0291573	0.0310164	0.0525165	0.0368973	0.0464725	0.0358399	0.0427376	0.0487749	0.0264346	0.0247528	0.0238603	0.0248612	0.0775204	0.0787569	0.0671502	0.0694815	0.0647914	0.0620279
PYRUVATE	3	0.189313	0.174881	0.192186	0.181377	0.244391	0.239348	0.240637	0.239437	0.228941	0.256766	0.265867	0.259958	0.257581	0.251647	0.354743	0.353025	0.365311	0.363832	0.361244	0.3594
LACTATE	0	0.618494	0.618578	0.621123	0.617862	0.546894	0.553032	0.546363	0.550978	0.548939	0.548496	0.614467	0.613639	0.620378	0.614846	0.559108	0.542122	0.533487	0.535977	0.539644	0.537916
LACTATE	1	0.0678307	0.068185	0.0673143	0.06926	0.0625816	0.0612213	0.0624168	0.0606793	0.062114	0.0614771	0.0682235	0.067702	0.0673146	0.0679816	0.0620307	0.0631536	0.063584	0.0630913	0.0641792	0.0645584
LACTATE	2	0.0322951	0.0313914	0.0307155	0.032304	0.042978	0.0428242	0.0446469	0.0439047	0.04405	0.0461189	0.0337679	0.0330051	0.0322468	0.0340885	0.0455544	0.0490978	0.0481762	0.0495907	0.0483287	0.0488937
LACTATE	3	0.28138	0.281846	0.280847	0.280574	0.347546	0.342922	0.346573	0.344438	0.344897	0.343908	0.283542	0.285654	0.280061	0.283084	0.333307	0.345627	0.354753	0.351341	0.347848	0.348632
GLYCINE	0	0.891054	0.940373	0.858979	0.857044	0.906938	0.900977	0.839249	0.88528	0.865148	0.794035	0.688732	0.567359	0.625763	0.78936	0.76012	0.775794	0.82839	0.823605	0.769471	0.766026
GLYCINE	1	0.108946	0.0596267	0.141021	0.142956	0.0930619	0.0990231	0.160751	0.11472	0.134852	0.205965	0.30228	0.425997	0.35769	0.205545	0.211947	0.199443	0.14344	0.148088	0.205623	0.209389
GLYCINE	2	0	0	0	0	0	0	0	0	0	0	0.00898809	0.00664359	0.0165471	0.0050947	0.027933	0.0247624	0.0281707	0.0283073	0.0249057	0.0245853
SUCCINATE	0	0.704228	0.701504	0.70461	0.70312	0.680356	0.701456	0.697338	0.7145	0.68967	0.668053	0.671656	0.686407	0.669764	0.681905	0.621577	0.622764	0.625451	0.628683	0.620309	0.616532
SUCCINATE	1	0.146095	0.147936	0.146197	0.145773	0.142796	0.13639	0.136359	0.130831	0.142246	0.148133	0.157002	0.141142	0.162012	0.154504	0.168112	0.16596	0.165039	0.164158	0.167406	0.171484
SUCCINATE	2	0.105517	0.106017	0.105382	0.105171	0.120635	0.108666	0.109614	0.10173	0.112947	0.125165	0.128767	0.131581	0.129948	0.123882	0.156186	0.155227	0.154601	0.151794	0.157013	0.155893
SUCCINATE	3	0.040999	0.0407321	0.0397804	0.041398	0.0499538	0.0482505	0.0501626	0.0467514	0.0489639	0.0523147	0.0403677	0.0394063	0.0365935	0.0388134	0.0499299	0.0516714	0.0507115	0.0511537	0.0512867	0.0513325
SUCCINATE	4	0.003161	0.00381064	0.00403023	0.00453743	0.00625942	0.00523685	0.00652604	0.00618796	0.00617396	0.00633421	0.0022074	0.00146399	0.00168247	0.000896877	0.00419438	0.00437743	0.00419835	0.00421065	0.00398527	0.00475848
SERINE	0	0.9045	0.918615	0.91456	0.902257	0.876453	0.884466	0.889163	0.889066	0.885162	0.88377	0.870411	0.87508	0.868874	0.87554	0.831732	0.827652	0.821539	0.827754	0.818983	0.820347
SERINE	1	0.0629601	0.0476532	0.0500473	0.065101	0.0692022	0.0670083	0.0653982	0.0634872	0.0627452	0.070148	0.0771353	0.0781066	0.084344	0.0830963	0.0941512	0.0975602	0.101824	0.10048	0.104581	0.104697
SERINE	2	0	0	0	0	0	0	0	0	0	0	0.000811194	0	0	0.0030252	0.0115808	0.0110323	0.0112972	0.0104082	0.0133099	0.0137923
SERINE	3	0.0325397	0.0337319	0.0353931	0.0326423	0.0543453	0.0485254	0.0454393	0.0474466	0.0520924	0.0460819	0.051643	0.0468137	0.0467824	0.0383382	0.0625364	0.0637551	0.06534	0.0613574	0.063126	0.0611638
MALATE	0	0.743621	0.728596	0.71089	0.726686	0.690925	0.699449	0.708792	0.707744	0.706515	0.694107	0.706408	0.715862	0.699799	0.710356	0.64916	0.65053	0.653661	0.660353	0.646795	0.647677
MALATE	1	0.138812	0.139677	0.153442	0.144686	0.147665	0.151774	0.14012	0.140658	0.140818	0.149595	0.148626	0.151843	0.156675	0.152398	0.161439	0.161348	0.159614	0.159204	0.163676	0.165796
MALATE	2	0.080921	0.0886551	0.0986862	0.0897865	0.102341	0.0954421	0.0951766	0.0954284	0.100892	0.101486	0.106133	0.0951337	0.104265	0.096877	0.13144	0.12752	0.125954	0.123057	0.129804	0.127316
MALATE	3	0.0302967	0.0370041	0.0345597	0.0339655	0.0524399	0.0461553	0.0508321	0.051195	0.0478328	0.0493203	0.0358823	0.0363027	0.0370862	0.0382125	0.0537262	0.0549771	0.0550167	0.0528664	0.0547379	0.0541301
MALATE	4	0.00634973	0.00606854	0.00242241	0.00487643	0.00662873	0.00717959	0.00507948	0.00497462	0.00394216	0.00549134	0.00295058	0.000858571	0.00217423	0.00215697	0.00423563	0.00562511	0.00575494	0.0045202	0.00498779	0.00508107
ASPARTATE	0	0.734613	0.737497	0.722292	0.725324	0.698528	0.700038	0.72372	0.710442	0.713578	0.70954	0.731897	0.704392	0.720517	0.711331	0.823583	0.683088	0.691173	0.706483	0.766597	0.679161
ASPARTATE	1	0.139889	0.149313	0.143367	0.14699	0.14516	0.148143	0.137632	0.142598	0.143808	0.146191	0.151235	0.17896	0.147645	0.14578	0.0362803	0.152528	0.146256	0.139591	0.169083	0.150296
ASPARTATE	2	0.0784067	0.0378053	0.0778543	0.0727581	0.0933994	0.0893044	0.0674864	0.0843601	0.0712501	0.0700796	0.0754061	0.0654339	0.0800961	0.100745	0.0792943	0.108679	0.108688	0.102849	0.0167305	0.113286
ASPARTATE	3	0.0334575	0.0359361	0.0413	0.0341217	0.0446874	0.0456417	0.0407583	0.0438571	0.0423928	0.0420222	0.0252289	0.0415513	0.0475346	0.0342547	0.0543017	0.0490518	0.0462876	0.0430139	0.0358682	0.0462007
ASPARTATE	4	0.0136334	0.0394488	0.0151876	0.0208061	0.0182255	0.0168729	0.0304029	0.0187435	0.0289711	0.0321669	0.0162337	0.0096632	0.00420742	0.00788899	0.0065405	0.00665392	0.00759483	0.00806389	0.0117222	0.011056
CITRATE	0	0.662071	0.647817	0.696108	0.686072	0.654461	0.650079	0.679334	0.669542	0.675479	0.675242	0.666064	0.703126	0.69116	0.691067	0.732077	0.693231	0.695868	0.671072	0.707508	0.670592
CITRATE	1	0.134643	0.150159	0.125863	0.124831	0.127394	0.133737	0.127789	0.13243	0.128267	0.126449	0.121337	0.103379	0.113764	0.117837	0.0970814	0.108874	0.114538	0.115207	0.104705	0.113621
CITRATE	2	0.133949	0.136632	0.120256	0.12989	0.137928	0.136417	0.124117	0.12398	0.125873	0.124867	0.148004	0.136761	0.133676	0.135914	0.113166	0.13174	0.135412	0.143806	0.127133	0.14329
CITRATE	3	0.0472663	0.0361428	0.0384459	0.0395521	0.0544408	0.0512476	0.0448968	0.0479966	0.0467387	0.0498489	0.0461972	0.0351364	0.0381383	0.0372114	0.0370202	0.0422572	0.0327385	0.0463564	0.0411891	0.0453255
CITRATE	4	0.0177439	0.0164302	0.01473	0.0145779	0.0192034	0.0208263	0.0185182	0.0174667	0.0170905	0.0167923	0.0126313	0.0160643	0.0169389	0.0136847	0.0152304	0.0166629	0.0162084	0.0187639	0.0177002	0.0198514
CITRATE	5	0.00432659	0.0128192	0.00392106	0.00378927	0.00589725	0.00667847	0.00466462	0.0067397	0.00552618	0.00551221	0.00359274	0.00446727	0.00538436	0.00428557	0.00420665	0.00545837	0.00523556	0.00471299	0.00176352	0.00586796
CITRATE	6	0	0	0.000676932	0.00128734	0.000675559	0.00101486	0.000680348	0.00184462	0.00102512	0.00128831	0.00217435	0.00106708	0.000937883	0	0.00121798	0.00177699	0	8.15023e-05	0	0.00145289
	Day	E12.5	E12.5	E12.5	E12.5	E12.5	E12.5	E12.5	E12.5	E12.5	E12.5	E12.5	E12.5	E12.5	E12.5	E12.5	E12.5	E12.5	E12.5	E12.5	E12.5
	Tissue	PLACENTA	PLACENTA	PLACENTA	PLACENTA	PLACENTA	PLACENTA	PLACENTA	PLACENTA	PLACENTA	PLACENTA	EMBRYO	EMBRYO	EMBRYO	EMBRYO	EMBRYO	EMBRYO	EMBRYO	EMBRYO	EMBRYO	EMBRYO
Compound	Label	WT85.P1	WT85.P2	WT85.P3	WT85.P4	WT93.P1	WT93.P2	WT93.P3	WT93.P4	WT93.P5	WT93.P6	WT85.E1	WT85.E2	WT85.E3	WT85.E4	WT93.E1	WT93.E2	WT93.E3	WT93.E4	WT93.E5	WT93.E6
GLUCOSE	6	0.2638	0.273909	0.265653	0.271083	0.370044	0.356391	0.356229	0.35155	0.354301	0.363905	0.28703	0.289495	0.285817	0.284589	0.325985	0.364582	0.343183	0.357399	0.372238	0.37057
LACTATE	3	0.28138	0.281846	0.280847	0.280574	0.347546	0.342922	0.346573	0.344438	0.344897	0.343908	0.283542	0.285654	0.280061	0.283084	0.333307	0.345627	0.354753	0.351341	0.347848	0.348632
PYRUVATE	3	0.189313	0.174881	0.192186	0.181377	0.244391	0.239348	0.240637	0.239437	0.228941	0.256766	0.265867	0.259958	0.257581	0.251647	0.354743	0.353025	0.365311	0.363832	0.361244	0.3594
CITRATE	2	0.133949	0.136632	0.120256	0.12989	0.137928	0.136417	0.124117	0.12398	0.125873	0.124867	0.148004	0.136761	0.133676	0.135914	0.113166	0.13174	0.135412	0.143806	0.127133	0.14329
SUCCINATE	2	0.105517	0.106017	0.105382	0.105171	0.120635	0.108666	0.109614	0.10173	0.112947	0.125165	0.128767	0.131581	0.129948	0.123882	0.156186	0.155227	0.154601	0.151794	0.157013	0.155893
MALATE	2	0.080921	0.0886551	0.0986862	0.0897865	0.102341	0.0954421	0.0951766	0.0954284	0.100892	0.101486	0.106133	0.0951337	0.104265	0.096877	0.13144	0.12752	0.125954	0.123057	0.129804	0.127316
ASPARTATE	2	0.0784067	0.0378053	0.0778543	0.0727581	0.0933994	0.0893044	0.0674864	0.0843601	0.0712501	0.0700796	0.0754061	0.0654339	0.0800961	0.100745	0.0792943	0.108679	0.108688	0.102849	0.0167305	0.113286
Compound	Label	WT85.P1	WT85.P2	WT85.P3	WT85.P4	WT93.P1	WT93.P2	WT93.P3	WT93.P4	WT93.P5	WT93.P6	WT85.E1	WT85.E2	WT85.E3	WT85.E4	WT93.E1	WT93.E2	WT93.E3	WT93.E4	WT93.E5	WT93.E6
GLUCOSE	6	1	1	1	1	1	1	1	1	1	1	1	1	1	1	1	1	1	1	1	1
LACTATE	3	1.06664	1.02898	1.05719	1.03501	0.939204	0.962207	0.972895	0.979771	0.973458	0.945048	0.987847	0.986731	0.97986	0.994712	1.02246	0.948007	1.03371	0.983049	0.934477	0.940798
PYRUVATE	3	0.717639	0.638465	0.723447	0.66908	0.660439	0.671589	0.675514	0.681089	0.646175	0.705585	0.926267	0.897972	0.90121	0.884247	1.08822	0.968301	1.06448	1.018	0.970464	0.969856
CITRATE	2	0.507766	0.498823	0.452679	0.479153	0.372733	0.382772	0.348418	0.352667	0.355272	0.343131	0.515638	0.472411	0.4677	0.477581	0.347152	0.361344	0.394575	0.402368	0.341538	0.386674
SUCCINATE	2	0.399988	0.387053	0.396692	0.387965	0.326001	0.304907	0.307708	0.289375	0.318787	0.34395	0.448619	0.454518	0.454655	0.435299	0.47912	0.425768	0.45049	0.424718	0.421808	0.420684
MALATE	2	0.306751	0.323666	0.371485	0.331213	0.276564	0.267801	0.267178	0.271451	0.284762	0.27888	0.369764	0.328619	0.364797	0.34041	0.403208	0.34977	0.367017	0.344311	0.348711	0.343567
ASPARTATE	2	0.29722	0.138021	0.293067	0.268397	0.252401	0.250579	0.189447	0.239966	0.2011	0.192576	0.262711	0.226027	0.280236	0.354001	0.243245	0.298092	0.316705	0.28777	0.0449458	0.305708

## Sheet: Extended Data Figure 4c_d
Tracer	Day	E9.5	E9.5	E9.5	E9.5	E9.5	E9.5	E9.5	E9.5	E9.5	E9.5	E9.5	E9.5	E9.5	E9.5	E9.5	E9.5	E9.5	E9.5	E9.5	E9.5	E9.5	E9.5	E9.5	E9.5	E9.5	E9.5	E9.5	E9.5	E9.5	E9.5	E9.5	E9.5	E9.5	E9.5	E9.5	E9.5	E9.5	E9.5	E9.5	E9.5	E9.5	E9.5	E9.5	E10.5	E10.5	E10.5	E10.5	E10.5
[U-13C]glucose	Tissue	PLACENTA	PLACENTA	PLACENTA	PLACENTA	PLACENTA	PLACENTA	PLACENTA	PLACENTA	PLACENTA	PLACENTA	PLACENTA	PLACENTA	PLACENTA	PLACENTA	PLACENTA	PLACENTA	PLACENTA	PLACENTA	PLACENTA	PLACENTA	PLACENTA	PLACENTA	EMBRYO	EMBRYO	EMBRYO	EMBRYO	EMBRYO	EMBRYO	EMBRYO	EMBRYO	EMBRYO	EMBRYO	EMBRYO	EMBRYO	EMBRYO	EMBRYO	EMBRYO	EMBRYO	EMBRYO	EMBRYO	EMBRYO	EMBRYO	EMBRYO	PLACENTA	PLACENTA	PLACENTA	PLACENTA	PLACENTA
Compound	Label	WT74.P1	WT74.P2	WT74.P3	WT74.P4	WT74.P5	WT74.P6	WT74.P7	WT74.P8	WT74.P9	WT75.P1	WT75.P2	WT75.P3	WT75.P4	WT75.P5	WT76.P1	WT76.P2	WT76.P3	WT76.P4	WT76.P5	WT76.P6	WT76.P7	WT76.P8	WT74.E1	WT74.E2	WT74.E3	WT74.E4	WT74.E5	WT74.E6	WT74.E7	WT74.E8	WT74.E9	WT75.E1	WT75.E2	WT75.E3	WT75.E4	WT75.E5	WT76.E1	WT76.E2	WT76.E3	WT76.E4	WT76.E5	WT76.E6	WT76.E7	WT13.P1	WT13.P2	WT13.P4	WT13.P5	WT13.P6
PYRUVATE	0	0.840459	0.847369	0.842807	0.845552	0.838139	0.844459	0.835812	0.83695	0.828898	0.682318	0.696011	0.701141	0.713728	0.70529	0.621644	0.597501	0.619501	0.611181	0.607376	0.622385	0.609982	0.613846	0.759582	0.733146	0.774403	0.765538	0.767151	0.805865	0.815962	0.832685	0.785917	0.605681	0.614118	0.613212	0.587666	0.61088	0.464683	0.466602	0.466268	0.464628	0.456862	0.461299	0.467214	0.859385	0.845729	0.850275	0.855551	0.857054
PYRUVATE	1	0.0468239	0.0525927	0.0427405	0.054322	0.0494952	0.0541765	0.0466839	0.0436629	0.0503852	0.0996518	0.0951548	0.0904651	0.0834195	0.0955514	0.118922	0.0998799	0.111726	0.117695	0.112803	0.117353	0.0995209	0.110077	0.0104168	0.0289446	0.0283438	0.0375509	0.00987168	0.00601068	0	0.00166617	0.0104141	0.0489356	0.0484314	0.0535901	0.0527563	0.051012	0.0509075	0.0488589	0.0547257	0.0587603	0.0529507	0.0563612	0.056108	0.029689	0.0340007	0.0308568	0.0307121	0.0271536
PYRUVATE	2	0	0	0	0	0	0	0	0	0	0.0401816	0.0358098	0.0287502	0.0297009	0.0352204	0.0540846	0.05377	0.0555818	0.0584274	0.0562261	0.0546436	0.0476257	0.0588087	0	0.0517022	0.00906359	0.00543243	0.0118601	0	0	0	0	0.0204212	0.0275977	0.0236273	0.0251711	0.0256839	0.0371805	0.0332846	0.0347969	0.0346123	0.0313595	0.0529757	0.0370163	0	0	0	0	0
PYRUVATE	3	0.112717	0.100038	0.114453	0.100126	0.112365	0.101364	0.117504	0.119387	0.120717	0.177849	0.173024	0.179643	0.173152	0.163938	0.205349	0.248849	0.213191	0.212697	0.223595	0.205619	0.242871	0.217268	0.230001	0.186207	0.18819	0.191478	0.211117	0.188124	0.184038	0.165649	0.203669	0.324963	0.309853	0.30957	0.334407	0.312424	0.447229	0.451255	0.44421	0.442	0.458828	0.429364	0.439661	0.110926	0.12027	0.118868	0.113737	0.115792
CITRATE	0	0.767556	0.760553	0.767458	0.791292	0.780483	0.778704	0.770728	0.776369	0.79178	0.655228	0.66711	0.649863	0.659508	0.677059	0.552785	0.565249	0.567429	0.554493	0.558799	0.562184	0.603141	0.564558	0.9111	0.9396	0.9177	0.8999	0.9338	0.941	0.8809	0.9296	0.9189	0.833288	0.839796	0.841741	0.827295	0.839066	0.811371	0.828727	0.824357	0.842362	0.752131	0.807101	0.83255	0.809095	0.80364	0.800859	0.814154	0.800764
CITRATE	1	0.12231	0.127711	0.121989	0.112866	0.11745	0.111096	0.115605	0.117888	0.111437	0.15874	0.149283	0.153833	0.152927	0.146626	0.161433	0.158545	0.161531	0.168172	0.170384	0.162065	0.148499	0.15313	0.0501	0.0063	0.0334	0.0527	0.0123	0.0206	0.058	0.0187	0.0327	0.0646434	0.0609178	0.0563361	0.0645919	0.0620318	0.0512748	0.0544365	0.0673756	0.0377327	0.0882324	0.0612691	0.0547897	0.109963	0.104516	0.113827	0.104887	0.114746
CITRATE	2	0.0807499	0.0793003	0.0763722	0.071666	0.0759658	0.0769317	0.0776562	0.0774594	0.0688976	0.122087	0.121181	0.129022	0.124057	0.115219	0.170228	0.171857	0.162744	0.16847	0.162926	0.167001	0.150192	0.172443	0.0298	0.0398	0.0413	0.0348	0.0471	0.0259	0.0328	0.0333	0.0312	0.0657432	0.0702202	0.072239	0.073529	0.0692606	0.0908002	0.0685436	0.067514	0.078704	0.100699	0.0782649	0.0744582	0.0613308	0.070577	0.0648612	0.0619949	0.0514049
CITRATE	3	0.0214473	0.0213452	0.0243098	0.0150975	0.0199563	0.0216549	0.0248961	0.0212323	0.0188391	0.0425247	0.0453213	0.0466948	0.0446186	0.042121	0.0753884	0.0683922	0.0717652	0.0684965	0.0691329	0.0666056	0.0615856	0.0717891	0.002	0.0078	0	0.0067	0.0019	0.004	0.0167	0.0018	0.0043	0.0213948	0.0161941	0.0184884	0.0205863	0.0200499	0.0289581	0.0286676	0.0210619	0.0242828	0.0363507	0.0323316	0.0195944	0.0161801	0.0171394	0.0155955	0.0150246	0.0235065
CITRATE	4	0.0057368	0.00719474	0.00607754	0.00255332	0.00314937	0.00652284	0.0103983	0.00274011	0.00343319	0.0168397	0.0124798	0.0143066	0.0147784	0.0127664	0.0306626	0.0248095	0.0240013	0.0283366	0.0261383	0.0296774	0.026229	0.0252812	0.0033	0.0032	0.0073	0.0048	0.0019	0.0056	0.0087	0.0114	0.0072	0.00950459	0.00831486	0.00823392	0.0123516	0.00696984	0.00808572	0.0138697	0.0125318	0.0108483	0.00888531	0.0160888	0.0121072	0.00255916	0.00303125	0.00356839	0.00224595	0.00658476
CITRATE	5	0.00213965	0.00115331	0.00114385	0.00385173	0.00286796	0.00326271	9.55108e-05	0.00338428	0.0046197	0.0038973	0.00358424	0.0049276	0.00354398	0.00519981	0.00856752	0.00910713	0.0100524	0.00993271	0.0103387	0.012467	0.00860379	0.0100493	0.00032246	0.003	0.0022	0.00079037	0.0028	0.00021831	-5.8158e-06	0.0028	0.0019	0.00466478	0.00343648	0.00161157	0.0011884	0.00173524	0.00706595	0.00465539	0.00679446	0.0038536	0.0100586	0.00277371	0.00554428	0.000842331	0.000794745	0.000695285	0.00113598	0.000906996
CITRATE	6	6.02056e-05	0.00274309	0.00264908	0.00267391	0.000127443	0.00182789	0.000620945	0.000926301	0.000994111	0.000683254	0.00104085	0.00135308	0.000567276	0.00100917	0.00093486	0.00203965	0.00247743	0.00209949	0.00228061	0	0.00174954	0.00274921	0.0034	0.00025659	0.001	0.00033312	0.00018189	0.0028	0.003	0.0025	0.0038	0.000761074	0.0011208	0.00135027	0.000457487	0.0008871	0.00244428	0.00109976	0.000364797	0.00221621	0.00364317	0.00217079	0.000956624	2.98641e-05	0.000301108	0.000593389	0.000557819	0.00208696
EXTENDED DATA FIGURE 4c/d
Cit m+2/Pyr m+3		0.716397	0.7927	0.667283	0.715758	0.67606	0.758965	0.660883	0.648809	0.570736	0.686464	0.700372	0.718211	0.716461	0.702818	0.828969	0.69061	0.763373	0.792066	0.728667	0.812187	0.618403	0.793687	0.129565	0.21374	0.219459	0.181744	0.223099	0.137675	0.178224	0.201027	0.15319	0.20231	0.226624	0.233352	0.219879	0.221688	0.203028	0.151896	0.151987	0.178063	0.21947	0.182281	0.169353	0.552898	0.58682	0.545655	0.545071	0.443942
Cit m+3/Pyr m+3		0.190277	0.21337	0.212401	0.150785	0.177602	0.213635	0.211875	0.177844	0.15606	0.239106	0.261937	0.25993	0.257684	0.256932	0.367123	0.274834	0.336624	0.322038	0.309187	0.323928	0.253573	0.330417	0.00869561	0.0418888	0	0.0349909	0.00899976	0.0212625	0.0907422	0.0108663	0.0211127	0.0658378	0.0522638	0.0597228	0.0615607	0.0641754	0.06475	0.0635286	0.0474143	0.0549384	0.0792251	0.0753011	0.044567	0.145864	0.142507	0.1312	0.1321	0.203006
Cit/Pyr		1.45696	1.5688	1.47934	1.35132	1.35621	1.42276	1.3964	1.37155	1.21693	1.08527	1.09508	1.17158	1.1894	1.09579	1.18199	1.08013	1.13685	1.14579	1.12372	1.15942	1.01754	1.12764	0.369866	0.226178	0.377664	0.427036	0.284227	0.304522	0.647661	0.42136	0.378825	0.422784	0.415164	0.409163	0.418846	0.413586	0.352369	0.321097	0.329084	0.294445	0.456365	0.358081	0.314292	1.35765	1.27282	1.33004	1.28658	1.39379
[truncated: 91 more columns]

## Sheet: Extended Data Figure 4e
Heart																			LIVER	11-1	11-2	12-1	12-2	13-1	13-2	Fold change from 11	11 AVG	11-1	11-2	12-1	12-2	13-1	13-2	Forebrain	mgi_symbol	FPKM	FPKM	FPKM	FPKM	FPKM	FPKM	FPKM	FPKM	fold change from 10	10 average	10-1	10-2	11-1	11-2
mgi_symbol	FPKM -10-1	FPKM-10-2	FPKM-11-1	FPKM-11-2	FPKM-12-1	FPKM-12-2	FPKM-13-1	FPKM-13-2	Fold change from 10	10 AVG	10-1	10-2	11-1	11-2	12-1	12-2	13-1	13-2	Ndufa1	185.15	207.28	172.13	185.15	217.8	181.19		196.215	0.943608	1.05639	0.877252	0.943608	1.11001	0.923426	Complex I	Ndufa1	209.64	204.16	182.5	179.86	177.98	196.29	269.84	269.32		206.9	1.01324	0.986757	0.882069	0.869309
Ndufa1	260.89	314.17	308.87	334.06	322.74	300.55	408.6	491.88		287.53	0.907349	1.09265	1.07422	1.16183	1.12246	1.04528	1.42107	1.71071	Ndufa10	152.33	155.19	120.75	152.33	141.34	146.68		153.76	0.9907	1.0093	0.785315	0.9907	0.919225	0.953954	Complex I	Ndufa10	162.55	169.21	130.83	126.13	110.41	115.4	138.85	156.56		165.88	0.979925	1.02007	0.788703	0.760369
Ndufa10	224.6	271.72	247.82	244.53	222.89	232.75	280.56	328.19		248.16	0.905061	1.09494	0.99863	0.985372	0.898171	0.937903	1.13056	1.32249	Ndufa11	34.48	36.07	33.65	34.48	39.96	31.88		35.275	0.977463	1.02254	0.953933	0.977463	1.13281	0.903756	Complex I	Ndufa11	35.47	35.07	29.06	25.34	27.6	28.78	43.39	40.42		35.27	1.00567	0.994329	0.82393	0.718458
Ndufa11	50.84	61.63	65.36	61.08	63.73	60.25	83.45	95.12		56.235	0.904063	1.09594	1.16227	1.08616	1.13328	1.0714	1.48395	1.69147	Ndufa12	241.68	247.71	205.91	241.68	182.15	181.71		244.695	0.987679	1.01232	0.841497	0.987679	0.744396	0.742598	Complex I	Ndufa12	313.06	320.77	232.26	239.29	218.71	233.21	224.9	199.04		316.915	0.987836	1.01216	0.732878	0.755061
Ndufa12	343.18	389.36	343.32	351.33	352.54	350.44	307.63	363.15		366.27	0.936959	1.06304	0.937341	0.95921	0.962514	0.956781	0.8399	0.991482	Ndufa13	83.49	90.88	88.65	83.49	97.85	86.91		87.185	0.957619	1.04238	1.0168	0.957619	1.12233	0.996846	Complex I	Ndufa13	90.05	92.43	76.21	75.3	82.43	82.6	98.32	90.86		91.24	0.986957	1.01304	0.83527	0.825296
Ndufa13	121.81	144.74	153.5	145.36	171.47	170.88	187.8	212.92		133.275	0.913975	1.08603	1.15175	1.09068	1.28659	1.28216	1.40912	1.5976	Ndufa2	218.89	259.65	213.18	218.89	254.48	226.98		239.27	0.914824	1.08518	0.89096	0.914824	1.06357	0.948635	Complex I	Ndufa2	216.52	203.79	189.08	181.15	174.85	186.66	250.7	222.6		210.155	1.03029	0.969713	0.899717	0.861983
Ndufa2	244.5	273.9	308.32	292.47	293.9	270.51	348.49	386.89		259.2	0.943287	1.05671	1.18951	1.12836	1.13387	1.04363	1.34448	1.49263	Ndufa3	233.17	248.54	234.88	233.17	271.12	199.85		240.855	0.968093	1.03191	0.975193	0.968093	1.12566	0.829752	Complex I	Ndufa3	208.21	210.04	186.18	174.91	160.58	178.2	286.65	260.84		209.125	0.995625	1.00438	0.890281	0.83639
Ndufa3	288.93	362.99	379.51	361.54	341.23	326.74	470.72	523.84		325.96	0.886397	1.1136	1.16428	1.10915	1.04685	1.00239	1.4441	1.60707	Ndufa4	444.6	463.87	411.32	444.6	513.73	493.49		454.235	0.978789	1.02121	0.905522	0.978789	1.13098	1.08642	Complex I	Ndufa4	447.44	428.38	343.63	358.11	351.36	370.66	498	445.28		437.91	1.02176	0.978238	0.784705	0.817771
Ndufa4	601.21	794.69	785.46	808.98	763.33	747.59	893.45	1004.74		697.95	0.861394	1.13861	1.12538	1.15908	1.09367	1.07112	1.28011	1.43956	Ndufa4l2	18.01	17.18	8.86	18.01	2.34	1.46		17.595	1.02359	0.976414	0.503552	1.02359	0.132992	0.0829781	Complex I	Ndufa4l2	1.11	1.36	2.51	2.68	3.86	2.82	5.59	4.83		1.235	0.898785	1.10121	2.03239	2.17004
Ndufa4l2	3.75	4.33	7.53	4.79	13.2	9.99	7.75	10.69		4.04	0.928218	1.07178	1.86386	1.18564	3.26733	2.47277	1.91832	2.64604	Ndufa5	197.39	218.96	199.54	197.39	239.62	245.14		208.175	0.948193	1.05181	0.95852	0.948193	1.15105	1.17757	Complex I	Ndufa5	140.71	133.33	100.22	114.29	147.04	151.36	195.97	167.2		137.02	1.02693	0.97307	0.731426	0.834112
Ndufa5	263.71	332.46	349.43	321.74	397.7	392.6	383.86	438.74		298.085	0.884681	1.11532	1.17225	1.07936	1.33418	1.31707	1.28775	1.47186	Ndufa6	246.16	264.01	274.57	246.16	309.37	286.11		255.085	0.965012	1.03499	1.07639	0.965012	1.21281	1.12163	Complex I	Ndufa6	116.63	130.21	115.9	126.8	125.67	130.17	182.82	158.07		123.42	0.944985	1.05502	0.93907	1.02739
Ndufa6	195.68	218.29	272.93	249.46	268.53	253.92	291.78	334.22		206.985	0.945383	1.05462	1.3186	1.20521	1.29734	1.22676	1.40967	1.61471	Ndufa7	229.74	242.02	221.5	229.74	246.22	205.03		235.88	0.97397	1.02603	0.939037	0.97397	1.04384	0.869213	Complex I	Ndufa7	239.98	239.05	200.05	185.4	186.9	204.23	279.66	252.43		239.515	1.00194	0.998059	0.83523	0.774064
Ndufa7	269.38	275.11	261.89	267.86	266.63	242.83	330.91	360.51		272.245	0.989476	1.01052	0.961964	0.983893	0.979375	0.891954	1.21549	1.32421	Ndufa8	144.29	154.14	112.83	144.29	134.23	121.25		149.215	0.966994	1.03301	0.756157	0.966994	0.899574	0.812586	Complex I	Ndufa8	106.12	102.64	90.48	86.94	78.91	84.86	128.15	117.48		104.38	1.01667	0.98333	0.866833	0.832918
Ndufa8	184.14	210.86	204.61	204.71	159.55	163.71	224.82	245.1		197.5	0.932354	1.06765	1.036	1.03651	0.807848	0.828911	1.13833	1.24101	Ndufa9	136.84	132.28	131.18	136.84	160.05	159.8		134.56	1.01694	0.983056	0.974881	1.01694	1.18943	1.18757	Complex I	Ndufa9	103.53	104.5	80.52	90.37	85.55	82.05	107.63	101.11		104.015	0.995337	1.00466	0.774119	0.868817
Ndufa9	156.08	193.91	167.63	195.14	195.83	196.05	213.47	240.69		174.995	0.891911	1.10809	0.957913	1.11512	1.11906	1.12032	1.21986	1.37541	Ndufab1	470.05	482.18	413.22	470.05	510.07	452.62		476.115	0.987261	1.01274	0.8679	0.987261	1.07132	0.950653	Complex I	Ndufab1	417.68	412.45	309.07	309	282.87	306.64	356.02	351.74		415.065	1.0063	0.9937	0.74463	0.744462
Ndufab1	594.7	761.34	677.96	662.14	718	692.97	837.04	924.01		678.02	0.877113	1.12289	0.999912	0.976579	1.05897	1.02205	1.23454	1.36281	Ndufaf1	38.56	37.07	34.48	38.56	38.24	41.42		37.815	1.0197	0.980299	0.911807	1.0197	1.01124	1.09533	Complex I	Ndufaf1	27.5	29.33	19.44	18.51	18.49	18.74	20.71	22.8		28.415	0.967799	1.0322	0.684146	0.651417
Ndufaf1	32.63	37.02	30.43	34.54	30.45	30.88	30.37	32.97		34.825	0.936971	1.06303	0.873798	0.991816	0.874372	0.886719	0.872075	0.946734	Ndufaf2	43.16	49.95	34.4	43.16	38.14	42.53		46.555	0.927076	1.07292	0.738911	0.927076	0.819246	0.913543	Complex I	Ndufaf2	54.98	56.14	42.06	46.85	46.18	49.01	47.66	44.59		55.56	0.989561	1.01044	0.757019	0.843233
Ndufaf2	40.43	33.96	35.34	33.99	33.99	34.05	34.08	35.52		37.195	1.08697	0.913026	0.950128	0.913833	0.913833	0.915446	0.916252	0.954967	Ndufb10	173.47	184.19	170.21	173.47	177.29	172.42		178.83	0.970027	1.02997	0.951798	0.970027	0.991388	0.964156	Complex I	Ndufb10	105.9	103.42	96.4	93.22	98.97	97.52	136.98	122.5		104.66	1.01185	0.988152	0.921078	0.890694
Ndufb10	191.92	216.5	224.26	200.84	195.08	198.27	213.22	248.6		204.21	0.939817	1.06018	1.09818	0.983497	0.955291	0.970912	1.04412	1.21737	Ndufb11	108.3	119.81	126.46	108.3	136.13	135.14		114.055	0.949542	1.05046	1.10876	0.949542	1.19355	1.18487	Complex I	Ndufb11	94.41	97.56	84.67	90.37	95.59	101.84	125.88	107.4		95.985	0.983591	1.01641	0.882117	0.941501
Ndufb11	133.36	158.22	171.39	165.85	186.24	187.93	205.6	234.01		145.79	0.91474	1.08526	1.1756	1.1376	1.27745	1.28905	1.41025	1.60512	Ndufb2	179.21	189.89	183.82	179.21	232.09	185.61		184.55	0.971065	1.02894	0.996044	0.971065	1.2576	1.00574	Complex I	Ndufb2	137.44	146.59	106.88	108.79	118.24	120.88	191.06	171.45		142.015	0.967785	1.03221	0.752597	0.766046
Ndufb2	226.35	290.94	309.33	282.15	311.92	295.25	371.56	419.5		258.645	0.875138	1.12486	1.19596	1.09088	1.20598	1.14153	1.43656	1.62191	Ndufb3	99.04	104.19	104.16	99.04	109.1	102.64		101.615	0.974659	1.02534	1.02505	0.974659	1.07366	1.01009	Complex I	Ndufb3	73.55	75.08	69.86	71.6	82.69	85.37	111.62	98.55		74.315	0.989706	1.01029	0.940052	0.963466
Ndufb3	96.25	112.06	108.9	110.82	122.21	121.67	121.11	135.48		104.155	0.924103	1.0759	1.04556	1.06399	1.17335	1.16816	1.16279	1.30075	Ndufb4	37.29	39.19	36.07	37.29	38.44	48.19		38.24	0.975157	1.02484	0.943253	0.975157	1.00523	1.2602	Complex I	Ndufb4	22.95	23.86	23.71	29.03	37.47	36.19	39.63	29.41		23.405	0.98056	1.01944	1.01303	1.24033
Ndufb4	32.82	35.91	47.23	44.33	50.64	58.03	41.19	50.49		34.365	0.955041	1.04496	1.37436	1.28998	1.47359	1.68864	1.1986	1.46923	Ndufb5	153.01	159.04	127.36	153.01	144.59	137.74		156.025	0.980676	1.01932	0.816279	0.980676	0.92671	0.882807	Complex I	Ndufb5	138.94	139.34	120.92	131.48	141.36	137.94	181.69	173.41		139.14	0.998563	1.00144	0.869053	0.944948
Ndufb5	187.14	230.04	260.79	250.26	258.59	265.35	301.37	339.23		208.59	0.897167	1.10283	1.25025	1.19977	1.2397	1.27211	1.4448	1.6263	Ndufb6	168.18	174.6	150.29	168.18	169.22	161.02		171.39	0.981271	1.01873	0.876889	0.981271	0.987339	0.939495	Complex I	Ndufb6	166.98	169.48	138.08	136.59	134.51	136.17	173.82	161.63		168.23	0.99257	1.00743	0.820781	0.811924
Ndufb6	245.74	275.52	265.18	263.52	253.68	251.39	290.32	335.2		260.63	0.942869	1.05713	1.01746	1.01109	0.973334	0.964547	1.11392	1.28611	Ndufb7	184.97	202.98	212.16	184.97	247.13	213.39		193.975	0.953576	1.04642	1.09375	0.953576	1.27403	1.10009	Complex I	Ndufb7	186.25	193.69	164.09	166.46	176.52	178.39	222.91	207.37		189.97	0.980418	1.01958	0.863768	0.876244
Ndufb7	268.19	316.92	310.17	294.16	308.64	298.6	324.61	374.97		292.555	0.916717	1.08328	1.06021	1.00549	1.05498	1.02066	1.10957	1.28171	Ndufb8	284.15	291.39	282.3	284.15	324.59	278.98		287.77	0.987421	1.01258	0.980992	0.987421	1.12795	0.969455	Complex I	Ndufb8	335.04	324.28	224.6	210.8	188.85	194.66	257.57	235.82		329.66	1.01632	0.98368	0.681308	0.639447
Ndufb8	483.99	560.63	473.98	499.9	465.12	458.33	556.93	664.6		522.31	0.926634	1.07337	0.907469	0.957094	0.890506	0.877506	1.06628	1.27242	Ndufb9	289.95	297.39	288.46	289.95	353.46	319.43		293.67	0.987333	1.01267	0.982259	0.987333	1.2036	1.08772	Complex I	Ndufb9	224.27	228.53	198.46	196.35	191.53	196.36	303.35	283.12		226.4	0.990592	1.00941	0.87659	0.86727
Ndufb9	386.88	475.67	478.98	459.6	437.74	425.43	552.16	626.46		431.275	0.897061	1.10294	1.11061	1.06568	1.01499	0.986447	1.2803	1.45258	Ndufc1	399.31	403.36	408.35	399.31	483.87	469.1		401.335	0.994954	1.00505	1.01748	0.994954	1.20565	1.16885	Complex I	Ndufc1	363.15	348.95	309.79	330.68	375.2	368.82	500.33	421.46		356.05	1.01994	0.980059	0.870074	0.928746
Ndufc1	489.7	636.69	710.19	682.58	820.1	786.03	820.1	924.55		563.195	0.869503	1.1305	1.261	1.21198	1.45616	1.39566	1.45616	1.64162	Ndufc2	204.56	206.22	189.9	204.56	189.63	192.37		205.39	0.995959	1.00404	0.924583	0.995959	0.923268	0.936608	Complex I	Ndufc2	174.07	177.81	151	166.67	193.29	196.39	276.89	222.98		175.94	0.989371	1.01063	0.858247	0.947312
Ndufc2	212.92	273.96	281.91	270.26	322.35	316.32	290.94	335.73		243.44	0.87463	1.12537	1.15803	1.11017	1.32415	1.29938	1.19512	1.37911	Ndufs1	112.84	105.74	99.36	112.84	103.18	110.96		109.29	1.03248	0.967518	0.909141	1.03248	0.944094	1.01528	Complex I	Ndufs1	81.96	79.31	66.89	67.01	63.04	60.98	64.33	67.75		80.635	1.01643	0.983568	0.829541	0.831029
Ndufs1	124.45	192.86	158.7	181.78	186.71	177.37	184.64	198.51		158.655	0.784406	1.21559	1.00028	1.14576	1.17683	1.11796	1.16378	1.25121	Ndufs2	149.78	152.73	117.48	149.78	130.84	134.09		151.255	0.990248	1.00975	0.776702	0.990248	0.865029	0.886516	Complex I	Ndufs2	149.59	151.3	129.99	132.99	104.89	109.26	122.19	120.55		150.445	0.994317	1.00568	0.864037	0.883978
Ndufs2	220.82	269.25	255.88	258.03	248.96	259.45	266.3	314.14		245.035	0.901177	1.09882	1.04426	1.05303	1.01602	1.05883	1.08678	1.28202	Ndufs3	128.51	135.76	124.59	128.51	133.82	129.42		132.135	0.972566	1.02743	0.942899	0.972566	1.01275	0.979453	Complex I	Ndufs3	109.72	110.44	101.15	93.67	92.62	96.32	118.76	117.96		110.08	0.99673	1.00327	0.918877	0.850927
Ndufs3	155.22	186.9	200.56	179.1	186.84	181.52	195.12	230.43		171.06	0.907401	1.0926	1.17245	1.047	1.09225	1.06115	1.14065	1.34707	Ndufs4	51.18	53.57	47.21	51.18	53.49	54.2		52.375	0.977184	1.02282	0.901384	0.977184	1.02129	1.03484	Complex I	Ndufs4	56.92	55.91	54.75	58.65	59.53	62.39	80.27	75.46		56.415	1.00895	0.991048	0.970487	1.03962
Ndufs4	70.48	77.35	88.03	82.81	83.04	80.22	93.34	102		73.915	0.953528	1.04647	1.19096	1.12034	1.12345	1.0853	1.2628	1.37996	Ndufs6	205.67	215.71	218.04	205.67	258.98	216.09		210.69	0.976174	1.02383	1.03489	0.976174	1.2292	1.02563	Complex I	Ndufs6	208.18	219.74	166.45	160.35	148.32	154.21	211.7	203.82		213.96	0.972986	1.02701	0.777949	0.749439
Ndufs6	279.16	338.76	303.52	293.75	322.52	307.88	398.12	464.14		308.96	0.903547	1.09645	0.982393	0.95077	1.04389	0.996504	1.28858	1.50227	Ndufs7	230.98	244.82	215.42	230.98	252.95	192.64		237.9	0.970912	1.02909	0.905507	0.970912	1.06326	0.809752	Complex I	Ndufs7	168.22	170.76	130.29	108.03	98.77	108.34	148.39	141.03		169.49	0.992507	1.00749	0.768718	0.637383
Ndufs7	241.96	304.18	278.67	269.87	252.56	239.35	326.68	377.17		273.07	0.886073	1.11393	1.02051	0.988281	0.924891	0.876515	1.19632	1.38122	Ndufs8	124.39	127.66	110.74	124.39	144.25	116.37		126.025	0.987026	1.01297	0.878715	0.987026	1.14461	0.923388	Complex I	Ndufs8	96.77	96.95	78.25	73.39	65.61	64.73	82.76	84.7		96.86	0.999071	1.00093	0.807867	0.757692
Ndufs8	140.25	156.35	162.98	151.95	139.68	126.18	172.41	190.81		148.3	0.945718	1.05428	1.09899	1.02461	0.941875	0.850843	1.16258	1.28665	Ndufv1	134.75	132.61	135.8	134.75	150.71	136.28		133.68	1.008	0.991996	1.01586	1.008	1.12739	1.01945	Complex I	Ndufv1	113.4	113.91	97.69	85.7	99.92	93.48	109.23	114.1		113.655	0.997756	1.00224	0.859531	0.754036
Ndufv1	167.33	238.03	205.49	224.25	222.5	227.36	252.1	287.03		202.68	0.825587	1.17441	1.01386	1.10642	1.09779	1.12177	1.24383	1.41617	Ndufv2	200.49	199.94	167.63	200.49	207.71	195.68		200.215	1.00137	0.998626	0.83725	1.00137	1.03743	0.977349	Complex I	Ndufv2	175.82	181.89	152.51	154.29	132.77	136.6	192.1	185.32		178.855	0.983031	1.01697	0.852702	0.862654
Ndufv2	257.13	299.14	291.33	294.42	265.81	262.73	322.88	366.48		278.135	0.924479	1.07552	1.04744	1.05855	0.955687	0.944613	1.16088	1.31763	Ndufv3	194.78	206.49	159.53	194.78	157.26	132.51		200.635	0.970818	1.02918	0.795125	0.970818	0.783811	0.660453	Complex I	Ndufv3	125.15	119.11	123.52	113	124.83	126.98	195.33	183.27		122.13	1.02473	0.975272	1.01138	0.925244
Ndufv3	224.01	277.23	300.63	291.62	289.93	275.67	331.72	384.55		250.62	0.893823	1.10618	1.19955	1.16359	1.15685	1.09995	1.3236	1.53439	Sdha	160.81	143.33	139.58	160.81	141.66	150.57		152.07	1.05747	0.942526	0.917867	1.05747	0.931545	0.990136	Complex II	Sdha	147.89	152.6	124.11	125.28	113.9	115.23	122.14	127.45		150.245	0.984326	1.01567	0.826051	0.833838
Sdha	191.8	284.21	194.73	240.11	249.67	254.47	264.95	308.34		238.005	0.805865	1.19413	0.818176	1.00884	1.04901	1.06918	1.11321	1.29552	Sdhb	204.67	194.64	175.12	204.67	207.93	193.28		199.655	1.02512	0.974882	0.877113	1.02512	1.04145	0.96807	Complex II	Sdhb	223.59	225.7	197.57	184.18	187.01	198.31	258.44	253.34		224.645	0.995304	1.0047	0.879477	0.819871
Sdhb	338.68	440.06	434.25	409.62	414.53	412.61	500.29	551.44		389.37	0.869815	1.13018	1.11526	1.05201	1.06462	1.05969	1.28487	1.41624	Sdhc	160.11	147.56	112.16	160.11	119.71	130.26		153.835	1.04079	0.95921	0.729093	1.04079	0.778171	0.846751	Complex II	Sdhc	147.62	143.5	134.33	131.22	114.42	107.59	121.89	116.11		145.56	1.01415	0.985848	0.92285	0.901484
Sdhc	200.6	260.34	231.16	267.39	234.02	227.2	281.31	304.49		230.47	0.870395	1.1296	1.00299	1.16019	1.0154	0.985812	1.22059	1.32117	Sdhd	295.71	278.23	241.72	295.71	289.1	284.22		286.97	1.03046	0.969544	0.842318	1.03046	1.00742	0.990417	Complex II	Sdhd	170.32	177.52	123.93	121.54	104.15	107.23	110.89	115.39		173.92	0.979301	1.0207	0.712569	0.698827
Sdhd	297.63	367.39	307.43	323.15	309.03	301.07	338	386.04		332.51	0.895101	1.1049	0.924574	0.97185	0.929386	0.905446	1.01651	1.16099	Cyc1	273.82	270.97	250.46	273.82	295	268.36		272.395	1.00523	0.994769	0.919474	1.00523	1.08299	0.985187	Complex III	Cyc1	244.84	242.27	186.52	169.32	163.16	167.87	197.77	208.55		243.555	1.00528	0.994724	0.765823	0.695202
Cyc1	423.11	547.67	432.98	429.42	421.18	421.01	506.38	571.99		485.39	0.871691	1.12831	0.892025	0.884691	0.867715	0.867364	1.04324	1.17841	Cycs	48.83	48.38	46.16	48.83	51.08	53.52		48.605	1.00463	0.995371	0.949697	1.00463	1.05092	1.10112	Complex III	Cycs	46.15	46.35	31.38	34.79	36.83	35.93	43.09	37.33		46.25	0.997838	1.00216	0.678486	0.752216
Cycs	83.74	102.3	95.49	95.63	98.63	100.54	100.33	112		93.02	0.900237	1.09976	1.02655	1.02806	1.06031	1.08084	1.07859	1.20404	Uqcrb	332.31	351.84	344.29	332.31	407.79	429.82		342.075	0.971454	1.02855	1.00648	0.971454	1.19211	1.25651	Complex III	Uqcrb	264.11	259.12	200.75	220.22	234.73	241.24	287.43	248.06		261.615	1.00954	0.990463	0.767349	0.841771
Uqcrb	431.56	537.52	554.48	556.78	614.95	620.72	650.72	741.41		484.54	0.890659	1.10934	1.14434	1.14909	1.26914	1.28105	1.34296	1.53013	Uqcrc1	335.86	313.99	279.52	335.86	307.4	282.71		324.925	1.03365	0.966346	0.86026	1.03365	0.946064	0.870078	Complex III	Uqcrc1	254.9	261.42	214.33	194.08	176.47	176.64	195.54	200.03		258.16	0.987372	1.01263	0.830222	0.751782
Uqcrc1	388.17	499.43	394.89	404.82	410.28	406.14	464.75	517.28		443.8	0.874651	1.12535	0.889793	0.912168	0.92447	0.915142	1.04721	1.16557	Uqcrc2	142.97	143.71	120.41	142.97	140.57	153.72		143.34	0.997419	1.00258	0.840031	0.997419	0.980675	1.07242	Complex III	Uqcrc2	98.45	100.01	96.64	91.76	99.73	92.27	115.73	109.15		99.23	0.992139	1.00786	0.973899	0.92472
Uqcrc2	170.95	224.83	249.31	248.66	237.69	246.5	261.88	276.24		197.89	0.863864	1.13614	1.25984	1.25656	1.20112	1.24564	1.32336	1.39593	Uqcrfs1	161.56	165	145.52	161.56	179.27	172.08		163.28	0.989466	1.01053	0.89123	0.989466	1.09793	1.0539	Complex III	Uqcrfs1	129.43	129.88	114.96	122.6	111	113.62	139.36	135.07		129.655	0.998265	1.00174	0.886661	0.945586
Uqcrfs1	213.35	289.21	269.66	285.94	292.38	273.25	312.23	357.45		251.28	0.849053	1.15095	1.07315	1.13793	1.16356	1.08743	1.24256	1.42252	Uqcrq	428.7	485.3	466.56	428.7	572.78	486.87		457	0.938074	1.06193	1.02092	0.938074	1.25335	1.06536	Complex III	Uqcrq	332.8	320.34	284.08	276.3	263.67	288.55	376.02	356.37		326.57	1.01908	0.980923	0.86989	0.846067
Uqcrq	477.62	621.63	644.9	603.53	611.58	593.19	648.56	787.16		549.625	0.868992	1.13101	1.17335	1.09808	1.11272	1.07926	1.18	1.43218	Cox10	13.29	16.8	9.91	13.29	10.78	11.12		15.045	0.88335	1.11665	0.658691	0.88335	0.716517	0.739116	Complex IV	Cox10	15.55	15.47	15.13	13.34	10.79	10.74	10.19	12.59		15.51	1.00258	0.997421	0.9755	0.86009
Cox10	18.63	21.17	18.87	17.8	17.69	18.8	20.26	20.49		19.9	0.936181	1.06382	0.948241	0.894472	0.888945	0.944724	1.01809	1.02965	Cox11	14.91	16.58	29.44	14.91	23.3	23.72		15.745	0.946967	1.05303	1.8698	0.946967	1.47983	1.50651	Complex IV	Cox11	17.52	16.42	15.03	14.95	18.39	21.22	17.03	17.37		16.97	1.03241	0.96759	0.885681	0.880966
Cox11	27.06	22.33	15.42	15.33	23.78	23.66	20.76	23.1		24.695	1.09577	0.904232	0.624418	0.620773	0.962948	0.958089	0.840656	0.935412	Cox15	7.06	7.96	6.98	7.06	5.85	5.43		7.51	0.94008	1.05992	0.929427	0.94008	0.778961	0.723036	Complex IV	Cox15	8.54	8.18	6.62	6.06	7.6	7.26	7.01	7.12		8.36	1.02153	0.978469	0.791866	0.72488
Cox15	9.79	8.99	4.93	5.58	7.15	6.66	7.38	7.44		9.39	1.0426	0.957401	0.525027	0.594249	0.761448	0.709265	0.785942	0.792332	Cox16	72.56	77.13	62.44	72.56	78.14	76.08		74.845	0.96947	1.03053	0.834257	0.96947	1.04402	1.0165	Complex IV	Cox16	64.11	62.8	54.72	58.8	64.89	68.01	81.69	72.11		63.455	1.01032	0.989678	0.862343	0.926641
Cox16	59.26	53.02	60.41	50.06	53.68	56.18	56.67	61.81		56.14	1.05558	0.944425	1.07606	0.891699	0.956181	1.00071	1.00944	1.101	Cox17	254.12	284.93	303.47	254.12	284.47	278.97		269.525	0.942844	1.05716	1.12594	0.942844	1.05545	1.03504	Complex IV	Cox17	72.99	73.01	58.4	57.86	70.51	70.49	79.18	67.94		73	0.999863	1.00014	0.8	0.792603
Cox17	160.92	191.8	175.24	155.64	167.35	167.61	146.98	172.48		176.36	0.912452	1.08755	0.993649	0.882513	0.948911	0.950386	0.833409	0.978	Cox18	18.5	20.52	18.64	18.5	19.22	18.78		19.51	0.948232	1.05177	0.955407	0.948232	0.985136	0.962583	Complex IV	Cox18	19.46	22.35	14.49	15.79	13.53	15.29	15.72	15.88		20.905	0.930878	1.06912	0.693136	0.755322
Cox18	21.95	21.42	20.54	18.68	16.85	16.01	17.84	16.63		21.685	1.01222	0.98778	0.947199	0.861425	0.777035	0.738298	0.822688	0.76689	Cox19	16.36	15.26	13.91	16.36	16.63	16.26		15.81	1.03479	0.965212	0.879823	1.03479	1.05187	1.02846	Complex IV	Cox19	23.11	20.55	20.59	17.48	22.48	24.52	27.16	27.12		21.83	1.05863	0.941365	0.943197	0.800733
Cox19	16.39	13.81	14.59	13.03	13.62	12.03	13.55	16.27		15.1	1.08543	0.91457	0.966225	0.862914	0.901987	0.796689	0.897351	1.07748	Cox4i1	607.12	642.79	560.83	607.12	689.27	648.34		624.955	0.971462	1.02854	0.897393	0.971462	1.10291	1.03742	Complex IV	Cox4i1	482.1	470.22	418.94	399.71	394.73	405.19	578.62	526.11		476.16	1.01247	0.987525	0.87983	0.839445
Cox4i1	725.46	914.93	896.45	899.5	953.91	914.75	1077.83	1266.67		820.195	0.884497	1.1155	1.09297	1.09669	1.16303	1.11528	1.31411	1.54435	Cox4i2	3.84	4.9	1.79	3.84	1	0.88		4.37	0.878719	1.12128	0.409611	0.878719	0.228833	0.201373	Complex IV	Cox4i2	1.62	2.27	2.72	2.28	1.75	1.57	2.38	2.52		1.945	0.832905	1.1671	1.39846	1.17224
Cox4i2	11.84	10.62	12.57	12.1	11.59	10.3	7.33	8.35		11.23	1.05432	0.945681	1.11932	1.07747	1.03206	0.917186	0.652716	0.743544	Cox5a	288.35	280.57	283.3	288.35	329.83	321.07		284.46	1.01368	0.986325	0.995922	1.01368	1.1595	1.1287	Complex IV	Cox5a	352.01	354.34	295.21	288.11	319.82	327.29	457.22	384.75		353.175	0.996701	1.0033	0.835875	0.815771
Cox5a	478.01	685.1	616.95	616.35	716.53	708.05	745.87	841.97		581.555	0.821951	1.17805	1.06086	1.05983	1.23209	1.21751	1.28254	1.44779	Cox6a1	456.24	496.49	569.85	456.24	682.71	586.18		476.365	0.957753	1.04225	1.19625	0.957753	1.43317	1.23053	Complex IV	Cox6a1	428.44	409.8	359.92	331.28	357.78	380.23	540.22	509.35		419.12	1.02224	0.977763	0.858752	0.790418
Cox6a1	587.35	749.81	719.21	717.33	736.41	700.32	864.96	946.25		668.58	0.878504	1.1215	1.07573	1.07292	1.10145	1.04747	1.29373	1.41531	Cox6a2	1.36	3.75	1.13	1.36	2.08	2.25		2.555	0.53229	1.46771	0.44227	0.53229	0.81409	0.880626	Complex IV	Cox6a2	0	0	0	0	0.11	0.16	0.05	0.3		0	#DIV/0!	#DIV/0!	#DIV/0!	#DIV/0!
Cox6a2	149.74	269.27	314.63	319.24	364.87	358.82	396.76	452.82		209.505	0.714732	1.28527	1.50178	1.52378	1.74158	1.7127	1.8938	2.16138	Cox6b1	581.93	636.63	613.67	581.93	752.01	652.97		609.28	0.955111	1.04489	1.00721	0.955111	1.23426	1.07171	Complex IV	Cox6b1	521.91	517.36	450.59	421.2	479.37	503.17	677.2	621.78		519.635	1.00438	0.995622	0.867128	0.810569
Cox6b1	769.5	1110.12	1144.59	1155.93	1241.41	1177.55	1508.87	1621.31		939.81	0.818783	1.18122	1.2179	1.22996	1.32092	1.25297	1.60551	1.72515	Cox6b2	64.2	66.84	110.47	64.2	90.34	78.5		65.52	0.979853	1.02015	1.68605	0.979853	1.37882	1.19811	Complex IV	Cox6b2	22.05	24.04	16.64	14.69	15.41	16.29	12.01	9.41		23.045	0.956824	1.04318	0.722066	0.637448
Cox6b2	23.69	21.31	23.78	17.76	24.69	22.39	22.62	22.07		22.5	1.05289	0.947111	1.05689	0.789333	1.09733	0.995111	1.00533	0.980889	Cox7a1	3.12	2.75	5	3.12	4	4.25		2.935	1.06303	0.936968	1.70358	1.06303	1.36286	1.44804	Complex IV	Cox7a1	2.72	2.21	2.15	1.91	2.01	1.64	1.03	2.56		2.465	1.10345	0.896552	0.872211	0.774848
Cox7a1	99	170.8	195.71	181.7	181.67	179.75	222.72	239.85		134.9	0.733877	1.26612	1.45078	1.34692	1.3467	1.33247	1.651	1.77798	Cox7a2	276.8	279.92	267.58	276.8	344.98	321.82		278.36	0.994396	1.0056	0.961273	0.994396	1.23933	1.15613	Complex IV	Cox7a2	234.57	228.45	177.95	193.09	209.37	212.64	303.12	271.31		231.51	1.01322	0.986782	0.768649	0.834046
Cox7a2	330.13	443.06	462.51	439.19	484.58	478.71	554.65	612.45		386.595	0.853943	1.14606	1.19637	1.13605	1.25346	1.23827	1.43471	1.58422	Cox7a2l	78.16	76.76	63.28	78.16	66.4	69.65		77.46	1.00904	0.990963	0.816938	1.00904	0.857217	0.899174	Complex IV	Cox7a2l	70.93	71.53	69.04	75.66	68.86	69.74	98.41	95.11		71.23	0.995788	1.00421	0.969255	1.06219
Cox7a2l	96.6	99.83	120.69	108.51	104.03	104.54	111.96	128.13		98.215	0.983556	1.01644	1.22883	1.10482	1.05921	1.0644	1.13995	1.30459	Cox7b	236.88	269.73	212.25	236.88	250.28	269.55		253.305	0.935157	1.06484	0.837923	0.935157	0.988058	1.06413	Complex IV	Cox7b	148.83	170.59	119.42	126.85	131.73	135.59	184.47	166.36		159.71	0.931877	1.06812	0.74773	0.794252
Cox7b	317.35	371.83	398.77	432.25	410.99	425.99	465.01	515.74		344.59	0.92095	1.07905	1.15723	1.25439	1.19269	1.23622	1.34946	1.49668	Cox8a	591.28	642.47	672.58	591.28	657.14	591.05		616.875	0.958509	1.04149	1.0903	0.958509	1.06527	0.958136	Complex IV	Cox8a	474.22	487.42	351.37	336.37	387.49	398.72	408.84	359.41		480.82	0.986273	1.01373	0.730772	0.699576
Cox8a	732.38	1089.99	998.37	953.47	1199.94	1175.15	1049.37	1231.35		911.185	0.803767	1.19623	1.09568	1.04641	1.3169	1.28969	1.15165	1.35137
[truncated: 4 more columns]

## Sheet: Extended Data Figure 4f
Tracer		E10.5	E10.5	E10.5	E10.5	E10.5	E10.5	E11.5	E11.5	E11.5	E11.5	E11.5	E11.5	E11.5	E11.5	E11.5	E12.5	E12.5	E12.5	E12.5	E12.5	E12.5	E12.5	E12.5	E12.5	E12.5	E12.5	E12.5	E12.5	E12.5	E12.5	E12.5	E12.5	E12.5	E12.5
[U-13C]glucose		HEART	HEART	HEART	HEART	HEART	HEART	HEART	HEART	HEART	HEART	HEART	HEART	HEART	HEART	HEART	HEART	HEART	HEART	HEART	HEART	HEART	HEART	HEART	HEART	HEART	HEART	HEART	HEART	HEART	HEART	HEART	HEART	HEART	HEART
Compound	Label	WT90.E6H	WT90.E7H	WT90.E8H	WT91.E7H	WT91.E8H	WT91.E9H	WT82.E4H	WT82.E5H	WT82.E6H	WT83.E5H	WT83.E6H	WT84.E5H	WT84.E6H	WT84.E7H	WT84.E8H	WT85.E5H	WT85.E6H	WT85.E7H	WT85.E8H	WT70.EH1	WT70.EH2	WT70.EH3	WT70.EH4	WT70.EH5	WT70.EH6	WT70.EH7	WT16.E1.H	WT16.E2.H	WT16.E3.H	WT16.E4.H	WT16.E5.H	WT16.E6.H	WT16.E7.H	WT16.E8.H
PYRUVATE	0	0.583525	0.613684	0.607739	0.596632	0.531829	0.592619	0.679647	0.668829	0.670187	0.545084	0.555421	0.624934	0.63533	0.592929	0.621835	0.649727	0.676278	0.687948	0.69068	0.706917	0.706177	0.667165	0.699971	0.718706	0.696866	0.726082	0.756838	0.744962	0.778789	0.746876	0.741011	0.768109	0.756939	0.747172
PYRUVATE	1	0.0825648	0.073435	0.0475519	0.0454627	0.0652543	0.0765432	0.0406226	0.0569728	0.0595261	0.0540428	0.0484674	0.060199	0.0514671	0.0694021	0.0569437	0.110835	0.0589908	0.047675	0.0512579	0.0314879	0.0422623	0.0461689	0.0462483	0.0368178	0.0446829	0.0364984	0.0172194	0.0271646	0.0290808	0.0328897	0.0244764	0.0266186	0.0252532	0.0235791
PYRUVATE	2	0.0348985	0.0369076	0.0290356	0.0266724	0.0388341	0.0256659	0.0127475	0.0150238	0.0122394	0.0412042	0.0376899	0.0319073	0.0258307	0.0265959	0.0334883	0.0108332	0.0260681	0.0195631	0.0236001	0.00698227	0.00985795	0.0127594	0.0100176	0.00781994	0.0121565	0.00812384	0	0.00188861	0.00309762	0	0.00353082	0.00483347	0.00101336	0
PYRUVATE	3	0.299012	0.275973	0.315673	0.331233	0.364083	0.305171	0.266983	0.259174	0.258048	0.359669	0.358421	0.28296	0.287373	0.311073	0.287733	0.228605	0.238663	0.244813	0.234462	0.254612	0.241702	0.273907	0.243763	0.236656	0.246294	0.229295	0.225942	0.225984	0.189032	0.220234	0.230982	0.200439	0.216794	0.229249
CITRATE	0	0.680231	0.675895	0.69829	0.655678	0.716741	0.747959	0.725265	0.783918	0.748898	0.753194	0.756319	0.728565	0.800733	0.715147	0.769021	0.668226	0.67368	0.669717	0.684515	0.750702	0.772091	0.780493	0.799236	0.756959	0.79176	0.812059	0.695481	0.754864	0.742207	0.747772	0.751149	0.770256	0.743646	0.778563
CITRATE	1	0.101487	0.0696977	0.101525	0.119943	0.0828698	0.0577759	0.100501	0.0909716	0.100214	0.0757688	0.0581683	0.0993048	0.0757028	0.10607	0.079644	0.134567	0.115906	0.129269	0.117124	0.103778	0.0967635	0.0839803	0.0821131	0.11011	0.082847	0.0720992	0.143051	0.101177	0.119817	0.0963945	0.110984	0.097904	0.106224	0.0903019
CITRATE	2	0.0800487	0.112378	0.0900739	0.122302	0.0982778	0.0926177	0.118605	0.0736311	0.101998	0.095584	0.104916	0.113528	0.0660281	0.113408	0.0892535	0.125123	0.134042	0.124364	0.129057	0.0912523	0.0790477	0.087726	0.0769887	0.0860806	0.0828099	0.073279	0.11644	0.0970059	0.0954762	0.107587	0.102475	0.0975118	0.109861	0.0991206
CITRATE	3	0.0693419	0.03395	0.0685357	0.0450997	0.0521179	0.0561123	0.0358034	0.029811	0.0280053	0.0388115	0.0449666	0.0352361	0.038991	0.036723	0.0363501	0.0502451	0.0518782	0.0531952	0.0503331	0.0362576	0.0349417	0.0361031	0.0327217	0.027919	0.030412	0.0316736	0.0286588	0.0304484	0.0235286	0.032543	0.0234174	0.0207364	0.0327446	0.0214079
CITRATE	4	0.0450032	0.0712819	0.0221162	0.0412497	0.0334922	0.0312038	0.0139087	0.0178211	0.012513	0.0243071	0.0215623	0.0184328	0.0111935	0.0180604	0.0226326	0.0131841	0.0191376	0.0164109	0.0118892	0.0168175	0.0135366	0.00694041	0.00426464	0.0152857	0.0086358	0.00747343	0.0126657	0.0135267	0.0177096	0.0090811	0.00709648	0.012154	0.00583219	0.010501
CITRATE	5	0.0163105	0.0245871	0.0125476	0.01224	0.0136543	0.00844234	0.0041722	0.00359075	0.0083715	0.0123351	0.0140682	0.00436191	0.00377263	0.00838045	0.00245032	0.00583346	0.00373072	0.00704302	0.00708112	0.000464583	0.00210689	0.00334388	0.00397081	0.0036464	0.00298058	0.00256148	0.00188126	0	0.00126146	0.00436429	0.00487861	0.000284927	0.000656128	0.000105157
CITRATE	6	0.00757772	0.0122111	0.00691221	0.00348832	0.0028465	0.00588899	0.00174472	0.000256915	0	0	0	0.000571335	0.00357907	0.00221126	0.00064826	0.00282166	0.00162632	0	0	0.0007281	0.00151289	0.00141327	0.000705411	0	0.000554826	0.000854529	0.00182349	0.00297869	0	0.0022582	0	0.0011528	0.00103669	0
citrate	sum	0.319769	0.324105	0.30171	0.344322	0.283259	0.252041	0.274735	0.216082	0.251102	0.246806	0.243681	0.271435	0.199267	0.284853	0.230979	0.331774	0.32632	0.330283	0.315485	0.249298	0.227909	0.219507	0.200764	0.243041	0.20824	0.187941	0.304519	0.245136	0.257793	0.252228	0.248851	0.229744	0.256354	0.221437
pyruvate	sum	0.416475	0.386316	0.392261	0.403368	0.468171	0.407381	0.320353	0.331171	0.329813	0.454916	0.444579	0.375066	0.36467	0.407071	0.378165	0.350273	0.323722	0.312052	0.30932	0.293083	0.293823	0.332835	0.300029	0.281294	0.303134	0.273918	0.243162	0.255038	0.221211	0.253124	0.258989	0.231891	0.243061	0.252828
citrate/pyruvate		0.7678	0.838965	0.769158	0.853619	0.605032	0.618687	0.857599	0.65248	0.761346	0.542532	0.548118	0.723699	0.546431	0.699763	0.610788	0.947189	1.00803	1.05842	1.01993	0.850606	0.77567	0.659507	0.66915	0.864012	0.686958	0.686123	1.25233	0.961177	1.16537	0.996461	0.960857	0.990742	1.05469	0.875838

## Sheet: Extended Data Figure 4g
																													E9.5	E9.5	E9.5	E9.5	E9.5	E9.5	E10.5	E10.5	E10.5	E10.5	E10.5	E10.5	E11.5	E11.5	E11.5	E11.5	E11.5	E11.5	E12.5	E12.5	E12.5
Probe Set ID	Species	Source	Search_Key	Transcript	ILMN_Gene	Source_Reference_ID	RefSeq_ID	Entrez_Gene_ID	GI	Accession	Symbol	Protein_Product	Array_Address_Id	Probe_Type	Probe_Start	SEQUENCE	Chromosome	Probe_Chr_Orientation	Probe_Coordinates	Cytoband	Definition	Ontology_Component	Ontology_Process	Ontology_Function	Synonyms	Obsolete_Probe_Id	GB_ACC	Sample	767	768	769	770	771	772	773	774	775	776	777	778	779	780	781	782	783	784	785	786	787
ILMN_2888713	Mus musculus	RefSeq	ILMN_238225	ILMN_238225	COX7A2L	NM_009187.1	NM_009187.1	20463	6677976	NM_009187.1	Cox7a2l	NP_033213.1	1260554	S	237	GGTTTCCACCTGAAACGAGGCCTTCCAGACCAAATGCTTTACCGGACCAC	17	-	83411004-83411053	17qE4	Mus musculus cytochrome c oxidase subunit VIIa polypeptide 2-like (Cox7a2l), mRNA.	mitochondrial electron transport chain [goid 5746] [evidence IEA]; mitochondrion [goid 5739] [evidence IEA]	electron transport [goid 6118] [evidence IEA]	cytochrome-c oxidase activity [goid 4129] [evidence IEA]; electron carrier activity [goid 9055] [evidence IEA]	EB1; Silg81; SIG-81; COX7AR; SIG81; MGC103208; COX7RP		NM_009187.1	ILMN_2888713	3344.43	3149.05	3215.82	3861.62	3277.82	3396.78	4091.17	3673.76	3514.55	3955.72	3909.6	3875.68	4217.75	4031.71	3914.07	3711.25	4098.69	4311.73	4368.18	4142.78	4055.45
ILMN_2616405	Mus musculus	RefSeq	ILMN_211493	ILMN_211493	COX6B	NM_025628.1	NM_025628.1	110323	13385089	NM_025628.1	Cox6b	NP_079904.1	780093	S	150	CTGCCCCCTTTGACAGCCGCTTCCCCAACCAGAACCAGACTAAGAACTGT	7	-	30333275-30333324	7qB1	Mus musculus cytochrome c oxidase, subunit VIb polypeptide 1 (Cox6b1), mRNA.	mitochondrial inner membrane [goid 5743] [evidence IDA]; mitochondrion [goid 5739] [evidence IDA]; mitochondrial inner membrane [goid 5743] [evidence IDA]; mitochondrion [goid 5739] [evidence IDA]			2010000G05Rik; Cox6b	scl0110323.3_24-S-2	NM_025628.1	ILMN_2616405	7518.22	7338.26	6534.26	7030.41	7161.21	7704.41	8652.38	8117.74	8299.7	8689.76	8492.76	7284.7	7955.86	8035.75	8888.82	9280.44	7953.74	8124.61	9092.98	8112.61	10295
ILMN_3160517	Mus musculus	RefSeq	ILMN_239477	ILMN_239477	COX17	NM_001017429.2	NM_001017429.2	12856	83816953	NM_001017429.2	Cox17	NP_001017429.1	6290392	S	65	TTGCGCGTGTGCGCTCATAGTTGCTTTCGCCTGGAAAGATGCCGGGACTG	16	+	38347149-38347186:38347187-38347198	16qB3	Mus musculus cytochrome c oxidase, subunit XVII assembly protein homolog (yeast) (Cox17), mRNA.	mitochondrion [goid 5739] [evidence IEA]; mitochondrial intermembrane space [goid 5758] [evidence IEA]	copper ion transport [goid 6825] [evidence IEA]; protein folding [goid 6457] [evidence IEA]	enzyme activator activity [goid 8047] [evidence IMP]; copper ion binding [goid 5507] [evidence IDA]; metal ion binding [goid 46872] [evidence IEA]; copper chaperone activity [goid 16531] [evidence IEA]	AI037035	GI_83816953-S-2	NM_001017429.2	ILMN_3160517	5280.4	5270.83	4827.05	5118.77	5261.64	6344.89	5865.29	5501.09	6330.5	5810.84	5474.08	5135.61	5492.65	5773.31	5427.34	5511.3	5630	5960.37	6064.43	5935.83	6895.4
ILMN_1251771	Mus musculus	RefSeq	ILMN_223470	ILMN_223470	CYC1	NM_025567.1	NM_025567.1	66445	13385005	NM_025567.1	Cyc1	NP_079843.1	5560451	S	756	GGCCAGGCCATTGGCATGGCTCCTCCCATCTACACAGAAGTCTTGGAGTA	15	+	76172411-76172460	15qD3	Mus musculus cytochrome c-1 (Cyc1), mRNA.	mitochondrial inner membrane [goid 5743] [evidence IDA]; mitochondrion [goid 5739] [evidence IDA]; membrane [goid 16020] [evidence IEA]	transport [goid 6810] [evidence IEA]	heme binding [goid 20037] [evidence IEA]; iron ion binding [goid 5506] [evidence IEA]; metal ion binding [goid 46872] [evidence IEA]	AA408921; 2610002H19Rik	scl066445.5_23-S-1	NM_025567.1	ILMN_1251771	3055.31	3879.69	3350.15	3728.62	3533.92	3461.45	3107.65	3191.28	3337.2	3268.41	3056.95	2940.63	3081.77	2646.32	3048.43	2764.89	2490.59	2645.59	2252.72	1826.87	2150.1
ILMN_3155380	Mus musculus	RefSeq	ILMN_223048	ILMN_223048	CYCS	NM_007808.3	NM_007808.3	13063	84794559	NM_007808.3	Cycs	NP_031834.1	830056	A	1053	ATACCCACTCAGAAACACACATAACTGGAATTCGATTAGGAATGGCACTC	6	-	50494105-50494154	6qB2.3	Mus musculus cytochrome c, somatic (Cycs), mRNA.	soluble fraction [goid 5625] [evidence IDA]; cytosol [goid 5829] [evidence IDA]; mitochondrion [goid 5739] [evidence IDA]; soluble fraction [goid 5625] [evidence IDA]; cytosol [goid 5829] [evidence IDA]; mitochondrion [goid 5739] [evidence IDA]	caspase activation via cytochrome c [goid 8635] [evidence IMP]; transport [goid 6810] [evidence IEA]; positive regulation of apoptosis [goid 43065] [evidence IDA]; caspase activation via cytochrome c [goid 8635] [evidence IMP]; transport [goid 6810] [evidence IEA]; positive regulation of apoptosis [goid 43065] [evidence IDA]	iron ion binding [goid 5506] [evidence IEA]; metal ion binding [goid 46872] [evidence IEA]; heme binding [goid 20037] [evidence IEA]; iron ion binding [goid 5506] [evidence IEA]; metal ion binding [goid 46872] [evidence IEA]; heme binding [goid 20037] [evidence IEA]			NM_007808.3	ILMN_3155380	486.98	668.025	658.747	965.169	563.92	274.883	297.129	315.022	254.901	325.12	331.833	484.591	376.086	348.313	247.285	273.236	327.149	347.213	291.243	291.614	192.877
ILMN_2666061	Mus musculus	RefSeq	ILMN_215988	ILMN_215988	NDUFA4	NM_010886.1	NM_010886.1	17992	33563265	NM_010886.1	Ndufa4	NP_035016.1	3780398	S	147	TGGAGCAGGGGGTACTGGAGCAGCACTGTATGTGATGCGCTTGGCACTGT	6	-	11856035-11856084	6qA1	Mus musculus NADH dehydrogenase (ubiquinone) 1 alpha subcomplex, 4 (Ndufa4), mRNA.	mitochondrial inner membrane [goid 5743] [evidence IDA]; mitochondrion [goid 5739] [evidence IDA]		NADH dehydrogenase (ubiquinone) activity [goid 8137] [evidence IEA]; oxidoreductase activity [goid 16491] [evidence IEA]	MLRQ	scl017992.3_16-S-2	NM_010886.1	ILMN_2666061	5797.09	4897.28	6253.49	7069.7	5062.09	5473.08	4402.6	4494.34	4514.34	4440.64	4494.79	5725.07	6150.35	4577.67	4185.76	3999.75	4470.32	5206.07	3927.49	3808.96	3628.49
ILMN_2629044	Mus musculus	RefSeq	ILMN_212671	ILMN_212671	NDUFA7	NM_023202.2	NM_023202.2	66416	24475772	NM_023202.2	Ndufa7	NP_075691.1	6620670	S	211	CCCTCAATCATCATGTCCTCACAAAAGGCCCTGGTGTCAGGCAAGGCCGC	17	+	33435740-33435789	17qB1	Mus musculus NADH dehydrogenase (ubiquinone) 1 alpha subcomplex, 7 (B14.5a) (Ndufa7), mRNA.	mitochondrial inner membrane [goid 5743] [evidence IEA]; mitochondrion [goid 5739] [evidence IDA]	ATP synthesis coupled electron transport [goid 42773] [evidence IEA]		2400007M02Rik; 14.5kDa	scl066416.3_80-S-10	NM_023202.2	ILMN_2629044	4445.39	4184.65	4583.8	5000.66	3944.79	5003.06	4971.2	3656.9	3959.82	3873.37	4056.88	4058.21	5272.4	4441.63	4757.52	3713.31	4369.75	4989.86	4513.45	4437.67	4701.91
ILMN_2880067	Mus musculus	RefSeq	ILMN_217333	ILMN_217333	NDUFA8	NM_026703.1	NM_026703.1	68375	21312011	NM_026703.1	Ndufa8	NP_080979.1	4220519	S	460	TGCCAGAGAATCCTTATCACTCAAGAGCAAGGCCAGAGCCCAACCCTGTG	2	-	35858572-35858621	2qB	Mus musculus NADH dehydrogenase (ubiquinone) 1 alpha subcomplex, 8 (Ndufa8), mRNA.	mitochondrial inner membrane [goid 5743] [evidence IDA]; mitochondrion [goid 5739] [evidence IDA]; mitochondrial inner membrane [goid 5743] [evidence IDA]; mitochondrion [goid 5739] [evidence IDA]			AW261656; 0610033L03Rik		NM_026703.1	ILMN_2880067	4024.4	5175.86	4499.96	4423.38	4891.42	4672.78	4668.82	4399.36	4593.79	4686.89	4308.9	4469.22	4508.91	4274.72	4581	4553.94	4274.19	4700.45	4040.35	4010.85	4113.67
ILMN_2734511	Mus musculus	RefSeq	ILMN_221363	ILMN_221363	NDUFB3	NM_025597.1	NM_025597.1	66495	13385053	NM_025597.1	Ndufb3	NP_079873.1	2900301	S	175	CATTAGAAACGGTGCAGAAGAAGCTTGCTGCCCGAGGGCTGAGGGATCCA	1	+	58535738-58535787	1qC1.3	Mus musculus NADH dehydrogenase (ubiquinone) 1 beta subcomplex 3 (Ndufb3), mRNA.	mitochondrial inner membrane [goid 5743] [evidence IDA]; mitochondrion [goid 5739] [evidence IDA]	electron transport [goid 6118] [evidence IEA]	NADH dehydrogenase activity [goid 3954] [evidence IEA]; NADH dehydrogenase (ubiquinone) activity [goid 8137] [evidence IEA]; oxidoreductase activity [goid 16491] [evidence IEA]	2700033I16Rik; AI415450	scl066495.2_23-S-10	NM_025597.1	ILMN_2734511	2859.79	3003.51	2717.28	3104.36	3016.98	2938.17	2373.95	2674.35	2703.38	2748.74	2609.96	2783.7	2741.67	2536.92	2403.34	2236.99	2767.58	2608.55	2387.84	2436.44	2556.74
ILMN_1248304	Mus musculus	RefSeq	ILMN_223694	ILMN_223694	NDUFAF1	NM_027175.2	NM_027175.2	69702	31980801	NM_027175.2	Ndufaf1	NP_081451.3	4010689	S	1336	CTTACTTAAGACGGTAAGTACAGCATGGCCTCTCAGTGGAAGTTCTTCTG	2	-	119346957-119347006	2qE5	Mus musculus NADH dehydrogenase (ubiquinone) 1 alpha subcomplex, assembly factor 1 (Ndufaf1), mRNA.	mitochondrion [goid 5739] [evidence IDA]	protein folding [goid 6457] [evidence IEA]	NADH dehydrogenase (ubiquinone) activity [goid 8137] [evidence IEA]	2410001M24Rik; CGI-65; CIA30	scl18802.5.1_208-S-1	NM_027175.2	ILMN_1248304	1797	1874.52	2034.93	2047.38	1920.6	1731.26	1809.1	1773.41	1682.18	1819.69	1806.04	1773.58	1670.79	1769.13	1555.32	1665.63	1797.85	1767.27	1763.28	1662.3	1597.35
ILMN_2605004	Mus musculus	RefSeq	ILMN_210376	ILMN_210376	NDUFB9	NM_023172.2	NM_023172.2	66218	31340601	NM_023172.2	Ndufb9	NP_075661.1	4860187	S	369	TGTATCCTGATTACTTTTCCAAGAGAGAGCAGTGGAAGAAGCTGAGGATG	15	+	58767481-58767530	15qD1	Mus musculus NADH dehydrogenase (ubiquinone) 1 beta subcomplex, 9 (Ndufb9), mRNA.	mitochondrial inner membrane [goid 5743] [evidence IDA]; mitochondrion [goid 5739] [evidence IDA]			1190008J14Rik	scl066218.3_27-S-3	NM_023172.2	ILMN_2605004	1563.44	1546.32	1692.75	1801.65	1254.47	741.3	885.329	1047.16	882.729	1099.91	1164.47	1282.06	1445.05	1336.14	787.036	1105.52	1314.66	1605.82	1125.07	1135.29	717.8
ILMN_2900216	Mus musculus	RefSeq	ILMN_256266	ILMN_256266	NDUFB10	NM_026684.1	NM_026684.1	68342	58037108	NM_026684.1	Ndufb10	NP_080960.1	1300725	S	528	GCAGAAGCAGAGAATGCTGGAAGAAAGGAAGGCTGCGAGGCAGGAGGCTG	17	-	24449724-24449773	17qA3.3	Mus musculus NADH dehydrogenase (ubiquinone) 1 beta subcomplex, 10 (Ndufb10), mRNA.	mitochondrial inner membrane [goid 5743] [evidence IDA]; mitochondrion [goid 5739] [evidence IDA]		NADH dehydrogenase (ubiquinone) activity [goid 8137] [evidence IEA]	PDSW; 0610011B04Rik; 22kDa		NM_026684.1	ILMN_2900216	1502.51	1687.75	1532.73	1588.54	1463.97	1063.68	942.132	1011.83	936.007	1005.9	1052.8	1230.96	1475.28	1133.24	937.011	1047.56	1131.31	1208.15	1070.69	1027.83	725.7
ILMN_2769065	Mus musculus	RefSeq	ILMN_209086	ILMN_209086	SDHB	NM_023374.3	NM_023374.3	67680	34328285	NM_023374.3	Sdhb	NP_075863.2	3180075	S	607	TCTGAAGAAGAAGGATGAGTCCCAGGAGGGCAAGCAACAGTATCTGCAGT	4	+	140529622-140529671	4qD3	Mus musculus succinate dehydrogenase complex, subunit B, iron sulfur (Ip) (Sdhb), mRNA.	membrane [goid 16020] [evidence IEA]; mitochondrion [goid 5739] [evidence IDA]; mitochondrial inner membrane [goid 5743] [evidence IDA]; membrane [goid 16020] [evidence IEA]; mitochondrion [goid 5739] [evidence IDA]; mitochondrial inner membrane [goid 5743] [evidence IDA]; membrane [goid 16020] [evidence IEA]; mitochondrion [goid 5739] [evidence IDA]; mitochondrial inner membrane [goid 5743] [evi…	transport [goid 6810] [evidence IEA]; transport [goid 6810] [evidence IEA]; transport [goid 6810] [evidence IEA]	4 iron, 4 sulfur cluster binding [goid 51539] [evidence IEA]; succinate dehydrogenase (ubiquinone) activity [goid 8177] [evidence IEA]; 2 iron, 2 sulfur cluster binding [goid 51537] [evidence IEA]; metal ion binding [goid 46872] [evidence IEA]; electron carrier activity [goid 9055] [evidence IEA]; iron ion binding [goid 5506] [evidence IEA]; 3 iron, 4 sulfur cluster binding [goid 51538] [evidence…	0710008N11Rik	scl067680.5_8-S-10	NM_023374.3	ILMN_2769065	2315.22	2865.97	2584.03	3165.71	2893.38	2097.94	1937.1	2042.06	1876.97	2114.29	2087.81	2434.49	2469.57	2102.32	1755.93	1758.95	2078.32	2240.59	1739.23	1778.61	1463.8
[truncated: 8 more columns]

## Sheet: U13C_GLN_Serial_Fetal_gd12.5
		0	0	0	0	30	30	30	30	60	60	60	60	60	60	120	120	120	120	120	150	150	150	150	180	180	180	240	240	240	260	300	300	0	0	0	30	30	30	60	60	60	120	120	120	120	120	150	150
		BRAIN	BRAIN	BRAIN	BRAIN	BRAIN	BRAIN	BRAIN	BRAIN	BRAIN	BRAIN	BRAIN	BRAIN	BRAIN	BRAIN	BRAIN	BRAIN	BRAIN	BRAIN	BRAIN	BRAIN	BRAIN	BRAIN	BRAIN	BRAIN	BRAIN	BRAIN	BRAIN	BRAIN	BRAIN	BRAIN	BRAIN	BRAIN	HEART	HEART	HEART	HEART	HEART	HEART	HEART	HEART	HEART	HEART	HEART	HEART	HEART	HEART	HEART	HEART
Compound	Label	WT113.E1B.0	WT116.E1B.0	WT120.E1B.0	WT121.E1B.0	WT113.E2B.30	WT116.E2B.30	WT120.E2B.30	WT121.E2B.30	WT113.E4B.60	WT116.E3B.60	WT120.E3B.60	WT120.E4B.60	WT121.E3B.60	WT121.E4B.60	WT113.E5B.120	WT116.E4B.120	WT120.E5B.120	WT120.E6B.120	WT121.E5B.120	WT120.E7B.150	WT120.E8B.150	WT121.E6B.150	WT121.E7B.150	WT113.E7B.180	WT116.E5B.180	WT116.E6B.180	WT113.E8B.240	WT116.E7B.240	WT116.E8B.240	WT113.E9B.260	WT116.E10B.300	WT116.E9B.300	WT113.E1H.0	WT120.E1H.0	WT121.E1H.0	WT116.E2H.30	WT120.E2H.30	WT121.E2H.30	WT120.E4H.60	WT121.E3H.60	WT121.E4H.60	WT113.E5H.120	WT116.E4H.120	WT120.E5H.120	WT120.E6H.120	WT121.E5H.120	WT120.E7H.150	WT120.E8H.150
GLUTAMATE	0	1	1	0.990158	0.987133	1	1	0.990739	0.987766	1	1	0.997863	0.997061	0.989508	0.988134	1	0.990103	0.979058	0.980682	0.988872	0.978191	0.979007	0.993369	0.995011	0.98796	0.975087	0.974116	0.979818	0.977594	0.964135	0.964104	0.921424	0.951843	1	1	1	1	1	1	0.998975	1	1	1	0.991383	0.99221	0.991995	0.994816	0.98686	0.987147
GLUTAMATE	1	0	0	0.00984245	0.0128671	0	0	0.00926051	0.0122339	0	0	0	0.00293867	0.0104915	0.0118661	0	0.000317916	0.0138498	0.0101026	0.00806116	0.0130743	0.0119287	0	0	0.000952074	0.00880807	0.0118444	0.00531838	0.00158127	0.010542	0.0121505	0.0387757	0.0167608	0	0	0	0	0	0	0	0	0	0	0	0	0	0	0	0
GLUTAMATE	2	0	0	0	0	0	0	0	0	0	0	0	0	0	0	0	0	0	0	0	0	0	0	0	0	0	0	0	0	0	0	0	0	0	0	0	0	0	0	0	0	0	0	0	0	0	0	0	0
GLUTAMATE	3	0	0	0	0	0	0	0	0	0	0	0	0	0	0	0	0	0	0	0	0	0	0	0	0	0	0	0	0	0	0	0.00226185	0	0	0	0	0	0	0	0	0	0	0	0	0.00127724	0	0	0	0
GLUTAMATE	4	0	0	0	0	0	0	0	0	0	0	0	0	0	0	0	0	0	0	0	0	0	0	0	0	0	0	0	0	0	0	0.00169563	0	0	0	0	0	0	0	0	0	0	0	0	0	0	0	0	0
GLUTAMATE	5	0	0	0	0	0	0	0	0	0	0	0.00213743	0	0	0	0	0.00957943	0.00709197	0.00921544	0.00306678	0.00873456	0.00906421	0.00663109	0.00498874	0.0110875	0.0161048	0.0140395	0.0148635	0.020825	0.025323	0.0237452	0.0358426	0.0313958	0	0	0	0	0	0	0.00102453	0	0	0	0.00861728	0.00651279	0.00800489	0.00518441	0.0131404	0.0128527
GLUTAMINE	0	1	1	1	1	1	0.990923	0.993059	1	1	0.975909	0.943015	0.959997	0.962634	0.963934	1	0.869528	0.876179	0.87738	0.943781	0.884329	0.87294	0.873683	0.900149	0.872913	0.848658	0.842595	0.852638	0.83024	0.821908	0.827446	0.769606	0.789931	0.925797	0.990459	1	0.889679	0.955065	0.99851	0.927438	0.940891	0.932403	1	0.821307	0.855118	0.844759	0.951008	0.820326	0.810114
GLUTAMINE	1	0	0	0	0	0	0	0	0	0	0	0	0	0	0	0	0	0	0	0	0	0	0	0	0	0	0	0	0	0	0	0	0	0.0742033	0	0	0.110321	0	0	0	0	0	0	0	0.036816	0	0	0	0.015818
GLUTAMINE	2	0	0	0	0	0	0	0	0	0	0	0	0	0	0	0	0	0	0	0	0	0	0	0	0	0	0	0	0	0	0	0	0	0	0	0	0	0	0.00148956	0	0	0	0	0	0	0	0	0.00396502	0
GLUTAMINE	3	0	0	0	0	0	0	0	0	0	0	0	0	0	0	0	0	0	0	0	0	0	0	0	0	0	0	0	0	0	0	0	0	0	0.00954127	0	0	0.00361391	0	0	0	0	0	0.00557721	0	0	0	0.00778747	0
GLUTAMINE	4	0	0	0	0	0	0	0	0	0	0	0	0	0	0	0	0.00388735	0	0.000852743	0	0.000614616	0.000752781	0.00160616	0	0.00111711	0.00451737	0.00451134	0.00399965	0.00725307	0.006317	0.00649474	0.0127273	0.0131821	0	0	0	0	0	0	0	0	0.014235	0	0.00693683	0.00787981	0.00871641	0	0.023735	0
GLUTAMINE	5	0	0	0	0	0	0.00907706	0.00694085	0	0	0.0240911	0.0569848	0.0400033	0.0373659	0.0360658	0	0.126584	0.123821	0.121767	0.0562185	0.115056	0.126307	0.124711	0.0998506	0.12597	0.146825	0.152894	0.143362	0.162507	0.171775	0.166059	0.217667	0.196887	0	0	0	0	0.041321	0	0.0725617	0.0591088	0.0533621	0	0.166179	0.100187	0.146525	0.0489925	0.144186	0.174068
		0	0	0	0	30	30	30	30	60	60	60	60	60	60	120	120	120	120	120	150	150	150	150	180	180	180	240	240	240	260	300	300	0	0	0	30	30	30	60	60	60	120	120	120	120	120	150	150
		Brain	BRAIN	BRAIN	BRAIN	Brain	BRAIN	BRAIN	BRAIN	Brain	BRAIN	BRAIN	BRAIN	BRAIN	BRAIN	Brain	BRAIN	BRAIN	BRAIN	BRAIN	BRAIN	BRAIN	BRAIN	BRAIN	Brain	BRAIN	BRAIN	Brain	BRAIN	BRAIN	Brain	BRAIN	BRAIN	Heart	HEART	HEART	HEART	HEART	HEART	HEART	HEART	HEART	Heart	HEART	HEART	HEART	HEART	HEART	HEART
GLUTAMINE	5	0	0	0	0	0	0.00907706	0.00694085	0	0	0.0240911	0.0569848	0.0400033	0.0373659	0.0360658	0	0.126584	0.123821	0.121767	0.0562185	0.115056	0.126307	0.124711	0.0998506	0.12597	0.146825	0.152894	0.143362	0.162507	0.171775	0.166059	0.217667	0.196887	0	0	0	0	0.041321	0	0.0725617	0.0591088	0.0533621	0	0.166179	0.100187	0.146525	0.0489925	0.144186	0.174068
GLUTAMATE	5	0	0	0	0	0	0	0	0	0	0	0.00213743	0	0	0	0	0.00957943	0.00709197	0.00921544	0.00306678	0.00873456	0.00906421	0.00663109	0.00498874	0.0110875	0.0161048	0.0140395	0.0148635	0.020825	0.025323	0.0237452	0.0358426	0.0313958	0	0	0	0	0	0	0.00102453	0	0	0	0.00861728	0.00651279	0.00800489	0.00518441	0.0131404	0.0128527
GLUTAMINE	5	0	0	0	0	0	0.00907706	0.00694085	0	0	0.0240911	0.0569848	0.0400033	0.0373659	0.0360658	0	0.126584	0.123821	0.121767	0.0562185	0.115056	0.126307	0.124711	0.0998506	0.12597	0.146825	0.152894	0.143362	0.162507	0.171775	0.166059	0.217667	0.196887	0	0	0	0	0.041321	0	0.0725617	0.0591088	0.0533621	0	0.166179	0.100187	0.146525	0.0489925	0.144186	0.174068
GLUTAMATE	5	0	0	0	0	0	0	0	0	0	0	0.00213743	0	0	0	0	0.00957943	0.00709197	0.00921544	0.00306678	0.00873456	0.00906421	0.00663109	0.00498874	0.0110875	0.0161048	0.0140395	0.0148635	0.020825	0.025323	0.0237452	0.0358426	0.0313958	0	0	0	0	0	0	0.00102453	0	0	0	0.00861728	0.00651279	0.00800489	0.00518441	0.0131404	0.0128527
Compound	Label	WT113.E1B.0	WT116.E1B.0	WT120.E1B.0	WT121.E1B.0	WT113.E2B.30	WT116.E2B.30	WT120.E2B.30	WT121.E2B.30	WT113.E4B.60	WT116.E3B.60	WT120.E3B.60	WT120.E4B.60	WT121.E3B.60	WT121.E4B.60	WT113.E5B.120	WT116.E4B.120	WT120.E5B.120	WT120.E6B.120	WT121.E5B.120	WT120.E7B.150	WT120.E8B.150	WT121.E6B.150	WT121.E7B.150	WT113.E7B.180	WT116.E5B.180	WT116.E6B.180	WT113.E8B.240	WT116.E7B.240	WT116.E8B.240	WT113.E9B.260	WT116.E10B.300	WT116.E9B.300	WT113.E1H.0	WT120.E1H.0	WT121.E1H.0	WT116.E2H.30	WT120.E2H.30	WT121.E2H.30	WT120.E4H.60	WT121.E3H.60	WT121.E4H.60	WT113.E5H.120	WT116.E4H.120	WT120.E5H.120	WT120.E6H.120	WT121.E5H.120	WT120.E7H.150	WT120.E8H.150
glu/gln		#DIV/0!	#DIV/0!	#DIV/0!	#DIV/0!	#DIV/0!	0	0	#DIV/0!	#DIV/0!	0	0.0375088	0	0	0	#DIV/0!	0.0756762	0.0572758	0.075681	0.0545511	0.0759156	0.0717632	0.0531718	0.049962	0.088017	0.109687	0.0918251	0.103678	0.128149	0.14742	0.142992	0.164667	0.159461	#DIV/0!	#DIV/0!	#DIV/0!	#DIV/0!	0	#DIV/0!	0.0141194	0	0	#DIV/0!	0.0518554	0.0650066	0.0546317	0.10582	0.0911346	0.073837
[truncated: 40 more columns]
