# Supplementary material for: Compartmentalized metabolism supports midgestation mammalian development
Source: Nature. 2022 Apr 6;604(7905):349–53. doi: 10.1038/s41586-022-04557-9 (PMC9007737; doi:10.1038/s41586-022-04557-9)
Supplement: Supplementary file 11 — Source Data Extended Data Fig. 6 [file 41586_2022_4557_MOESM11_ESM.xlsx]

## Sheet: Extended Data Figure 6a
	Healthy	Healthy	Healthy	Healthy	Healthy	Healthy	Healthy	Healthy	Healthy	Healthy	Healthy	Healthy	Healthy	Healthy	Healthy	Healthy	Healthy	Mutant	Mutant	Mutant	Mutant
	Mouse 1	Mouse 2	Mouse 3	Mouse 4	Mouse 5	Mouse 6	Mouse 7	Mouse 8	Mouse 9	Mouse 10	Mouse 11	Mouse 12	Mouse 13	Mouse 14	Mouse 15	Mouse 16	Mouse 17	Mouse 18	Mouse 19	Mouse 20	Mouse 21
somites	21	20	21	19	20	23	23	20	19	20	19	20	20	21	21	20	19	19	20	21	24

## Sheet: Extended Data Figure 6c_d
		Healthy	Healthy	Mutant	Mutant	Healthy	Mutant	Healthy	Healthy	Healthy
ROUND 1		HET	HET	MUT	MUT	HET	MUT	WT	WT	HET
% total		E1	E2	E3	E4	E5	E6	E7	E8	E9			Healthy	Mutant	FC	Healthy	Mutant
CD71+/Ter119-	Q1	0.4	0.6	0	0.1	0	0	0	0	0		CD71+/Ter119-	0.166667	0.0333333
CD71+/Ter119+	Q2	0	0.1	0.9	4.3	4.9	1.7	1.4	4.1	8.2		CD71+/Ter119+	3.11667	2.3	CD71+/Ter119+	1	0.737968
CD71-/Ter119-	Q3	32.9	25.9	44.6	32.5	31.7	38.8	32.5	35.2	30.8		CD71-/Ter119-	31.5	38.6333	CD71-/Ter119-	1	1.22646
CD71-/Ter119+	Q4	4.5	2.3	0.3	1.6	6.2	1.6	1.6	4.7	4.4		CD71-/Ter119+	3.95	1.16667
CD71+/Ter119+	Q2	0	0.0320856	0.28877	1.37968	1.57219	0.545455	0.449198	1.31551	2.63102
ROUND 2		Mutant	Mutant	Healthy	Mutant	Healthy	Healthy	Healthy	Healthy
		E1	E2	E3	E4	E5	E6	E7	E8
30K cells	%total	MUT	MUT	WT	MUT	WT	HET	HET	HET				Healthy	Mutant	FC	Healthy	Mutant
CD71+/Ter119-	Q1	0	0	0	0	0	0.1	0	0			CD71+/Ter119-	0	0.0333333
CD71+/Ter119+	Q2	0.1	0	0.5	0.1	0.5	0.7	0.6	0.6			CD71+/Ter119+	0.24	0.633333	CD71+/Ter119+	1	2.63889
CD71-/Ter119-	Q3	10.4	11.5	13.8	11.8	11.9	10.3	10	9.3			CD71-/Ter119-	11.88	9.86667	CD71-/Ter119-	1	0.830527
CD71-/Ter119+	Q4	0.1	0.1	0	0	0	0.1	0	0			CD71-/Ter119+	0.04	0.0333333
CD71+/Ter119+	Q2	0.416667	0	2.08333	0.416667	2.08333	2.91667	2.5	2.5	FC from Healthy
MEP % parent		5.4	6.3	3.9	3.4	3.4	2	1.5	1.8			MEP % parent	4.48	1.76667	MEP % parent	1	0.394345
FC from healthy		1.20536	1.40625	0.870536	0.758929	0.758929	0.446429	0.334821	0.401786
% total		0.6	0.7	0.5	0.4	0.4	0.2	0.2	0.2
% Alive		63.1	65.8	63.9	65.8	57.3	67.3	55.7	56.4
% Dead		36.9	34.2	36.1	34.2	42.7	32.7	44.3	43.6			% Dead	36.82
FC from healthy		1.00217	0.928843	0.980445	0.928843	1.1597	0.888104	1.20315	1.18414
ROUND 3		E1	E2	E3	E4	E5	E6	E7
2021-04-04		WT	WT	WT	HET	HET	WT	MUT
30K cells	%total												Healthy	Mutant	FC	Healthy	Mutant
CD71+/Ter119-	Q1	0.5	0.2	0.1	0.6	0.1	0.2	0.4				CD71+/Ter119-	0.283333	0.4
CD71+/Ter119+	Q2	0.9	0.9	2.1	0.4	0.9	1.1	0.2				CD71+/Ter119+	1.05	0.2	CD71+/Ter119+	1	0.190476
CD71-/Ter119-	Q3	43.7	39.9	37.7	43.7	36.4	35.4	41				CD71-/Ter119-	39.4667	41	CD71-/Ter119-	1	1.03885
CD71-/Ter119+	Q4	0	0	0	0	0	0	0				CD71-/Ter119+	0	0
CD71+/Ter119+	Q2	0.857143	0.857143	2	0.380952	0.857143	1.04762	0.190476
MEP % parent		0.4	0.5	0.5	0.5	0.3	0.4	1.7				MEP % parent	0.433333	1.7	MEP % parent	1	3.92308
FC from healthy		0.923077	1.15385	1.15385	1.15385	0.692308	0.923077	3.92308
% total		0.2	0.2	0.2	0.2	0.1	0.1	0.7
% Alive		62.9	58.1	58.4	64.4	55.4	53.7	55.5
% Dead		37.1	41.9	41.6	35.6	44.6	46.3	44.5	100			% Dead	41.1833
FC from healthy		0.90085	1.0174	1.01012	0.864427	1.08296	1.12424	1.08053	2.42817

## Sheet: Extended Data Figure 6e_f
RBC				WBC					Platelets
AGE (years)	Normal	Low		AGE (years)	Normal	High	Low		AGE (years)	Normal	High	Low
0.3	3.88			0.3	11.2				0.3	195
0.3		2.53		0.3	15.1				0.3		735
0.3		2.79		0.3	10.4				0.3		609
0.3	3.54			0.3	7.4				0.3		509
0.3	3.58			0.3	9.6				0.3		511
0.6	4.3			0.6	11.8				0.6		482
0.9	4.15			0.9		19.6			0.9		531
0.9	3.94			0.9	7.8				0.9		471
1.2	4.13			1.2		21.8			1.2		792
1.2		3.37		1.2	9.4				1.2		513
1.2	4.16			1.2	12.3				1.2		655
1.3	3.79			1.3	9.5				1.3		521
1.3		3.41		1.3	6.3				1.3		451
1.3	3.88			1.3	10.6				1.3	206
1.7	3.87			1.7	7.4				1.7			86
2	4.27			2	13.6				2	418
3.2		3.49		3.2	6.2				3.2	244
3.2		3.21		3.2			3.5		3.2	204
3.2		3.27		3.2			3.1		3.2	205
3.3		3.52		3.3			3.7		3.3	243
3.3	3.76			3.3	6.6				3.3	423
3.3		3.44		3.3	9.3				3.3	421
4	4.01			4	13.3				4		559
4.1	3.76			4.1	8.4				4.1	446
4.1		3.33		4.1	9.4				4.1		479
4.1		3.06		4.1	8				4.1	365
4.1	4.29			4.1	9				4.1	334
4.1	4.2			4.1	8.8				4.1	315
4.1	4.24			4.1	7.2				4.1	359
4.1	3.91			4.1	7.4				4.1	186
4.1	4.07			4.1			4.6		4.1	251
4.1	4.06			4.1	5.5				4.1	248
4.7		3.47		4.7	13.6				4.7	307
5.4	3.82			5.4	6.5				5.4	361
7.3		3.48		7.3	8.2				7.3	247
8.2		3.3		8.2	5.2				8.2	323
8.5		2.91		8.5			4.4		8.5	259
11.4		3.31		11.4		15.2			11.4	368
11.4		3.31		11.4	5.7				11.4	255
12		3.15		12	8.5				12	377
12		2.68		12	5.9				12	289
12		2.51		12	5.9				12	304
12.1		2.87		12.1	7.7				12.1	354
12.1		2.68		12.1	7.4				12.1	334
12.1		2.73		12.1	6.8				12.1			90
12.1		2.85		12.1	9.2				12.1	390
12.1		2.71		12.1		22.9			12.1		539
12.1		2.18		12.1	13.4				12.1	392
12.1		2.23		12.1	12.2				12.1	363
12.1		3.23		12.1	8.7				12.1	367
12.2		3.09		12.2	8.1				12.2	401
12.2		3.3		12.2	9.3				12.2	424
12.2		3.33		12.2	6.3				12.2	363
12.4		2.72		12.4	6.8				12.4		563
12.4		2.85		12.4	5.1				12.4		510
12.6		3.2		12.6	6.1				12.6	442
12.7		3.33		12.7	6				12.7	426
12.8		2.68		12.8	5				12.8	351
12.8		2.34		12.8	6.5				12.8	343
12.8		3.4		12.8	8.4				12.8	384
12.8		3.76		12.8	7.7				12.8	370
12.8		3.43		12.8	5.1				12.8	366
12.9		3.07		12.9	6.3				12.9		459
13		2.79		13			4.3		13	390
13.5		2.51		13.5		14.2			13.5		692
13.5		2.42		13.5		20.1			13.5		515
13.5		3.43		13.5		14.1			13.5	375
13.5		2.82		13.5	11.3				13.5	290
13.5		3.36		13.5		15.4			13.5	231
13.5		3.85		13.5		13.2			13.5	185
13.5		3.24		13.5	11.3				13.5	200
13.5		3.43		13.5	12.9				13.5	209
13.5		3.14		13.5	7.7				13.5	193
13.5		2.99		13.5	10.9				13.5	156
13.5		2.84		13.5	8.6				13.5			133
13.5		2.74		13.5	9.9				13.5	153
13.6		2.49		13.6	5.2				13.6			117
13.6		2.82		13.6	5.2				13.6			103
13.6		2.83		13.6	5.8				13.6			118
13.6		2.76		13.6	5.7				13.6			121
13.6		2.65		13.6			4.4		13.6			126
13.6		2.69		13.6	5.2				13.6			138
13.6		2.61		13.6	5.5				13.6	164
13.6		2.43		13.6	5				13.6	153
13.6		2.36		13.6	5.5				13.6	189
13.6		2.4		13.6	5				13.6	264
13.6		2.24		13.6	6.4				13.6	295
13.6		2.95		13.6	7.5				13.6	378
13.6		2.96		13.6	8.6				13.6	404
13.6		2.86		13.6	7.6				13.6	401
13.6		2.67		13.6	8.3				13.6	413
13.6		2.74		13.6	9.4				13.6	430
13.6		2.87		13.6	7.7				13.6	448
13.6		2.81		13.6	8				13.6	441
13.6		3		13.6	8.1				13.6		460
13.6		3		13.6	8.2				13.6		456
13.6		2.87		13.6	8.7				13.6	447
13.7		2.85		13.7	7.5				13.7	247
13.7		2.59		13.7	5.1				13.7		459
13.7		2.99		13.7	7				13.7	426
14.2		2.85		14.2	4.5				14.2		501
14.7		2.54		14.7	4.7				14.7	399
14.8		2.71		14.8	5.2				14.8	386
14.9		2.63		14.9	5				14.9	400
15		2.47		15	5				15	430
15		2.75		15	6				15		476
15.4		2.02		15.4	8.7				15.4	339
15.5		3.18		15.5	4.8				15.5	255
16.3		3.04		16.3	5.5				16.3	352
